# Supplementary material for: A machine learning model trained on a high-throughput antibacterial screen increases the hit rate of drug discovery
Source: PLoS Comput Biol. 2022 Oct 13;18(10):e1010613. doi: 10.1371/journal.pcbi.1010613 (PMC9624395; doi:10.1371/journal.pcbi.1010613)
Supplement: S1 Table — (XLSX) [file pcbi.1010613.s008.xlsx]

## Sheet: Sheet1
Table S1: Classification (Random split)
Training: 23,629 (210 Active); Validation: 2,954 (22 Active); Test: 2,954 (24 Active)
Additional features are nomalized before being fed into models
Normalization method: RDKit (fit CDF), Morgan Count (Min-Max scaling)
Model Number	Model 1	Model 2	Model 3	Model 4
Additional Features	/	RDKit	RDKit + Morgan Count	RDKit + Morgan Bit
Depth	5	6	6	3
Dropout rate	0.05	0.05	0.3	0.3
Hidden size (MPN)	900	1800	500	500
Hidden size (FFN)	900	1800	500	500
Layers in FNN	1	2	3	3
Batch Size	50
Epoch	30
Learning Rate	Initial Learning Rate: 0.0001; Max Learning Rate: 0.001; Final Learning Rate 0.0001
Activation	ReLU
Ensemble	5
Validation Set
ROC-AUC	0.86145	0.87269	0.783223	0.811671
PRC-AUC	0.155372	0.132551	0.097785	0.18685
Cut-off	0.014715	0.007285	0.004857	0.00827
F1 score	0.114286	0.084788	0.070352	0.076087
MCC	0.196	0.167	0.132	0.14
#Active compounds (Validation set)	258	379	376	346
Test Set
ROC-AUC	0.7876	0.795265	0.808191	0.814903
PRC-AUC	0.185597	0.232074	0.091176	0.238393
Cut-off	0.014715	0.007285	0.004857	0.00827
F1 score	0.09901	0.072165	0.065359	0.068966
MCC	0.164	0.127	0.122	0.002
#Active compounds (Test set)	279	364	435	382
