# Supplementary material for: A machine learning model trained on a high-throughput antibacterial screen increases the hit rate of drug discovery
Source: PLoS Comput Biol. 2022 Oct 13;18(10):e1010613. doi: 10.1371/journal.pcbi.1010613 (PMC9624395; doi:10.1371/journal.pcbi.1010613)
Supplement: S2 Table — (XLSX) [file pcbi.1010613.s009.xlsx]

## Sheet: Sheet1
Table S2: Classification (Scaffold split)
Training: 23,629 (203 Active); Validation: 2,953 (22 Active); Test: 2,955 (31 Active)
Additional features are nomalized before being fed into models
Normalization method: RDKit (fit CDF), Morgan Count (Min-Max scaling)
Model Number	Model 5	Model 6	Model 7	Model 8
Additional Features	/	RDKit	RDKit + Morgan Count	RDKit + Morgan Bit
Depth	6	6	6	3
Dropout rate	0.05	0.05	0.3	0.3
Hidden size (MPN)	1800	1800	500	500
Hidden size (FFN)	1800	1800	500	500
Layers in FNN	2	2	3	3
Batch Size	50
Epoch	30
Learning Rate	Initial Learning Rate: 0.0001; Max Learning Rate: 0.001; Final Learning Rate 0.0001
Activation	ReLU
Ensemble	5
Validation Set
ROC-AUC	0.804426	0.794578	0.811699	0.809063
PRC-AUC	0.135013	0.167564	0.141157	0.12286
Cut-off	0.006083	0.004246	0.00024	0.002905
F1 score	0.06326	0.083582	0.041397	0.059701
MCC	0.118	0.149	0.094	0.117
#Active compounds (validation set)	389	313	751	447
Test Set
ROC-AUC	0.845428	0.823066	0.784498	0.820418
PRC-AUC	0.169626	0.241423	0.19093	0.180264
Cut-off	0.006083	0.004246	0.00024	0.002905
F1 score	0.08	0.104167	0.045771	0.072917
MCC	0.141	0.167	0.09	0.131
#Active compounds (Test set)	494	353	974	545
