# Supplementary material for: A machine learning model trained on a high-throughput antibacterial screen increases the hit rate of drug discovery
Source: PLoS Comput Biol. 2022 Oct 13;18(10):e1010613. doi: 10.1371/journal.pcbi.1010613 (PMC9624395; doi:10.1371/journal.pcbi.1010613)
Supplement: S3 Table — (XLSX) [file pcbi.1010613.s010.xlsx]

## Sheet: Sheet1
Table S3: Regression (Random split)
Training: 23,629; Validation: 2,954; Test: 2,954
Additional features are nomalized before being fed into models
Normalization method: RDKit (fit CDF), Morgan Count (Min-Max scaling)
Model Number		Model 9	Model 10	Model 11	Model 12
Additional Features		/	RDKit	RDKit + Morgan Count	RDKit + Morgan Bit
Depth		5	6	6	3
Dropout rate		0.05	0.05	0.3	0.3
Hidden size (MPN)		900	1800	500	500
Hidden size (FFN)		900	1800	500	500
Batch Size		50
Epoch		30
Learning Rate		Initial Learning Rate: 0.0001; Max Learning Rate: 0.001; Final Learning Rate 0.0001
Activation		ReLU
Ensemble		5
Validation Set
	B Score	4.75029	4.79382	4.79674	4.82035
RMSE	Residual Growth	0.077177	0.077467	0.077702	0.078504
	Mean	2.41373	2.43564	2.43722	2.44943
	B Score	2.12404	2.10004	2.11613	2.04631
MAE	Residual Growth	0.049599	0.049628	0.0494	0.049486
	Mean	1.08682	1.07484	1.08276	1.0479
Test Set
	B Score	4.57596	4.50421	5.51065	5.53106
RMSE	Residual Growth	0.076882	0.075513	0.101293	0.105468
	Mean	2.32642	2.28986	2.80597	2.81827
	B Score	2.20037	2.15788	2.20913	2.13782
MAE	Residual Growth	0.050021	0.050072	0.051421	0.050779
	Mean	1.1252	1.10397	1.13028	1.0943
