# Supplementary material for: A machine learning model trained on a high-throughput antibacterial screen increases the hit rate of drug discovery
Source: PLoS Comput Biol. 2022 Oct 13;18(10):e1010613. doi: 10.1371/journal.pcbi.1010613 (PMC9624395; doi:10.1371/journal.pcbi.1010613)
Supplement: S4 Table — (XLSX) [file pcbi.1010613.s011.xlsx]

## Sheet: Sheet1
Table S4: Regression (Scaffold split)
Training: 23,629; Validation: 2,953; Test: 2,955
Additional features are nomalized before being fed into models
Normalization method: RDKit (fit CDF), Morgan Count (Min-Max scaling)
Model Number		Model 13	Model 14	Model 15	Model 16
Additional Features		/	RDKit	RDKit + Morgan Count	RDKit + Morgan Bit
Depth		6	6	6	3
Dropout rate		0.05	0.05	0.3	0.3
Hidden size (MPN)		1800	1800	500	500
Hidden size (FFN)		1800	1800	500	500
Batch Size		50
Epoch		30
Learning Rate		Initial Learning Rate: 0.0001; Max Learning Rate: 0.001; Final Learning Rate 0.0001
Activation		ReLU
Ensemble		5
Validation Set
	B Score	4.16691	4.08857	4.05861	4.07034
RMSE	Residual Growth	0.07151	0.070833	0.071101	0.070914
	Mean	2.11921	2.0797	2.06486	2.07062
	B Score	1.97386	2.01641	1.95553	1.89338
MAE	Residual Growth	0.046999	0.047119	0.046834	0.046437
	Mean	1.01043	1.03176	1.00118	0.969909
Test Set
	B Score	5.55767	5.0135	4.93402	5.04297
RMSE	Residual Growth	0.087633	0.082976	0.082574	0.08412
	Mean	2.82265	2.54835	2.5083	2.56355
	B Score	2.2183	2.22585	2.10371	2.0657
MAE	Residual Growth	0.051111	0.050407	0.049832	0.05004
	Mean	1.1347	1.13813	1.07677	1.05787
