# Supplementary material for: A machine learning model trained on a high-throughput antibacterial screen increases the hit rate of drug discovery
Source: PLoS Comput Biol. 2022 Oct 13;18(10):e1010613. doi: 10.1371/journal.pcbi.1010613 (PMC9624395; doi:10.1371/journal.pcbi.1010613)
Supplement: S5 Table — (XLSX) [file pcbi.1010613.s012.xlsx]

## Sheet: Sheet1
Table S5: Prediction of growth inhibitory activity in an FDA-approved compound library
Model 6 was used to predict growth inhibitory activity in 1,614 compounds from an FDA-approved library
Zinc ID	SMILES	Prediction Score
ZINC000000113382	O=C(N[C@H](CO)[C@H](O)c1ccc([N+](=O)[O-])cc1)C(Cl)Cl	0.999524
ZINC000100036924	CN(C)[C@@H]1C(O)=C(C(N)=O)C(=O)[C@@]2(O)C(O)=C3C(=O)c4c(O)ccc(Cl)c4[C@@H](O)[C@H]3C[C@@H]12	0.996338
ZINC000084441937	CN(C)[C@@H]1C(O)=C(C(N)=O)C(=O)[C@@]2(O)C(O)=C3C(=O)c4c(O)cccc4[C@@](C)(O)[C@H]3C[C@@H]12	0.995985
ZINC000014879992	CN(C)c1ccc(O)c2c1C[C@H]1C[C@H]3[C@H](N(C)C)C(O)=C(C(N)=O)C(=O)[C@@]3(O)C(O)=C1C2=O	0.995478
ZINC000004097225	C[C@@H](O)[C@H]1C(=O)N2C(C(=O)O)=C(SCCNC=N)C[C@H]12	0.993366
ZINC000003830441	CO[C@@]1(NC(=O)C2SC(=C(C(N)=O)C(=O)O)S2)C(=O)N2C(C(=O)O)=C(CSc3nnnn3C)CS[C@@H]21	0.992556
ZINC000003875368	O=C1CN(/N=C/c2ccc([N+](=O)[O-])o2)C(=O)N1	0.987591
ZINC000014879972	CN(C)c1cc(NC(=O)CNC(C)(C)C)c(O)c2c1C[C@H]1C[C@H]3[C@H](N(C)C)C(O)=C(C(N)=O)C(=O)[C@@]3(O)C(O)=C1C2=O	0.978631
ZINC000003779042	Cc1cn([C@H]2C[C@H](N=[N+]=[N-])[C@@H](CO)O2)c(=O)[nH]c1=O	0.968436
ZINC000003977737	CN(N=O)C(=O)N[C@H]1[C@@H](O)O[C@H](CO)[C@@H](O)[C@@H]1O	0.96754
ZINC000003830449	CO[C@@]1(NC(=O)Cc2cccs2)C(=O)N2C(C(=O)O)=C(COC(N)=O)CS[C@@H]21	0.958513
ZINC000003808779	C[C@@H](O)[C@H]1C(=O)N2C(C(=O)O)=C(S[C@@H]3CN[C@H](C(=O)N(C)C)C3)[C@H](C)[C@H]12	0.942817
ZINC000003830405	Cc1nnc(SCC2=C(C(=O)O)N3C(=O)[C@@H](NC(=O)Cn4cnnn4)[C@H]3SC2)s1	0.930109
ZINC000016052277	C[C@H]1c2cccc(O)c2C(=O)C2=C(O)[C@]3(O)C(=O)C(C(=N)O)=C(O)[C@@H](N(C)C)[C@@H]3[C@@H](O)[C@@H]21	0.900155
ZINC000003871978	CO/N=C(\C(=O)N[C@@H]1C(=O)N2C(C(=O)O)=C(COC(N)=O)CS[C@H]12)c1ccco1	0.887983
ZINC000003830215	CC1(C)S[C@@H]2[C@H](NC(=O)[C@H](N)c3ccc(O)cc3)C(=O)N2[C@H]1C(=O)O	0.879921
ZINC000004468780	CO/N=C(\C(=O)N[C@@H]1C(=O)N2C(C(=O)O)=C(COC(C)=O)CS[C@H]12)c1csc(N)n1	0.873547
ZINC000003871923	CO/N=C(\C(=O)N[C@@H]1C(=O)N2C(C(=O)O)=C(C[N+]3(C)CCCC3)CS[C@H]12)c1csc(N)n1	0.805886
ZINC000007997568	O=C1CN(/N=C\c2ccc([N+](=O)[O-])o2)C(=O)N1	0.774091
ZINC000001843047	Cc1ncc([N+](=O)[O-])n1C[C@H](C)O	0.772409
ZINC000002539484	CN(CCCl)CCCl	0.769198
ZINC000169621215	CO[C@H]1/C=C/O[C@@]2(C)Oc3c(C)c(O)c4c(c3C2=O)C2=NC3(CCN(CC(C)C)CC3)NC2=C(NC(=O)/C(C)=C\C=C\[C@H](C)[C@H](O)[C@@H](C)[C@@H](O)[C@@H](C)[C@H](OC(C)=O)[C@@H]1C)C4=O	0.75354
ZINC000003871967	Nc1nc(/C(=C/CC(=O)O)C(=O)N[C@@H]2C(=O)N3C(C(=O)O)=CCS[C@H]23)cs1	0.740601
ZINC000028467879	CO/N=C(\C(=O)N[C@@H]1C(=O)N2C(C(=O)O)=C(CSc3nc(=O)c(O)nn3C)CS[C@H]12)c1csc(N)n1	0.734952
ZINC000001482164	CC(C)[C@@H]1CC[C@@H](C)C[C@H]1O	0.719856
ZINC000000000711	Cc1ncc([N+](=O)[O-])n1C[C@@H](C)O	0.707513
ZINC000003830453	COCC1=C(C(=O)O)N2C(=O)[C@@H](NC(=O)/C(=N\OC)c3csc(N)n3)[C@H]2SC1	0.705176
ZINC000003871701	CC1(C)S[C@@H]2[C@H](NC(=O)Cc3ccccc3)C(=O)N2[C@H]1C(=O)O	0.680549
ZINC000003830218	CC1(C)S[C@@H]2[C@H](NC(=O)[C@H](N)c3ccccc3)C(=O)N2[C@H]1C(=O)O	0.656915
ZINC000003918453	C[C@@H](O)[C@H]1C(=O)N2C(C(=O)O)=C(S[C@@H]3CN[C@H](C(=O)Nc4cccc(C(=O)O)c4)C3)[C@H](C)[C@H]12	0.651071
ZINC000008214681	CN[C@@H]1[C@H](O[C@H]2[C@H](O[C@@H]3[C@@H](NC(=N)N)[C@H](O)[C@@H](NC(=N)N)[C@H](O)[C@H]3O)O[C@@H](C)[C@]2(O)C=O)O[C@@H](CO)[C@H](O)[C@H]1O	0.580057
ZINC000000537891	C[C@@H]1COc2c(N3CCN(C)CC3)c(F)cc3c(=O)c(C(=O)O)cn1c23	0.568799
ZINC000003922770	C[C@@H](O)[C@H]1C(=O)N2C(C(=O)O)=C(S[C@@H]3CN[C@H](CNS(N)(=O)=O)C3)[C@H](C)[C@H]12	0.555435
ZINC000000538273	C[C@H]1COc2c(N3CCN(C)CC3)c(F)cc3c(=O)c(C(=O)O)cn1c23	0.553971
ZINC000006409735	Oc1c(I)cc(Cl)c2cccnc12	0.551167
ZINC000004468778	C=CC1=C(C(=O)O)N2C(=O)[C@@H](NC(=O)/C(=N\OCC(=O)O)c3csc(N)n3)[C@H]2SC1	0.529307
ZINC000019364219	CC[C@@H](CO)NCCN[C@@H](CC)CO	0.512481
ZINC000006845963	CCCCCCCCCCCCCCCC[n+]1ccccc1	0.508359
ZINC000003913937	CCN1CCN(C(=O)N[C@@H](C(=O)N[C@@H]2C(=O)N3[C@@H](C(=O)O)C(C)(C)S[C@H]23)c2ccccc2)C(=O)C1=O	0.505946
ZINC000008214483	NCC[C@H](O)C(=O)N[C@@H]1C[C@H](N)[C@@H](O[C@H]2O[C@H](CN)[C@@H](O)[C@H](O)[C@H]2O)[C@H](O)[C@H]1O[C@H]1O[C@H](CO)[C@@H](O)[C@H](N)[C@H]1O	0.454745
ZINC000002016052	ClC[C@H]1CO1	0.443888
ZINC000004215234	CO/N=C(\C(=O)N[C@@H]1C(=O)N2C(C(=O)O)=C(/C=C\c3scnc3C)CS[C@H]12)c1csc(N)n1	0.438557
ZINC000003831282	CC1(C)S[C@@H]2[C@H](NC(=O)COc3ccccc3)C(=O)N2[C@H]1C(=O)O	0.42612
ZINC000003787060	C[C@]1(Cn2ccnn2)[C@H](C(=O)O)N2C(=O)C[C@H]2S1(=O)=O	0.423265
ZINC000000402830	CN1CCC[C@@H]1CCO[C@](C)(c1ccccc1)c1ccc(Cl)cc1	0.420238
ZINC000006920384	CCCCCCCCCCCCCCCCCCCCCCO	0.415952
ZINC000000897244	CC1(C)[C@H](C(=O)O)N2C(=O)C[C@H]2S1(=O)=O	0.414932
ZINC000001487602	ClC[C@@H]1CO1	0.395176
ZINC000022059930	CO/N=C1\CN(c2nc3c(cc2F)c(=O)c(C(=O)O)cn3C2CC2)C[C@H]1CN	0.377502
ZINC000003871960	CC(C)(O/N=C(\C(=O)N[C@@H]1C(=O)N2C(C(=O)O)=C(C[n+]3ccccc3)CS[C@H]12)c1csc(N)n1)C(=O)O	0.369451
ZINC000022059926	CO/N=C1\CN(c2nc3c(cc2F)c(=O)c(C(=O)O)cn3C2CC2)C[C@@H]1CN	0.368865
ZINC000000020220	O=C(O)c1cn(C2CC2)c2cc(N3CCNCC3)c(F)cc2c1=O	0.364875
ZINC000000155694	O=[P@]1(N(CCCl)CCCl)NCCCO1	0.363109
ZINC000003875980	CCOc1ccc2ccccc2c1C(=O)N[C@@H]1C(=O)N2[C@@H](C(=O)O)C(C)(C)S[C@H]12	0.35958
ZINC000001530659	O=[P@@]1(NCCCl)OCCCN1CCCl	0.35606
ZINC000100008275	O=[P@@]1(N(CCCl)CCCl)NCCCO1	0.35546
ZINC000001530660	O=[P@]1(NCCCl)OCCCN1CCCl	0.343847
ZINC000014881137	CCCCCCCCCC[N+](C)(C)CCCCCCCCCC	0.297914
ZINC000096006023	CCO/N=C(/C(=O)N[C@@H]1C(=O)N2C(C(=O)O)=C(Sc3nc(-c4cc[n+](C)cc4)cs3)CS[C@H]12)c1nsc(NP(=O)(O)O)n1	0.297485
ZINC000001571009	CC(C)(C)CC(C)(C)c1ccc(OCCOCC[N+](C)(C)Cc2ccccc2)cc1	0.290243
ZINC000003989268	CCO/N=C(\C(=O)N[C@@H]1C(=O)N2C(C(=O)O)=C(Sc3nc(-c4cc[n+](C)cc4)cs3)CS[C@H]12)c1nsc(NP(=O)(O)O)n1	0.288995
ZINC000000001145	Cc1cc(C2CCCCC2)n(O)c(=O)c1	0.281824
ZINC000001611274	CC[C@@]1(O)C(=O)OCc2c1cc1n(c2=O)Cc2cc3c(CN(C)C)c(O)ccc3nc2-1	0.275495
ZINC000003873160	CCCCc1nc(Cl)c(CO)n1Cc1ccc(-c2ccccc2-c2nn[nH]n2)cc1	0.274834
ZINC000003872931	CCCCC1=NC2(CCCC2)C(=O)N1Cc1ccc(-c2ccccc2-c2nn[nH]n2)cc1	0.270373
ZINC000003830391	CC1=C(C(=O)O)N2C(=O)[C@@H](NC(=O)[C@H](N)c3ccc(O)cc3)[C@H]2SC1	0.263004
ZINC000000121480	O=C(Nc1ccc(Cl)cc1)Nc1ccc(Cl)c(Cl)c1	0.252536
ZINC000009164421	Cn1c(N)c(NC(=O)NCCN)c[n+]1CC1=C(C(=O)O)N2C(=O)[C@@H](NC(=O)/C(=N\OC(C)(C)C(=O)O)c3nsc(N)n3)[C@H]2SC1	0.247222
ZINC000068204830	COC(=O)N[C@H](C(=O)N1CCC[C@H]1c1ncc(-c2ccc(-c3ccc(-c4cnc([C@@H]5CCCN5C(=O)[C@@H](NC(=O)OC)C(C)C)[nH]4)cc3)cc2)[nH]1)C(C)C	0.242813
ZINC000003927198	C=CC1=C(C(=O)O)N2C(=O)[C@@H](NC(=O)/C(=N\O)c3csc(N)n3)[C@H]2SC1	0.239349
ZINC000008101126	N=C(N)N	0.215134
ZINC000003776970	C/C=C/C1=C(C(=O)O)N2C(=O)[C@@H](NC(=O)[C@H](N)c3ccc(O)cc3)[C@H]2SC1	0.210892
ZINC000003831404	C=C[C@H]1CN2CC[C@H]1C[C@H]2[C@H](O)c1ccnc2ccc(OC)cc12	0.199473
ZINC000014263142	CO[C@H]1O[C@@H]2O[C@@]3(C)CC[C@H]4[C@H](C)CC[C@@H]([C@H]1C)[C@]42OO3	0.198957
ZINC000000006226	Cc1c(O)c(=O)ccn1C	0.196832
ZINC000003802690	C=C1[C@@H](n2cnc3c(=O)[nH]c(N)nc32)C[C@H](O)[C@H]1CO	0.195983
ZINC000003830387	O=NN(CCCl)C(=O)NCCCl	0.177836
ZINC000003775644	Nc1ccc2cc3ccc(N)cc3nc2c1	0.176976
ZINC000008214662	CCCCCCCCCCCCOCCOCCOCCOCCOCCOCCOCCOCCOCCO	0.169405
ZINC000008214635	CCCCCCCCCCC[C@@H](C[C@@H]1OC(=O)[C@H]1CCCCCC)OC(=O)[C@H](CC(C)C)NC=O	0.168947
ZINC000242437513	CN[C@H](C)[C@@H]1CC[C@H](N)[C@H](O[C@@H]2[C@H](N)C[C@H](N)[C@H](O[C@@H]3OC[C@](C)(O)[C@H](NC)[C@@H]3O)[C@@H]2O)O1	0.168288
ZINC000242437512	CN[C@H](C)[C@@H]1CC[C@H](N)[C@H](O[C@H]2[C@H](O)[C@@H](O[C@@H]3OC[C@](C)(O)[C@H](NC)[C@@H]3O)[C@@H](N)C[C@H]2N)O1	0.1654
ZINC000016929327	Nc1ncn([C@H]2C[C@H](O)[C@@H](CO)O2)c(=O)n1	0.160527
ZINC000100017404	COC(=O)/C=C\C(=O)OC	0.146919
ZINC000004577910	C[n+]1ccccc1/C=N/O	0.14651
ZINC000150588351	COC(=O)N[C@H](C(=O)N1CCC[C@H]1c1nc(-c2ccc3c(c2)O[C@@H](c2ccccc2)n2c-3cc3cc(-c4c[nH]c([C@@H]5CCCN5C(=O)[C@@H](NC(=O)OC)C(C)C)n4)ccc32)c[nH]1)C(C)C	0.14508
ZINC000003982483	CCC[C@@H]1C[C@@H](C(=O)N[C@H]([C@@H](C)O)[C@H]2O[C@H](SC)[C@H](O)[C@@H](O)[C@H]2O)N(C)C1	0.138734
ZINC000001530726	Clc1ccc([C@@H](c2ccccc2Cl)C(Cl)Cl)cc1	0.135634
ZINC000169621200	CO[C@H]1/C=C/O[C@@]2(C)Oc3c(C)c(O)c4c(O)c(c5c(nc6cc(C)ccn65)c4c3C2=O)NC(=O)/C(C)=C\C=C\[C@H](C)[C@H](O)[C@@H](C)[C@@H](O)[C@@H](C)[C@H](OC(C)=O)[C@@H]1C	0.133512
ZINC000242437511	CN[C@H](C)[C@@H]1CC[C@H](N)[C@H](O[C@@H]2[C@H](N)C[C@H](N)[C@H](O[C@@H]3OC[C@](C)(O)[C@H](NC)[C@H]3O)[C@@H]2O)O1	0.131034
ZINC000014768621	NC(=N/CCCCCC/N=C(N)/N=C(\N)Nc1ccc(Cl)cc1)/N=C(/N)Nc1ccc(Cl)cc1	0.130549
ZINC000004097283	CCC[C@@H]1C[C@H](C(=O)N[C@H]([C@@H](C)O)[C@H]2O[C@H](SC)[C@H](O)[C@@H](O)[C@H]2O)N(C)C1	0.126688
ZINC000004474443	C/C=C\C1=C(C(=O)O)N2C(=O)[C@@H](NC(=O)[C@H](N)c3ccc(O)cc3)[C@H]2SC1	0.125647
ZINC000001530617	CC(C)N(CC[C@@](C(N)=O)(c1ccccc1)c1ccccn1)C(C)C	0.124303
ZINC000004095858	Cc1c(C)c2c(c(C)c1O)CC[C@@](C)(CCC[C@H](C)CCC[C@H](C)CCCC(C)C)O2	0.120893
ZINC000003830990	CC[C@H](C(N)=O)N1CCCC1=O	0.120849
ZINC000000033882	NCCc1ccc(O)c(O)c1	0.120826
ZINC000001530939	CCCCOc1cc(C(=O)NCCN(CC)CC)c2ccccc2n1	0.120153
ZINC000306122005	C/C=C1/NC(=O)[C@H]2CSSCCC=C[C@H](CC(=O)N[C@H](C(C)C)C(=O)N2)OC(=O)[C@H](C(C)C)NC1=O	0.114554
ZINC000008551180	CN[C@H]1[C@H](O)[C@H](O[C@@H]2[C@H](N)C[C@H](N)[C@@H](O[C@H]3O[C@@H]([C@@H](C)NC)CC[C@H]3N)[C@H]2O)OC[C@@]1(C)O	0.11137
ZINC000000074836	CN[C@@H](C)[C@H](O)c1ccccc1	0.11083
ZINC000242437514	CN[C@H](C)[C@@H]1CC[C@H](N)[C@H](O[C@H]2[C@H](O)[C@@H](O[C@@H]3OC[C@](C)(O)[C@H](NC)[C@H]3O)[C@@H](N)C[C@H]2N)O1	0.109766
ZINC000008551178	CN[C@H]1[C@H](O)[C@H](O[C@@H]2[C@H](N)C[C@H](N)[C@@H](O[C@H]3O[C@H]([C@@H](C)NC)CC[C@H]3N)[C@H]2O)OC[C@@]1(C)O	0.104012
ZINC000003979899	CCC[C@@H]1CC(=O)N([C@@H](CC)C(N)=O)C1	0.102983
ZINC000003812869	N[C@@H](C(=O)N[C@@H]1C(=O)N2C(C(=O)O)=C(Cl)CS[C@H]12)c1ccccc1	0.100875
ZINC000003607120	COc1c(N2CCN[C@H](C)C2)c(F)cc2c(=O)c(C(=O)O)cn(C3CC3)c12	0.10084
ZINC000001530618	CC(C)N(CC[C@](C(N)=O)(c1ccccc1)c1ccccn1)C(C)C	0.099627
ZINC000008551179	CN[C@@H](C)[C@H]1CC[C@@H](N)[C@@H](O[C@@H]2[C@@H](N)C[C@@H](N)[C@@H](O[C@@H]3OC[C@@](C)(O)[C@@H](NC)[C@@H]3O)[C@@H]2O)O1	0.0985732
ZINC000000000490	COC(=O)c1ccccc1O	0.0980984
ZINC000030726187	CO[C@@]12[C@H](COC(N)=O)C3=C(C(=O)C(C)=C(N)C3=O)N1C[C@@H]1N[C@@H]12	0.0960298
ZINC000038197764	COc1c(N2CCN[C@@H](C)C2)c(F)cc2c(=O)c(C(=O)O)cn(C3CC3)c12	0.0930807
ZINC000008551177	CN[C@@H](C)[C@@H]1CC[C@@H](N)[C@@H](O[C@@H]2[C@@H](N)C[C@@H](N)[C@@H](O[C@@H]3OC[C@@](C)(O)[C@@H](NC)[C@@H]3O)[C@@H]2O)O1	0.0923174
ZINC000006627681	COc1cc(Cc2cnc(N)nc2N)cc(OC)c1OC	0.0919576
ZINC000000113442	Cc1ncc([N+](=O)[O-])n1CCO	0.0908644
ZINC000087496092	C[C@H]1O[C@H](O[C@@H]2[C@@H](CO)O[C@H](O[C@@H]3[C@@H](CO)O[C@@H](O)[C@H](O)[C@H]3O)[C@H](O)[C@H]2O)[C@H](O)[C@@H](O)[C@@H]1N[C@H]1C=C(CO)[C@H](O)[C@H](O)[C@H]1O	0.0905626
ZINC000003813010	O=c1[nH]c(=O)n([C@H]2C[C@H](O)[C@@H](CO)O2)cc1F	0.0892825
ZINC000150338698	NCCC[C@H](N)CC(=O)NC[C@@H]1NC(=O)[C@H](CO)NC(=O)[C@@H](N)CNC(=O)[C@H]([C@H]2CCN=C(N)N2)NC(=O)/C(=C\NC(N)=O)NC1=O	0.0883442
ZINC000000002028	Oc1cccc(O)c1	0.0842371
ZINC000000391812	CN1CCC[C@H]1c1cccnc1	0.0841627
ZINC000072267023	CCCCCCCC(=O)N[C@H](CN1CCCC1)[C@H](O)c1ccc2c(c1)OCCO2	0.0788682
ZINC000003861768	Nc1ncn([C@@H]2O[C@H](CO)[C@@H](O)[C@H]2O)c(=O)n1	0.0781316
ZINC000008214692	NC[C@H]1O[C@H](O[C@@H]2[C@@H](N)C[C@@H](N)[C@H](O[C@H]3O[C@H](CO)[C@@H](O)[C@H](N)[C@H]3O)[C@H]2O)[C@H](N)C[C@@H]1O	0.0755951
ZINC000035801098	CCc1cc2c(cc1CC)CC(NC[C@H](O)c1ccc(O)c3[nH]c(=O)ccc13)C2	0.0724244
ZINC000254134439	C/C=C1\NC(=O)[C@H]2CSSCCC=C[C@H](CC(=O)N[C@H](C(C)C)C(=O)N2)OC(=O)[C@H](C(C)C)NC1=O	0.0712406
ZINC000008214629	CCCCCCCCCc1ccc(OCCOCCOCCOCCOCCOCCOCCOCCOCCO)cc1	0.0684902
ZINC000003794711	CCCCN1C[C@H](O)[C@@H](O)[C@H](O)[C@H]1CO	0.068015
ZINC000003875439	Cc1onc(-c2ccccc2)c1C(=O)N[C@@H]1C(=O)N2[C@@H](C(=O)O)C(C)(C)S[C@H]12	0.0669967
ZINC000003875259	CCCCC(=O)N(Cc1ccc(-c2ccccc2-c2nn[nH]n2)cc1)[C@H](C(=O)O)C(C)C	0.0657952
ZINC000003827556	Nc1nc(-n2cc(C(=O)O)c(=O)c3cc(F)c(N4CC(O)C4)c(Cl)c32)c(F)cc1F	0.0643969
ZINC000001547851	CC[C@@H](C(N)=O)N1CCCC1=O	0.0640079
ZINC000001542002	CCCCCCCCc1ccc(CCC(N)(CO)CO)cc1	0.0611198
ZINC000150601177	COC(=O)N[C@H](C(=O)N1CCC[C@H]1C(=O)Nc1ccc([C@@H]2CC[C@@H](c3ccc(NC(=O)[C@@H]4CCCN4C(=O)[C@@H](NC(=O)OC)C(C)C)cc3)N2c2ccc(C(C)(C)C)cc2)cc1)C(C)C	0.0602603
ZINC000003990451	CC(C)N(CCCCOCC(=O)NS(C)(=O)=O)c1cnc(-c2ccccc2)c(-c2ccccc2)n1	0.0602112
ZINC000203686879	COC[C@H]1C[C@@H](c2ncc(-c3ccc4c(c3)COc3cc5c(ccc6[nH]c([C@@H]7CC[C@H](C)N7C(=O)[C@@H](NC(=O)OC)C(C)C)nc65)cc3-4)[nH]2)N(C(=O)[C@H](NC(=O)OC)c2ccccc2)C1	0.059383
ZINC000003830635	CC(=O)N(O)CCCCCNC(=O)CCC(=O)N(O)CCCCCNC(=O)CCC(=O)N(O)CCCCCN	0.0588424
ZINC000060183170	NC[C@@H]1O[C@H](O[C@@H]2[C@@H](CO)O[C@@H](O[C@@H]3[C@@H](O)[C@H](N)C[C@H](N)[C@H]3O[C@H]3O[C@H](CO)[C@@H](O)[C@H](O)[C@H]3N)[C@@H]2O)[C@H](N)[C@@H](O)[C@@H]1O	0.0582432
ZINC000000001798	CN1CCC[C@@H]1c1cccnc1	0.0559207
ZINC000004097426	OCCN1C[C@H](O)[C@@H](O)[C@H](O)[C@H]1CO	0.0556367
ZINC000013512456	C/C(O)=C(\C#N)C(=O)Nc1ccc(C(F)(F)F)cc1	0.0510681
ZINC000000002216	Oc1cc(Cl)ccc1Oc1ccc(Cl)cc1Cl	0.0497641
ZINC000003978005	CN1C[C@H](C(=O)N[C@]2(C)O[C@@]3(O)[C@@H]4CCCN4C(=O)[C@H](Cc4ccccc4)N3C2=O)C[C@@H]2c3cccc4[nH]cc(c34)C[C@H]21	0.0497533
ZINC000001996784	Nc1nc(CC(=O)Nc2ccc(CCNC[C@H](O)c3ccccc3)cc2)cs1	0.048159
ZINC000011617039	Cc1ccc(Nc2nccc(N(C)c3ccc4c(C)n(C)nc4c3)n2)cc1S(N)(=O)=O	0.048059
ZINC000000395010	COC(=O)c1ccc(C)cc1O	0.0478037
ZINC000003782807	CCCc1c2oc(C(=O)O)cc(=O)c2cc2c(=O)cc(C(=O)O)n(CC)c12	0.0473785
ZINC000000057532	CCN(Cc1ccncc1)C(=O)[C@@H](CO)c1ccccc1	0.0469331
ZINC000072481720	CCC(=O)O[C@]1(C(=O)CCl)[C@@H](C)C[C@H]2[C@@H]3C[C@H](F)C4=CC(=O)C=C[C@]4(C)[C@@]3(F)[C@H](O)C[C@@]21C	0.0464681
ZINC000003787097	N[C@@H]1CCCCN(c2c(F)cc3c(=O)c(C(=O)O)cn(C4CC4)c3c2Cl)C1	0.0461085
ZINC000009574770	CC[C@H]1OC(=O)[C@H](C)C(=O)[C@H](C)[C@@H](O[C@@H]2O[C@H](C)C[C@H](N(C)C)[C@H]2O)[C@](C)(OC)C[C@@H](C)C(=O)[C@H](C)[C@H]2N(CCCCn3cnc(-c4cccnc4)c3)C(=O)O[C@]12C	0.0460418
ZINC000053683151	CC(C)C[C@H]1C(=O)N2CCC[C@H]2[C@]2(O)O[C@](NC(=O)[C@@H]3C=C4c5cccc6[nH]c(Br)c(c56)C[C@H]4N(C)C3)(C(C)C)C(=O)N12	0.045274
ZINC000004038341	CCC[C@@H]1C[C@@H](C(=O)N[C@H]([C@H](C)Cl)[C@H]2O[C@H](SC)[C@H](O)[C@@H](O)[C@H]2O)N(C)C1	0.0449723
ZINC000001552174	O=C1CCc2cc(OCCCCc3nnnn3C3CCCCC3)ccc2N1	0.043531
ZINC000001530968	Oc1c(Cl)cc(Cl)c(Cl)c1Cc1c(O)c(Cl)cc(Cl)c1Cl	0.0434356
ZINC000003830500	CC1=C(C(=O)O)N2C(=O)[C@@H](NC(=O)[C@H](N)c3ccccc3)[C@H]2SC1	0.0432473
ZINC000100019007	CN(C)/N=N/c1[nH]cnc1C(N)=O	0.0411189
ZINC000000049154	Cc1ncc(CO)c(CO)c1O	0.0406454
ZINC000000057533	CCN(Cc1ccncc1)C(=O)[C@H](CO)c1ccccc1	0.0400592
ZINC000003831417	CC1=C(/C=C/C(C)=C/C=C/C(C)=C/CO)C(C)(C)CCC1	0.03982
ZINC000003920266	CC(=O)[C@]1(O)Cc2c(O)c3c(c(O)c2[C@@H](O[C@H]2C[C@H](N)[C@H](O)[C@H](C)O2)C1)C(=O)c1ccccc1C3=O	0.0391796
ZINC000001530725	Clc1ccc([C@H](c2ccccc2Cl)C(Cl)Cl)cc1	0.0390342
ZINC000008035268	CCCCCCCCCCCCCCCC[N+](C)(C)CCN(Cc1ccc(OC)cc1)c1ncccn1	0.0379305
ZINC000003978029	CCC[C@@H]1C[C@@H](C(=O)N[C@@H]([C@@H](C)Cl)[C@H]2O[C@H](SC)[C@H](O)[C@@H](O)[C@H]2O)N(C)C1	0.0371337
ZINC000052955754	CN1C[C@H](C(=O)N[C@]2(C)O[C@@]3(O)[C@@H]4CCCN4C(=O)[C@H](Cc4ccccc4)N3C2=O)C=C2c3cccc4[nH]cc(c34)C[C@H]21	0.0368172
ZINC000014210455	CC(C)(C)NC(=O)N[C@H](C(=O)N1C[C@H]2[C@@H]([C@H]1C(=O)N[C@@H](CC1CCC1)C(=O)C(N)=O)C2(C)C)C(C)(C)C	0.0349673
ZINC000169621223	CO[C@H]1/C=C/O[C@@]2(C)Oc3c(C)c(O)c4c(O)c(c(/C=N/N5CCN(C)CC5)c(O)c4c3C2=O)NC(=O)/C(C)=C\C=C\[C@H](C)[C@H](O)[C@@H](C)[C@@H](O)[C@@H](C)[C@H](OC(C)=O)[C@@H]1C	0.0348288
ZINC000053045055	C[C@H](COc1ccccc1)N(CCCl)Cc1ccccc1	0.0342191
ZINC000051133897	CN1C(C(=O)Nc2ccccn2)=C(O)c2ccccc2S1(=O)=O	0.0338982
ZINC000003978028	CCC[C@@H]1C[C@@H](C(=O)N[C@H]([C@@H](C)Cl)[C@H]2O[C@H](SC)[C@H](O)[C@@H](O)[C@H]2O)N(C)C1	0.0337662
ZINC000000001132	Cc1cc(O)cc(C)c1Cl	0.0336136
ZINC000000008492	Oc1cccc2cccnc12	0.03361
ZINC000018279854	Nc1ccn([C@@H]2O[C@H](CO)[C@@H](O)C2(F)F)c(=O)n1	0.0334834
ZINC000000120286	Nc1nc(N)c2nc(-c3ccccc3)c(N)nc2n1	0.0320987
ZINC000000538621	CCCc1nc(C(C)(C)O)c(C(=O)O)n1Cc1ccc(-c2ccccc2-c2nnn[nH]2)cc1	0.0311306
ZINC000014210457	CC(C)(C)NC(=O)N[C@H](C(=O)N1C[C@H]2[C@@H]([C@H]1C(=O)N[C@H](CC1CCC1)C(=O)C(N)=O)C2(C)C)C(C)(C)C	0.0310241
ZINC000053045054	C[C@@H](COc1ccccc1)N(CCCl)Cc1ccccc1	0.0309014
ZINC000003944422	CC(C)c1nc(CN(C)C(=O)N[C@H](C(=O)N[C@@H](Cc2ccccc2)C[C@H](O)[C@H](Cc2ccccc2)NC(=O)OCc2cncs2)C(C)C)cs1	0.0306248
ZINC000095619105	CC[C@@H](CO)NC(=O)[C@@H]1C=C2c3cccc4[nH]cc(c34)C[C@H]2N(C)C1	0.0297634
ZINC000100007011	NC[C@@H]1CC[C@@H](C(=O)O)CC1	0.028917
ZINC000005133329	Oc1ccccc1	0.0285357
ZINC000000020259	CN[C@@H](C)[C@@H](O)c1ccccc1	0.0284772
ZINC000000599985	Nc1ccncc1	0.0281029
ZINC000008220878	CCCCCCCN(CC)CCC[C@H](O)c1ccc(NS(C)(=O)=O)cc1	0.0271594
ZINC000000901552	OC[C@H](S)CS	0.0270789
ZINC000001530775	N=C(N)c1ccc(OCCCCCOc2ccc(C(=N)N)cc2)cc1	0.0259767
ZINC000003956788	CC(=O)Oc1ccccc1C(=O)Nc1ncc([N+](=O)[O-])s1	0.0244175
ZINC000000057624	NC[C@H](O)c1ccc(O)c(O)c1	0.0243689
ZINC000001530636	N=C(N)Nc1nc(CSCCC(=N)NS(N)(=O)=O)cs1	0.024349
ZINC000003938704	COc1cccc2c1C(=O)c1c(O)c3c(c(O)c1C2=O)C[C@@](O)(C(=O)CO)C[C@@H]3O[C@H]1C[C@H](N)[C@@H](O)[C@H](C)O1	0.0241987
ZINC000096006009	Cc1noc(NS(=O)(=O)c2ccc(N)cc2)c1C	0.0240077
ZINC000004217475	OC[C@H]1O[C@H](O[C@]2(CO)O[C@H](CO)[C@@H](O)[C@@H]2O)[C@H](O)[C@@H](O)[C@@H]1O	0.0240032
ZINC000052509463	CC(C)(C)c1cc(C(C)(C)C)c(NC(=O)c2c[nH]c3ccccc3c2=O)cc1O	0.0239015
ZINC000003831405	C=C[C@H]1CN2CC[C@H]1C[C@@H]2[C@@H](O)c1ccnc2ccc(OC)cc12	0.0237191
ZINC000100013130	CO[C@@H]1[C@H](N(C)C(=O)c2ccccc2)C[C@H]2O[C@]1(C)n1c3ccccc3c3c4c(c5c6ccccc6n2c5c31)C(=O)NC4	0.0235212
ZINC000095616937	COc1c(-c2ccc3cc(NS(C)(=O)=O)ccc3c2)cc(-n2ccc(=O)[nH]c2=O)cc1C(C)(C)C	0.0223094
ZINC000003826253	COc1c(N2C[C@@H]3CCCN[C@@H]3C2)c(F)cc2c(=O)c(C(=O)O)cn(C3CC3)c12	0.0219073
ZINC000003917708	COc1cccc2c1C(=O)c1c(O)c3c(c(O)c1C2=O)C[C@@](O)(C(C)=O)C[C@@H]3O[C@H]1C[C@H](N)[C@H](O)[C@H](C)O1	0.021781
ZINC000000968256	NC12CC3CC(CC(C3)C1)C2	0.0216461
ZINC000095617679	CC[C@@H]1OC(=O)[C@H](C)C(=O)[C@H](C)[C@@H](O[C@@H]2O[C@H](C)C[C@H](N(C)C)[C@H]2O)[C@](C)(OC)C[C@@H](C)C(=O)[C@H](C)[C@H]2N(CCCCn3cnc(-c4cccnc4)c3)C(=O)O[C@@]12C	0.0214132
ZINC000100009278	CN1[C@H]2CC[C@@H]1C[C@H](OC(=O)[C@@H](CO)c1ccccc1)C2	0.0212392
ZINC000100061056	CN1C=CC=C/C1=C/N=O	0.0211584
ZINC000003918087	COc1cccc2c1C(=O)c1c(O)c3c(c(O)c1C2=O)C[C@@](O)(C(=O)CO)C[C@@H]3O[C@H]1C[C@H](N)[C@H](O)[C@H](C)O1	0.0210125
ZINC000043207237	CNc1ccc(/C=C/c2ccc(OCCOCCOCCF)nc2)cc1	0.0209372
ZINC000043200832	CN1CCc2nc(C(=O)N[C@@H]3C[C@@H](C(=O)N(C)C)CC[C@@H]3NC(=O)C(=O)Nc3ccc(Cl)cn3)sc2C1	0.0208227
ZINC000022010649	Cc1[nH]c2ccccc2c1CCNCc1ccc(/C=C/C(=O)NO)cc1	0.020579
ZINC000003816287	CNC(=O)c1ccccc1Sc1ccc2c(/C=C/c3ccccn3)n[nH]c2c1	0.0200978
ZINC000000014257	CN1C(=O)C[C@](C)(c2ccccc2)C1=O	0.0200603
ZINC000008220909	C[C@@H]1C/C=C/C=C/C=C/C=C/[C@H](O[C@@H]2O[C@H](C)[C@@H](O)[C@H](N)[C@@H]2O)C[C@@H]2O[C@](O)(C[C@@H](O)C[C@H]3O[C@@H]3/C=C/C(=O)O1)C[C@H](O)[C@H]2C(=O)O	0.0193316
ZINC000001843099	COc1cc2nc(N(C)CCCNC(=O)[C@H]3CCCO3)nc(N)c2cc1OC	0.0192892
ZINC000004393164	COCCCOc1cc(C[C@@H](C[C@H](N)[C@@H](O)C[C@H](C(=O)NCC(C)(C)C(N)=O)C(C)C)C(C)C)ccc1OC	0.019262
ZINC000000896703	CN1C(=O)C[C@@](C)(c2ccccc2)C1=O	0.0186396
ZINC000004693574	COc1ccc2nc([S@](=O)Cc3ncc(C)c(OC)c3C)[nH]c2c1	0.0185152
ZINC000004618208	COCCCOc1ccnc(C[S@@](=O)c2nc3ccccc3[nH]2)c1C	0.0184417
ZINC000001530935	COCCCOc1ccnc(C[S@](=O)c2nc3ccccc3[nH]2)c1C	0.0182524
ZINC000004693575	COc1ccc2nc([S@@](=O)Cc3ncc(C)c(OC)c3C)[nH]c2c1	0.0182215
ZINC000008214402	CCCCCCCN(CC)CCC[C@@H](O)c1ccc(NS(C)(=O)=O)cc1	0.0181897
ZINC000001530580	COc1ccccc1OCCNC[C@@H](O)COc1cccc2[nH]c3ccccc3c12	0.0177784
ZINC000145808877	CNc1ccc(/C=C\c2ccc(OCCOCCOCCF)nc2)cc1	0.0177676
ZINC000169621220	C[C@@H]1C/C=C/C=C/C=C/C=C/[C@H](O[C@H]2O[C@H](C)[C@@H](O)[C@H](N)[C@@H]2O)C[C@@H]2O[C@](O)(C[C@@H](O)C[C@H]3O[C@@H]3/C=C/C(=O)O1)C[C@H](O)[C@H]2C(=O)O	0.0175631
ZINC000001542392	COc1cc2nc(N(C)CCCNC(=O)[C@@H]3CCCO3)nc(N)c2cc1OC	0.0174492
ZINC000018516586	CC(C)Nc1cccnc1N1CCN(C(=O)c2cc3cc(NS(C)(=O)=O)ccc3[nH]2)CC1	0.0173031
ZINC000012503156	CN1C=CC=C/C1=C\N=O	0.0172694
ZINC000013682481	COc1cc2c(cc1Cc1cccc(Cl)c1F)c(=O)c(C(=O)O)cn2[C@H](CO)C(C)C	0.0172009
ZINC000001530579	COc1ccccc1OCCNC[C@H](O)COc1cccc2[nH]c3ccccc3c12	0.0171854
ZINC000000537964	O[C@H](c1cc(C(F)(F)F)nc2c(C(F)(F)F)cccc12)[C@H]1CCCCN1	0.0169884
ZINC000004629876	C=C1CC[C@H](O)C/C1=C/C=C1\CCC[C@@]2(C)[C@H]1CC[C@@H]2[C@H](C)/C=C/[C@H](C)C(C)C	0.0166651
ZINC000003797541	C[C@]12CC[C@H]3[C@@H](CC=C4C[C@@H](O)CC[C@@]43C)[C@@H]1CC=C2c1cccnc1	0.0159264
ZINC000000897089	O[C@H](c1cc(C(F)(F)F)nc2c(C(F)(F)F)cccc12)[C@@H]1CCCCN1	0.0158601
ZINC000098023177	C=CC(=O)Nc1cc(Nc2nccc(-c3cn(C)c4ccccc34)n2)c(OC)cc1N(C)CCN(C)C	0.0157412
ZINC000012859773	CN(C)C(=N)NC(=N)N	0.015528
ZINC000003930376	CC(C)(C)C(=O)OCOP(=O)(COCCn1cnc2c(N)ncnc21)OCOC(=O)C(C)(C)C	0.0155231
ZINC000002036848	Cc1cc2nc3c(=O)[nH]c(=O)nc-3n(C[C@H](O)[C@H](O)[C@H](O)CO)c2cc1C	0.0154779
ZINC000008214625	O=[N+]([O-])OCC(CO[N+](=O)[O-])O[N+](=O)[O-]	0.0152293
ZINC000100009280	CN1[C@H]2CC[C@@H]1C[C@H](OC(=O)[C@H](CO)c1ccccc1)C2	0.0144849
ZINC000085537011	CC[C@H]1CCC[C@H](O[C@H]2CC[C@H](N(C)C)[C@@H](C)O2)[C@@H](C)C(=O)C2=C[C@H]3[C@@H]4C[C@H](O[C@@H]5O[C@@H](C)[C@H](OC)[C@@H](OC)[C@H]5OC)C[C@H]4C(C)=C[C@H]3[C@@H]2CC(=O)O1	0.0142237
ZINC000043763856	CN[C@@]1(C)[C@@H]2CC[C@@H](C2)C1(C)C	0.0141995
ZINC000005133378	Oc1ccc(O)cc1	0.0136731
ZINC000000002009	CN(C)C(=O)Oc1ccc[n+](C)c1	0.0136621
ZINC000256097218	C[C@H](O)COC[C@@H]1O[C@@H](OC[C@H](C)O)[C@H](OC[C@H](C)O)[C@H](OC[C@H](C)O)[C@@H]1O[C@H]1O[C@@H](COC[C@@H](C)O)[C@H](OC[C@@H](C)O)[C@@H](OC[C@H](C)O)[C@@H]1OC[C@H](C)O	0.0134706
ZINC000000057001	C[C@H](CS)C(=O)N1CCC[C@H]1C(=O)O	0.0133209
ZINC000013818943	CNC(=O)c1cnn(-c2nc(N)c3ncn([C@@H]4O[C@H](CO)[C@@H](O)[C@H]4O)c3n2)c1	0.0132384
ZINC000000901555	OC[C@@H](S)CS	0.0131576
ZINC000003831430	C[C@@H](N)C12CC3CC(CC(C3)C1)C2	0.0130916
ZINC000003993846	C/C(=C\c1csc(C)n1)[C@@H]1C[C@@H]2O[C@]2(C)CCC[C@H](C)[C@H](O)[C@@H](C)C(=O)C(C)(C)[C@@H](O)CC(=O)N1	0.0130037
ZINC000256097227	C[C@H](O)COC[C@@H]1O[C@@H](OC[C@H](C)O)[C@H](OC[C@H](C)O)[C@H](OC[C@H](C)O)[C@@H]1O[C@H]1O[C@@H](COC[C@@H](C)O)[C@H](OC[C@H](C)O)[C@@H](OC[C@H](C)O)[C@@H]1OC[C@H](C)O	0.0128559
ZINC000100004343	CCCCN(CCCC)C[C@H](O)c1cc(Cl)cc2c1-c1ccc(Cl)cc1/C2=C/c1ccc(Cl)cc1	0.0126984
ZINC000004641374	C=C1/C(=C\C=C2/CCC[C@@]3(C)[C@H]2CC[C@@H]3[C@H](C)/C=C/[C@H](C)C(C)C)C[C@@H](O)C[C@@H]1O	0.0126135
ZINC000000896711	COC(=O)[C@H](c1ccccc1)[C@H]1CCCCN1	0.0125588
ZINC000000001016	O=C(OOC(=O)c1ccccc1)c1ccccc1	0.0124114
ZINC000003812863	NCCCC[C@H](N[C@@H](CCc1ccccc1)C(=O)O)C(=O)N1CCC[C@H]1C(=O)O	0.0123357
ZINC000256097213	C[C@H](O)COC[C@@H]1O[C@H](O[C@@H]2[C@H](COC[C@H](C)O)O[C@@H](OC[C@H](C)O)[C@H](OC[C@H](C)O)[C@@H]2OC[C@H](C)O)[C@@H](OC[C@H](C)O)[C@H](OC[C@H](C)O)[C@H]1OC[C@H](C)O	0.0121572
ZINC000052245489	C/C(=C\c1csc(C)n1)[C@@H]1C[C@@H]2O[C@]2(C)CCC[C@H](C)[C@H](O)[C@H](C)C(=O)C(C)(C)[C@H](O)CC(=O)N1	0.0120906
ZINC000022443609	c1cc(CN2CCCNCCNCCCNCC2)ccc1CN1CCCNCCNCCCNCC1	0.0119414
ZINC000256097222	C[C@H](O)COC[C@@H]1O[C@H](O[C@@H]2[C@H](COC[C@H](C)O)O[C@@H](OC[C@H](C)O)[C@H](OC[C@H](C)O)[C@@H]2OC[C@H](C)O)[C@@H](OC[C@H](C)O)[C@H](OC[C@H](C)O)[C@H]1OC[C@@H](C)O	0.0117173
ZINC000004474460	C=C1CC[C@H](O)C/C1=C/C=C1\CCC[C@@]2(C)[C@H]1CC[C@@H]2[C@H](C)CCCC(C)C	0.0115471
ZINC000001542930	CCCCCCC(C)(C)c1cc(O)c2c(c1)OC(C)(C)[C@@H]1CCC(=O)C[C@@H]21	0.0115271
ZINC000007997952	CN(C)CCO[C@](C)(c1ccccc1)c1ccccn1	0.0115189
ZINC000003831138	CCCC[C@@](C)(O)C/C=C/[C@H]1[C@H](O)CC(=O)[C@@H]1CCCCCCC(=O)OC	0.0115173
ZINC000003831332	CC1=C(C/C=C(\C)CCC[C@H](C)CCC[C@H](C)CCCC(C)C)C(=O)c2ccccc2C1=O	0.0114731
ZINC000018089317	O=[N+]([O-])O[C@H]1CO[C@H]2[C@@H]1OC[C@H]2O[N+](=O)[O-]	0.0114191
ZINC000000002005	N=C(O)c1cnccn1	0.0112999
ZINC000000120319	Nc1ccc(S(=O)(=O)Nc2ncccn2)cc1	0.0112182
ZINC000100052205	CN[C@@]1(C)[C@H]2CC[C@@H](C2)C1(C)C	0.0111529
ZINC000051951647	Cc1[nH]c2ccccc2c1CCNCc1ccc(/C=C\C(=O)NO)cc1	0.0108976
ZINC000001530625	CCCCCc1cc(O)c2c(c1)OC(C)(C)[C@@H]1CCC(C)=C[C@@H]21	0.0107745
ZINC000001612996	CCc1c2c(nc3ccc(OC(=O)N4CCC(N5CCCCC5)CC4)cc13)-c1cc3c(c(=O)n1C2)COC(=O)[C@]3(O)CC	0.010613
ZINC000100036955	CN[C@]1(C)[C@H]2CC[C@@H](C2)C1(C)C	0.0105909
ZINC000003785276	CC/C=C\C/C=C\C/C=C\C/C=C\C/C=C\CCCC(=O)OCC	0.010564
ZINC000003872952	FC(F)O[C@H](Cl)C(F)(F)F	0.0105612
ZINC000000137884	Cc1cn([C@H]2C=C[C@@H](CO)O2)c(=O)[nH]c1=O	0.0105429
ZINC000001530654	CCN(CCO)CCC[C@H](C)Nc1ccnc2cc(Cl)ccc12	0.0103713
ZINC000003964325	CCN(CC)CCNC(=O)c1c(C)[nH]c(/C=C2\C(=O)Nc3ccc(F)cc32)c1C	0.0103699
ZINC000095915244	C=C1/C(=C\C=C2/CCC[C@@]3(C)[C@H]2CC[C@@H]3[C@H](C)/C=C\[C@H](C)C(C)C)C[C@@H](O)C[C@@H]1O	0.0103324
ZINC000052509366	CCCS(=O)(=O)Nc1ccc(F)c(C(=O)c2c[nH]c3ncc(-c4ccc(Cl)cc4)cc23)c1F	0.0103255
ZINC000000001706	COC(=O)c1cccnc1	0.0102195
ZINC000003795098	Nc1ccn([C@@H]2O[C@H](CO)[C@@H](O)[C@@H]2O)c(=O)n1	0.0101411
ZINC000001533877	CCCCCN(C)CCC(O)(P(=O)(O)O)P(=O)(O)O	0.0101395
ZINC000095551509	C=C[C@@H]1C[C@]1(NC(=O)[C@@H]1C[C@@H]2CN1C(=O)[C@H](C(C)(C)C)NC(=O)O[C@@H]1C[C@H]1CCCCCc1nc3ccc(OC)cc3nc1O2)/C(O)=N/S(=O)(=O)C1CC1	0.010118
ZINC000028957444	CCCSc1nc(N[C@@H]2C[C@H]2c2ccc(F)c(F)c2)c2nnn([C@@H]3C[C@H](OCCO)[C@@H](O)[C@H]3O)c2n1	0.0100962
ZINC000000136138	COc1ccc(C(=O)c2ccccc2)c(O)c1	0.00998956
ZINC000000897229	CN1[C@@H](CCl)Nc2cc(Cl)c(S(N)(=O)=O)cc2S1(=O)=O	0.00997952
ZINC000003812913	CCCC[C@](C)(O)C/C=C/[C@H]1[C@H](O)CC(=O)[C@@H]1CCCCCCC(=O)OC	0.00990937
ZINC000034220093	CNc1ccc(-c2nc3ccc(O)cc3s2)cc1F	0.00983264
ZINC000003831429	C[C@H](N)C12CC3CC(CC(C3)C1)C2	0.009791
ZINC000003941496	COC(=O)N[C@H](C(=O)N[C@@H](Cc1ccccc1)[C@@H](O)CN(Cc1ccc(-c2ccccn2)cc1)NC(=O)[C@@H](NC(=O)OC)C(C)(C)C)C(C)(C)C	0.00977647
ZINC000008437287	CCCCCCCCCCCCOCCO	0.00962047
ZINC000038140873	CN[C@]1(C)[C@@H]2CC[C@@H](C2)C1(C)C	0.0095288
ZINC000000000242	CN(C)CCO[C@@](C)(c1ccccc1)c1ccccn1	0.00924909
ZINC000100004345	CCCCN(CCCC)C[C@@H](O)c1cc(Cl)cc2c1-c1ccc(Cl)cc1/C2=C/c1ccc(Cl)cc1	0.00918385
ZINC000253476027	CC(C)[N@+]1(C)[C@H]2CC[C@@H]1C[C@H](OC(=O)[C@@H](CO)c1ccccc1)C2	0.00915379
ZINC000000013156	Nc1nnc(-c2cccc(Cl)c2Cl)c(N)n1	0.00910186
ZINC000004214603	C[C@H]1C[C@H]2[C@@H]3C[C@H](F)C4=CC(=O)C=C[C@]4(C)[C@@]3(F)[C@@H](O)C[C@]2(C)[C@@]1(O)C(=O)CCl	0.00908328
ZINC000000039089	CNC[C@H](O)c1ccc(O)c(O)c1	0.00905809
ZINC000199517773	O=C(O)C[C@@H]1CC[C@H](NC(=O)Cc2cccs2)B(O)O1	0.00899629
ZINC000000601253	CCOC(=O)O[C@@]1(C(=O)COC(=O)CC)CC[C@H]2[C@@H]3CCC4=CC(=O)C=C[C@]4(C)[C@H]3[C@H](O)C[C@@]21C	0.00888786
ZINC000008214514	NC(N)=O	0.00885851
ZINC000013911941	C[C@@H](/C=C/[C@@H](C)[C@H]1CC[C@H]2/C(=C/C=C3C[C@@H](O)C[C@H](O)C3)CCC[C@@]21C)C(C)(C)O	0.00881742
ZINC000001849548	O=[N+]([O-])O[C@@H]1CO[C@@H]2[C@@H](O)CO[C@H]12	0.00881133
ZINC000000113355	CNC[C@H](O)c1cccc(O)c1	0.00867698
ZINC000026664090	CC(C)(C)NC(=O)[C@@H]1C[C@@H]2CCCC[C@H]2CN1C[C@@H](O)[C@H](Cc1ccccc1)NC(=O)[C@H](CC(N)=O)NC(=O)c1ccc2ccccc2n1	0.00865029
ZINC000000000373	C[C@@H](N)Cc1ccc(O)cc1	0.00862661
ZINC000017285869	CCCC[C@@H](CC)COC(=O)/C=C\c1ccc(OC)cc1	0.00861968
ZINC000000537795	Cc1cnc(C(=O)NCCc2ccc(S(=O)(=O)/N=C(\O)NC3CCCCC3)cc2)cn1	0.0086156
ZINC000003581355	CC[C@H](C)[C@H](N)C(=O)O	0.00856559
ZINC000003978006	Cc1onc(-c2c(Cl)cccc2Cl)c1C(=O)N[C@@H]1C(=O)N2[C@@H](C(=O)O)C(C)(C)S[C@H]12	0.0084528
ZINC000003812960	FC(F)O[C@@H](Cl)C(F)(F)F	0.00844735
ZINC000003806413	CCCCCOC(=O)Nc1nc(=O)n([C@@H]2O[C@H](C)[C@@H](O)[C@H]2O)cc1F	0.00837866
ZINC000253476025	CC(C)[N@+]1(C)[C@H]2CC[C@@H]1C[C@H](OC(=O)[C@H](CO)c1ccccc1)C2	0.00834597
ZINC000017285872	CCCC[C@H](CC)COC(=O)/C=C\c1ccc(OC)cc1	0.00828848
ZINC000003860453	O=C1OC2(c3ccc(O)cc3Oc3cc(O)ccc32)c2ccccc21	0.00823327
ZINC000100015775	CC(C)[N+]1(C)[C@H]2CC[C@@H]1C[C@H](OC(=O)[C@@H](CO)c1ccccc1)C2	0.00805156
ZINC000000002159	Cc1cn([C@@H]2C[C@@H](O)[C@H](CO)O2)c(=O)[nH]c1=O	0.00802915
ZINC000003785268	OCc1cc([C@H](O)CNCCCCCCOCCCCc2ccccc2)ccc1O	0.00788472
ZINC000000897232	CN1[C@H](CCl)Nc2cc(Cl)c(S(N)(=O)=O)cc2S1(=O)=O	0.00771818
ZINC000000085733	NC[C@@H](CC(=O)O)c1ccc(Cl)cc1	0.00764587
ZINC000003812851	C[C@H](N[C@@H](CCc1ccccc1)C(=O)O)C(=O)N1CCC[C@H]1C(=O)O	0.00759934
ZINC000003875342	CCCCOCCOCCOCc1cc2c(cc1CCC)OCO2	0.00755808
ZINC000118913562	CCOC(=O)O[C@]1(C(=O)COC(=O)CC)CC[C@H]2[C@@H]3CCC4=CC(=O)C=C[C@]4(C)[C@H]3[C@H](O)C[C@@]21C	0.00754048
ZINC000000967597	Cc1ccc(C(C)C)c(O)c1	0.00743263
ZINC000003799072	OCc1cc([C@@H](O)CNCCCCCCOCCCCc2ccccc2)ccc1O	0.0072866
ZINC000001540998	Nc1nc2[nH]cc(CCc3ccc(C(=O)N[C@@H](CCC(=O)O)C(=O)O)cc3)c2c(=O)[nH]1	0.00725519
ZINC000026985532	CC(C)(C)NC(=O)[C@@H]1C[C@H]2CCCC[C@@H]2CN1C[C@@H](O)[C@H](Cc1ccccc1)NC(=O)[C@H](CC(N)=O)NC(=O)c1ccc2ccccc2n1	0.00724597
ZINC000009212428	Nc1nc2c(c(=O)[nH]1)N(C=O)[C@H](CNc1ccc(C(=O)N[C@@H](CCC(=O)O)C(=O)O)cc1)CN2	0.00718585
ZINC000003943279	CCCCCCOC(=O)/N=C(\N)c1ccc(NCc2nc3cc(C(=O)N(CCC(=O)OCC)c4ccccn4)ccc3n2C)cc1	0.00718404
ZINC000084758479	O=c1ccc2ccc(OCCCCN3CCN(c4cccc5sccc45)CC3)cc2[nH]1	0.00718129
ZINC000000075008	CC[C@@H]1C(=O)OC[C@@H]1Cc1cncn1C	0.00717751
ZINC000001530652	CCN(CCO)CCC[C@@H](C)Nc1ccnc2cc(Cl)ccc12	0.00716962
ZINC000003843198	CC(=O)OC[C@H]1O[C@@H](n2ccc(=O)[nH]c2=O)[C@H](OC(C)=O)[C@@H]1OC(C)=O	0.00714777
ZINC000022116608	Oc1ccc([C@@H]2CNCCc3c2cc(O)c(O)c3Cl)cc1	0.00706015
ZINC000003914596	CC(C)(C)NC(=O)[C@@H]1C[C@@H]2CCCC[C@@H]2CN1C[C@@H](O)[C@H](Cc1ccccc1)NC(=O)[C@H](CC(N)=O)NC(=O)c1ccc2ccccc2n1	0.00701347
ZINC000003629271	Nc1nc(=O)n([C@@H]2CS[C@H](CO)O2)cc1F	0.00696098
ZINC000169621228	CO[C@H]1/C=C/O[C@@]2(C)Oc3c(C)c(O)c4c(O)c(c(/C=N/N5CCN(C6CCCC6)CC5)c(O)c4c3C2=O)NC(=O)/C(C)=C\C=C\[C@H](C)[C@H](O)[C@@H](C)[C@@H](O)[C@@H](C)[C@H](OC(C)=O)[C@@H]1C	0.00695289
ZINC000003830264	C[C@H]1[C@H](NC(=O)/C(=N\OC(C)(C)C(=O)O)c2csc(N)n2)C(=O)N1S(=O)(=O)O	0.00692911
ZINC000022116612	Oc1ccc([C@H]2CNCCc3c2cc(O)c(O)c3Cl)cc1	0.00692214
ZINC000009212427	Nc1nc2c(c(=O)[nH]1)N(C=O)[C@@H](CNc1ccc(C(=O)N[C@@H](CCC(=O)O)C(=O)O)cc1)CN2	0.00690411
ZINC000029416466	CC(C)(C)NC(=O)[C@@H]1C[C@H]2CCCC[C@H]2CN1C[C@@H](O)[C@H](Cc1ccccc1)NC(=O)[C@H](CC(N)=O)NC(=O)c1ccc2ccccc2n1	0.00689596
ZINC000000001735	Nc1cc(N2CCCCC2)nc(N)[n+]1[O-]	0.0068273
ZINC000164760874	COc1ccc2c(O[C@H]3C[C@H]4C(=O)N[C@]5(C(=O)NS(=O)(=O)C6CC6)C[C@@H]5/C=C\CCCCN(C)C(=O)[C@@H]4C3)cc(-c3nc(C(C)C)cs3)nc2c1C	0.00681863
ZINC000013831130	Cc1nnc(C(=O)NC(C)(C)c2nc(/C(O)=N/Cc3ccc(F)cc3)c(O)c(=O)n2C)o1	0.00671886
ZINC000100015780	CC(C)[N+]1(C)[C@H]2CC[C@@H]1C[C@H](OC(=O)[C@H](CO)c1ccccc1)C2	0.00667213
ZINC000003812944	CC(C)C(=O)Nc1ccc([N+](=O)[O-])c(C(F)(F)F)c1	0.00663858
ZINC000003991624	OCc1cc([C@@H](O)CNCCCCCCOCCOCc2c(Cl)cccc2Cl)ccc1O	0.00657663
ZINC000058581064	C[C@@H]1CCO[C@H]2Cn3cc(C(=O)NCc4ccc(F)cc4F)c(=O)c(O)c3C(=O)N21	0.00654976
ZINC000003791297	CCOC(=O)[C@H](CCc1ccccc1)N[C@@H](C)C(=O)N1CCC[C@H]1C(=O)O	0.00654625
ZINC000001542113	N#Cc1ccc2[nH]cc(CCCCN3CCN(c4ccc5oc(C(N)=O)cc5c4)CC3)c2c1	0.00650815
ZINC000001690604	C[C@H](N)Cc1ccc(O)cc1	0.00643835
ZINC000013129998	Cc1cnc(NC(=O)C2=C(O)c3ccccc3S(=O)(=O)N2C)s1	0.00639964
ZINC000253632968	COc1ccc2c(O[C@@H]3C[C@H]4C(=O)N[C@]5(C(=O)NS(=O)(=O)C6CC6)C[C@H]5C=CCCCCN(C)C(=O)[C@@H]4C3)cc(-c3nc(C(C)C)cs3)nc2c1C	0.00634716
ZINC000001633887	CCCC[C@@H](CC)COC(=O)/C=C/c1ccc(OC)cc1	0.00624993
ZINC000000001411	C=CCc1ccc(O)c(OC)c1	0.00622537
ZINC000034676245	N[C@@H]1CON=C1O	0.00612076
ZINC000006745272	CNC(=O)c1cc(Oc2ccc(NC(=O)Nc3ccc(Cl)c(C(F)(F)F)c3)c(F)c2)ccn1	0.00611223
ZINC000000002101	Nc1ccc(S(N)(=O)=O)cc1	0.00610443
ZINC000001543916	CC(C)[C@H](N)C(=O)OC[C@@H](CO)OCn1cnc2c(=O)[nH]c(N)nc21	0.00609292
ZINC000068247389	COc1c(OCCCN2CCOCC2)ccc2c1N=C(/N=C(\O)c1cnc(N)nc1)N1CCN=C21	0.00601495
ZINC000000049153	Cc1ncc(C[n+]2csc(CCO)c2C)c(N)n1	0.00599328
ZINC000003782599	CC(C)(C)NC(=O)[C@H]1CC[C@H]2[C@@H]3CC[C@H]4NC(=O)C=C[C@]4(C)[C@H]3CC[C@]12C	0.0059801
ZINC000014210876	COc1ccc(CN(C(=O)[C@@H](N)Cc2c(C)cc(C(N)=O)cc2C)[C@@H](C)c2nc(-c3ccccc3)c[nH]2)cc1C(=O)O	0.00593704
ZINC000000034157	C[C@H](N)[C@H](O)c1ccc(O)c(O)c1	0.00589554
ZINC000253387843	C[C@@H]1OC(=O)C[C@H](O)C[C@H](O)CC[C@@H](O)[C@H](O)C[C@H](O)C[C@]2(O)C[C@H](O)[C@@H](C(=O)O)[C@H](C[C@@H](O[C@@H]3O[C@H](C)[C@@H](O)[C@H](N)[C@@H]3O)/C=C/C=C/C=C/C=C/C=C/C=C/C=C/[C@H](C)[C@@H](O)[C@H]1C)O2	0.00589397
ZINC000003872520	CCc1cc(C(N)=S)ccn1	0.00587418
ZINC000000001644	NCc1ccc(S(N)(=O)=O)cc1	0.00585767
ZINC000002005305	CN1c2c(nc(N)[nH]c2=O)NC[C@@H]1CNc1ccc(C(=O)N[C@@H](CCC(=O)O)C(=O)O)cc1	0.00582023
ZINC000252286878	C[C@H]1[C@@H](O)[C@H](C)/C=C/C=C/CC/C=C/C=C/C=C/C=C/[C@H](O[C@@H]2O[C@H](C)[C@@H](O)[C@H](N)[C@@H]2O)C[C@H](O)[C@H](C(=O)O)[C@H](O)CC(=O)C[C@H](O)[C@H](O)CC[C@H](O)C[C@H](O)C[C@H](O)CC(=O)O[C@@H]1C	0.0058169
ZINC000000004321	NS(=O)(=O)Cc1noc2ccccc12	0.00577097
ZINC000001493878	CNC(=O)c1cc(Oc2ccc(NC(=O)Nc3ccc(Cl)c(C(F)(F)F)c3)cc2)ccn1	0.0057626
ZINC000000018087	CN(C)CCc1c[nH]c2ccc(CS(=O)(=O)N3CCCC3)cc12	0.00575879
ZINC000003843378	COC(=O)/C=C/C(=O)OC	0.00575464
ZINC000000001899	Nc1nc2c(ncn2CCC(CO)CO)c(=O)[nH]1	0.0056588
ZINC000164760756	COc1ccc2c(O[C@@H]3C[C@H]4C(=O)N[C@]5(C(=O)NS(=O)(=O)C6CC6)C[C@@H]5/C=C\CCCCN(C)C(=O)[C@@H]4C3)cc(-c3nc(C(C)C)cs3)nc2c1C	0.00561094
ZINC000012414057	CN(C)c1ccc2nc3ccc(=[N+](C)C)cc-3sc2c1	0.0054874
ZINC000001633889	CCCC[C@H](CC)COC(=O)/C=C/c1ccc(OC)cc1	0.00548588
ZINC000169990691	OB1OCc2cc(F)ccc21	0.00530637
ZINC000252286877	C[C@@H]1/C=C/C=C/CC/C=C/C=C/C=C/C=C/[C@H](O[C@@H]2O[C@H](C)[C@@H](O)[C@H](N)[C@@H]2O)C[C@H](O)[C@H](C(=O)O)[C@H](O)CC(=O)C[C@H](O)[C@H](O)CC[C@H](O)C[C@H](O)C[C@H](O)CC(=O)O[C@H](C)[C@H](C)[C@H]1O	0.00530525
ZINC000004216238	Nc1nc(F)nc2c1ncn2[C@@H]1O[C@H](CO)[C@@H](O)[C@@H]1O	0.00529002
ZINC000006036847	C[C@@H](N)Cc1ccccc1	0.00516263
ZINC000001035331	NC(=O)c1ncn([C@@H]2O[C@H](CO)[C@@H](O)[C@H]2O)n1	0.00514705
ZINC000034608502	OC(c1ccccc1)(c1ccccc1)C12CC[N+](CCOCc3ccccc3)(CC1)CC2	0.00512156
ZINC000096006024	CC[C@H]1CCC[C@H](O[C@H]2CC[C@H](N(C)C)[C@@H](C)O2)[C@@H](C)C(=O)C2=C[C@@H]3[C@@H](C=C[C@@H]4C[C@@H](O[C@@H]5C[C@@H](C)[C@H](OC)[C@@H](OC)[C@H]5OC)C[C@@H]34)[C@@H]2CC(=O)O1	0.00505831
ZINC000100296832	Cc1ccc(/C(=C/CN2CCCC2)c2cccc(/C=C\C(=O)O)n2)cc1	0.00504254
ZINC000011616882	CNC(=O)c1ccccc1Sc1ccc2c(/C=C\c3ccccn3)n[nH]c2c1	0.00503766
ZINC000003833846	Cc1c(O)cccc1C(=O)N[C@@H](CSc1ccccc1)[C@H](O)CN1C[C@H]2CCCC[C@H]2C[C@H]1C(=O)NC(C)(C)C	0.00501609
ZINC000001995484	CC(C)[C@H](N)C(=O)OC[C@H](CO)OCn1cnc2c(=O)[nH]c(N)nc21	0.00501294
ZINC000004474414	C=C1CC[C@H](O)C/C1=C/C=C1\CCC[C@@]2(C)[C@H]1CC[C@@H]2[C@H](C)CCCC(C)(C)O	0.00500514
ZINC000003812841	CC[C@H](C)C(=O)O[C@H]1C[C@@H](C)C=C2C=C[C@H](C)[C@H](CC[C@@H]3C[C@@H](O)CC(=O)O3)[C@H]21	0.00497665
ZINC000003938684	COc1cc([C@@H]2c3cc4c(cc3[C@@H](O[C@@H]3O[C@@H]5CO[C@@H](C)O[C@H]5[C@H](O)[C@H]3O)[C@H]3COC(=O)[C@H]23)OCO4)cc(OC)c1O	0.00494366
ZINC000004474405	CCNC(=O)CCC/C=C\C[C@H]1[C@@H](O)C[C@@H](O)[C@@H]1/C=C/[C@@H](O)CCc1ccccc1	0.00492985
ZINC000003794794	O=C1c2c(O)ccc(O)c2C(=O)c2c(NCCNCCO)ccc(NCCNCCO)c21	0.00483564
ZINC000000097996	CN1CCCN=C1/C=C/c1cccs1	0.00483204
ZINC000169621231	CO[C@H]1C[C@H]2CC[C@H](C)[C@](O)(O2)C(=O)C(=O)N2CCCC[C@@H]2C(=O)O[C@@H]([C@@H](C)C[C@@H]2CC[C@@H](OCCO)[C@H](OC)C2)CC(=O)[C@H](C)/C=C(\C)[C@@H](O)[C@@H](OC)C(=O)[C@@H](C)C[C@@H](C)/C=C/C=C/C=C/1C	0.00481671
ZINC000000002055	NC(=O)c1ccccc1O	0.00478706
ZINC000005752191	C[C@H]1C[C@H]2[C@@H]3C[C@H](F)C4=CC(=O)C=C[C@]4(C)[C@@]3(F)[C@@H](O)C[C@]2(C)[C@@]1(O)C(=O)CO	0.0047574
ZINC000087496429	CCC1=C[C@@H]2CN(C1)Cc1c([nH]c3ccccc13)[C@@](C(=O)OC)(c1cc3c(cc1OC)N(C)[C@H]1[C@](O)(C(=O)OC)[C@H](OC(C)=O)[C@]4(CC)C=CCN5CC[C@]31[C@@H]54)C2	0.00473954
ZINC000000897085	O[C@@H](c1cc(C(F)(F)F)nc2c(C(F)(F)F)cccc12)[C@H]1CCCCN1	0.00469839
ZINC000000896918	NS(=O)(=O)c1cc(Cl)c(Cl)c(S(N)(=O)=O)c1	0.00468228
ZINC000005733652	COc1ccc(-c2cc(=O)c3c(O)cc(O)cc3o2)cc1O	0.00464209
ZINC000001550766	OCCOc1ccc(/C(=C(/CCCl)c2ccccc2)c2ccccc2)cc1	0.00462231
ZINC000169621230	CO[C@H]1C[C@H]2CC[C@H](C)[C@](O)(O2)C(=O)C(=O)N2CCCC[C@@H]2C(=O)O[C@H]([C@@H](C)C[C@@H]2CC[C@@H](OCCO)[C@H](OC)C2)CC(=O)[C@H](C)/C=C(\C)[C@@H](O)[C@@H](OC)C(=O)[C@@H](C)C[C@@H](C)/C=C/C=C/C=C/1C	0.00458289
ZINC000000004724	NC(=O)N1c2ccccc2CC(=O)c2ccccc21	0.00452183
ZINC000003830276	CCCCNc1ccc(C(=O)OCCOCCOCCOCCOCCOCCOCCOCCOCCOC)cc1	0.00452065
ZINC000019364225	NCCNCCNCCN	0.00449358
ZINC000000897288	Cc1cn[nH]c1	0.00447094
ZINC000006021033	C[C@H](N)Cc1ccccc1	0.00441596
ZINC000000000122	CN(C)CCO[C@@H](c1ccc(Cl)cc1)c1ccccn1	0.00439926
ZINC000001530601	CCN(CC)CCOc1ccc(/C(=C(/Cl)c2ccccc2)c2ccccc2)cc1	0.00438607
ZINC000000020783	CC[C@@H](c1cccc(O)c1)[C@@H](C)CN(C)C	0.00435337
ZINC000003977952	OC[C@H]1O[C@](O)(CO)[C@@H](O)[C@@H]1O[C@@H]1O[C@H](CO)[C@H](O)[C@H](O)[C@H]1O	0.0043324
ZINC000030691754	COc1ccc(NC(=O)c2ccc(C(=N)N(C)C)cc2)c(C(=O)Nc2ccc(Cl)cn2)c1	0.00431359
ZINC000003823475	CN1CCC[C@@H]1Cc1c[nH]c2ccc(CCS(=O)(=O)c3ccccc3)cc12	0.00428855
ZINC000003874185	O[C@@H](c1cc(C(F)(F)F)nc2c(C(F)(F)F)cccc12)[C@@H]1CCCCN1	0.00427578
ZINC000012402836	CCN(CC)CCOc1ccc(/C(=C(\Cl)c2ccccc2)c2ccccc2)cc1	0.00425903
ZINC000100296828	Cc1ccc(/C(=C\CN2CCCC2)c2cccc(/C=C\C(=O)O)n2)cc1	0.00425401
ZINC000100071256	NC[C@H]1CC[C@@H](C(=O)O)CC1	0.00424139
ZINC000000601301	NS(=O)(=O)c1cc2c(cc1C(F)(F)F)N[C@@H](Cc1ccccc1)NS2(=O)=O	0.00420718
ZINC000064033452	Cc1ccc(NC(=O)C2(c3ccc4c(c3)OC(F)(F)O4)CC2)nc1-c1cccc(C(=O)O)c1	0.00419882
ZINC000008855117	O=c1[nH]cnc2c1ncn2[C@@H]1O[C@H](CO)[C@@H](O)[C@H]1O	0.00411686
ZINC000000020243	O=C(O)c1cc(-c2ccc(F)cc2F)ccc1O	0.00409262
ZINC000000155269	Cc1ccccc1[C@@H](OCCN(C)C)c1ccccc1	0.00406818
ZINC000001530975	CN(Cc1ccc(C(C)(C)C)cc1)Cc1cccc2ccccc12	0.0040575
ZINC000001531009	O=P(O)(O)C(O)(Cc1cccnc1)P(=O)(O)O	0.00401174
ZINC000000009073	CN1CCc2cccc3c2[C@H]1Cc1ccc(O)c(O)c1-3	0.00400277
ZINC000000897222	NS(=O)(=O)c1cc2c(cc1C(F)(F)F)N[C@H](Cc1ccccc1)NS2(=O)=O	0.0039894
ZINC000000968303	CC(C)c1cccc(C(C)C)c1O	0.00398267
ZINC000003921872	C=C1/C(=C\C=C2/CCC[C@@]3(C)[C@H]2CC[C@@H]3[C@H](C)/C=C/[C@@H](O)C2CC2)C[C@@H](O)C[C@@H]1O	0.00390382
ZINC000018043251	Cn1c(=O)c2[nH]cnc2n(C)c1=O	0.00389715
ZINC000000001728	CC(C)(C(=O)c1cccnc1)c1cccnc1	0.00389673
ZINC000086040406	C1N2CN3CN1CN(C2)C3	0.00385653
ZINC000019363537	NCCNCCNCCNCCN	0.003762
ZINC000118912517	CC(=O)[C@@]1(O)CC[C@H]2[C@@H]3C[C@H](C)C4=CC(=O)C=C[C@]4(C)[C@@]3(F)[C@@H](O)C[C@@]21C	0.00371526
ZINC000001530886	CCCc1nc2c(C)cc(-c3nc4ccccc4n3C)cc2n1Cc1ccc(-c2ccccc2C(=O)O)cc1	0.00370376
ZINC000004099009	COc1cc([C@@H]2c3cc4c(cc3[C@@H](O[C@@H]3O[C@@H]5CO[C@@H](c6cccs6)O[C@H]5[C@H](O)[C@H]3O)[C@H]3COC(=O)[C@H]23)OCO4)cc(OC)c1O	0.00369544
ZINC000004097440	C[C@@H]1C[C@H]2[C@@H]3CCC4=CC(=O)C=C[C@]4(C)[C@@]3(Cl)[C@@H](O)C[C@]2(C)[C@@]1(O)C(=O)CCl	0.00368799
ZINC000001530947	O=C1CC[C@H](N2C(=O)c3ccccc3C2=O)C(=O)N1	0.00360646
ZINC000000089763	Cc1cc(NS(=O)(=O)c2ccc(N)cc2)no1	0.00359507
ZINC000000895302	OCc1ccccc1	0.00359131
ZINC000000005878	NC(=O)c1cccnc1	0.00356907
ZINC000003831139	NC(=O)C[S@](=O)C(c1ccccc1)c1ccccc1	0.00352995
ZINC000043194409	CNc1ccc(/C=C/c2ccc(OCCOCCOCCF)cc2)cc1	0.00352832
ZINC000000896695	NC(CO)(CO)CO	0.00345427
ZINC000000057146	Cn1c(=O)c2c(ncn2C[C@H](O)CO)n(C)c1=O	0.00342273
ZINC000000006156	NC(=O)C[S@@](=O)C(c1ccccc1)c1ccccc1	0.00340577
ZINC000000003876	Cc1ccc(-c2nc3ccc(C)cn3c2CC(=O)N(C)C)cc1	0.00338984
ZINC000000895360	O=C(O)[C@@H]1CCCN1	0.00338538
ZINC000000001795	O=C(O)c1cccnc1	0.003363
ZINC000008034121	NCCS	0.00335559
ZINC000002568036	O=C1CN(/N=C/c2ccc(-c3ccc([N+](=O)[O-])cc3)o2)C(=O)N1	0.00334013
ZINC000000896546	Nc1nc(=O)[nH]cc1F	0.00333021
ZINC000150338819	COC(=O)N[C@H](C(=O)N1CC2(CC2)C[C@H]1c1ncc(-c2ccc3c(c2)C(F)(F)c2cc(-c4ccc5nc([C@@H]6[C@H]7CC[C@H](C7)N6C(=O)[C@@H](NC(=O)OC)C(C)C)[nH]c5c4)ccc2-3)[nH]1)C(C)C	0.00332779
ZINC000000002043	CN(C)CCO[C@H](c1ccc(Cl)cc1)c1ccccn1	0.00332679
ZINC000000057147	Cn1c(=O)c2c(ncn2C[C@@H](O)CO)n(C)c1=O	0.00331484
ZINC000004258316	Cn1cnc([N+](=O)[O-])c1Sc1ncnc2nc[nH]c12	0.00331006
ZINC000012503099	Cc1ccc(/C(=C\CN2CCCC2)c2ccccn2)cc1	0.00328031
ZINC000003976838	CN(C)C/C=C/C(=O)Nc1cc2c(Nc3ccc(F)c(Cl)c3)ncnc2cc1O[C@H]1CCOC1	0.00327749
ZINC000100003201	C[C@]12CC3CC(N)(C1)C[C@](C)(C3)C2	0.00327473
ZINC000100037020	CN1[C@H]2C[C@H](OC(=O)[C@H](CO)c3ccccc3)C[C@@H]1[C@H]1O[C@@H]21	0.00325976
ZINC000019364224	OCCOCCN1CCN([C@H](c2ccccc2)c2ccc(Cl)cc2)CC1	0.0032215
ZINC000013986658	CC[C@H](Nc1ncnc2[nH]cnc12)c1nc2cccc(F)c2c(=O)n1-c1ccccc1	0.00319891
ZINC000003833821	C[C@]12C[C@H](O)[C@H]3[C@@H](CCC4=CC(=O)C=C[C@@]43C)[C@@H]1CC[C@]2(O)C(=O)CO	0.00315007
ZINC000000005823	Cc1cccc(Nc2ccncc2S(=O)(=O)/N=C(\O)NC(C)C)c1	0.00314957
ZINC000003842753	O=c1[nH]c(=O)n([C@H]2C[C@H](O)[C@@H](CO)O2)cc1C(F)(F)F	0.00314147
ZINC000019144231	CCN(CC)CCC[C@H](C)Nc1ccnc2cc(Cl)ccc12	0.00313571
ZINC000150338708	COc1cc2c(cc1O)CCN[C@]21CS[C@@H]2c3c(OC(C)=O)c(C)c4c(c3[C@H](COC1=O)N1[C@@H](O)[C@@H]3Cc5cc(C)c(OC)c(O)c5[C@H]([C@H]21)N3C)OCO4	0.0031274
ZINC000150338699	C=Cc1c(C)c2cc3nc(cc4[nH]c(cc5nc(cc1[nH]2)c(C)c5CCC(=O)O)c(CCC(=O)OC)c4C)[C@@]1(C)C3=CC=C(C(=O)OC)[C@H]1C(=O)OC	0.00310627
ZINC000001996117	NC(=O)C(c1ccccc1)(c1ccccc1)[C@@H]1CCN(CCc2ccc3c(c2)CCO3)C1	0.0030898
ZINC000003876069	C=CC[C@]1([C@H](C)C#CCC)C(=O)NC(=O)N(C)C1=O	0.00308073
ZINC000008214619	CCCCCCCCCC(=O)O[C@H]1CC[C@H]2[C@@H]3CCC4=CC(=O)CC[C@@H]4[C@H]3CC[C@]12C	0.00306698
ZINC000003798763	CC[C@H](C)C(=O)O[C@H]1C[C@H](O)C=C2C=C[C@H](C)[C@H](CC[C@@H](O)C[C@@H](O)CC(=O)O)[C@H]21	0.00305167
ZINC000000388081	NCCc1cnc[nH]1	0.00305037
ZINC000100027531	C[N+]1(C)[C@H]2CC(OC(=O)[C@H](CO)c3ccccc3)C[C@H]1[C@H]1O[C@H]21	0.00304459
ZINC000070466416	COc1cc2nccc(Oc3ccc(NC(=O)C4(C(=O)Nc5ccc(F)cc5)CC4)cc3)c2cc1OC	0.00303468
ZINC000003782818	CCOc1nc2cccc(C(=O)O)c2n1Cc1ccc(-c2ccccc2-c2nnn[nH]2)cc1	0.00302097
ZINC000100015048	C=C1/C(=C\C=C2/CCC[C@@]3(C)[C@H]2CC[C@@H]3[C@H](C)CCCC(C)(C)O)C[C@@H](O)C[C@@H]1O	0.00301338
ZINC000000113446	CCS(=O)(=O)CCn1c([N+](=O)[O-])cnc1C	0.0029901
ZINC000000011012	O=C(c1ccccc1)c1ccc2n1CC[C@@H]2C(=O)O	0.00295777
ZINC000003818808	C[C@@H]1CCN(C(=O)CC#N)C[C@@H]1N(C)c1ncnc2[nH]ccc12	0.00295705
ZINC000004099008	COc1cc([C@@H]2c3cc4c(cc3[C@@H](O[C@@H]3O[C@@H]5CO[C@H](c6cccs6)O[C@H]5[C@H](O)[C@H]3O)[C@H]3COC(=O)[C@H]23)OCO4)cc(OC)c1O	0.00293526
ZINC000000518554	OC[C@H]1O[C@@H](Oc2ccc(O)cc2)[C@H](O)[C@@H](O)[C@@H]1O	0.0029271
ZINC000169746649	CC(C)C[C@H](NC(=O)[C@H](Cc1ccccc1)NC(=O)c1cnccn1)B(O)O	0.00292034
ZINC000001530930	C=CC[C@@]1([C@H](C)C#CCC)C(=O)NC(=O)N(C)C1=O	0.00289325
ZINC000034781704	COC(=O)[C@H](c1ccccc1Cl)N1CCc2sccc2C1	0.00287286
ZINC000003812933	C[C@@]12CC3CC(N)(C1)C[C@](C)(C3)C2	0.00287155
ZINC000085537026	CC[C@H]1OC(=O)[C@H](C)[C@@H](O[C@H]2C[C@@](C)(OC)[C@@H](O)[C@H](C)O2)[C@H](C)[C@@H](O[C@@H]2O[C@H](C)C[C@H](N(C)C)[C@H]2O)[C@](C)(O)C[C@@H](C)CN(C)[C@H](C)[C@@H](O)[C@]1(C)O	0.00286166
ZINC000000006481	Nc1nc2ccc(OC(F)(F)F)cc2s1	0.00285148
ZINC000012503187	Cc1nc2c([nH]1)-c1ccccc1N(C(=O)c1ccc(NC(=O)c3ccccc3-c3ccccc3)cc1)CC2	0.00284615
ZINC000000968233	O=C(c1ccccc1)c1ccccc1	0.0028121
ZINC000068153186	CC(C)(C)c1nc(-c2cccc(NS(=O)(=O)c3c(F)cccc3F)c2F)c(-c2ccnc(N)n2)s1	0.00280159
ZINC000000001958	Cc1ccc(=O)n(-c2ccccc2)c1	0.00278337
ZINC000013537284	Cc1nc[nH]c1CN1CCc2c(c3ccccc3n2C)C1=O	0.00276895
ZINC000002016257	CCCC[C@@H](CC)COC(=O)c1ccc(N(C)C)cc1	0.00276684
ZINC000053683271	CCN(CC)CCS(=O)(=O)[C@@H]1CCN2C(=O)c3coc(n3)CC(=O)C[C@H](O)/C=C(C)\C=C/CNC(=O)/C=C\[C@@H](C)[C@@H](C(C)C)OC(=O)[C@H]12	0.00276034
ZINC000000000565	Cc1ccccc1[C@H](OCCN(C)C)c1ccccc1	0.00275917
ZINC000100378061	CC(C)(NC(=O)C1=C(O)[C@@H]2Oc3c(O)ccc4c3[C@@]23CCN(CC2CC2)[C@H](C4)[C@]3(O)C1)c1nc(-c2ccccc2)no1	0.00274187
ZINC000000004785	NC(=O)N1c2ccccc2C=Cc2ccccc21	0.00272282
ZINC000019796168	CCCc1nn(C)c2c(=O)[nH]c(-c3cc(S(=O)(=O)N4CCN(C)CC4)ccc3OCC)nc12	0.00272184
ZINC000253630390	CC[C@@H](C)[C@H]1O[C@]2(CC[C@@H]1C)C[C@@H]1C[C@@H](C/C=C(\C)[C@@H](O[C@H]3C[C@H](OC)[C@@H](O[C@H]4C[C@H](OC)[C@@H](O)[C@H](C)O4)[C@H](C)O3)[C@@H](C)/C=C/C=C3\CO[C@@H]4[C@H](O)C(C)=C[C@@H](C(=O)O1)[C@]34O)O2	0.00270813
ZINC000059111167	[C-]#[N+]CC(C)(C)OC	0.002708
ZINC000085432549	CC[C@]1(O)C[C@H]2CN(CCc3c([nH]c4ccccc34)[C@@](C(=O)OC)(c3cc4c(cc3OC)N(C=O)[C@H]3[C@@](O)(C(=O)OC)[C@H](OC(C)=O)[C@]5(CC)C=CCN6CC[C@]43[C@@H]65)C2)C1	0.00269684
ZINC000084843283	O=c1[nH]c2cc(Cl)ccc2o1	0.00269653
ZINC000030691420	C[C@@H]1C[C@H]2[C@H]3[C@H]([C@@H](O)C[C@]2(C)[C@@]1(O)C(=O)CO)[C@@]1(C)C=CC(=O)C=C1C[C@H]3Cl	0.00267952
ZINC000054053579	CCN(CC)CCS(=O)(=O)[C@@H]1CCN2C(=O)c3coc(n3)CC(=O)C[C@H](O)/C=C(C)\C=C/CNC(=O)/C=C\[C@@H](C)[C@@H](C(C)C)OC(=O)[C@@H]12	0.00267472
ZINC000002548959	COc1c2occc2cc2ccc(=O)oc12	0.00265646
ZINC000003938746	COC(=O)[C@H]1[C@H]2C[C@@H]3c4[nH]c5cc(OC)ccc5c4CCN3C[C@H]2C[C@@H](OC(=O)c2cc(OC)c(OC)c(OC)c2)[C@@H]1OC	0.00265391
ZINC000100006770	O=C1O[C@H]([C@@H](O)CO)C(O)=C1O	0.00264621
ZINC000003918138	CC(=O)N[C@@H]1[C@@H](NC(=N)N)C=C(C(=O)O)O[C@H]1[C@H](O)[C@H](O)CO	0.00264072
ZINC000019855121	O=P(O)(O)CN(CCN(CP(=O)(O)O)CP(=O)(O)O)CP(=O)(O)O	0.00262909
ZINC000001895505	Cc1c(-c2ccc(O)cc2)n(Cc2ccc(OCCN3CCCCCC3)cc2)c2ccc(O)cc12	0.00262573
ZINC000008403947	CC(C)(N)Cc1ccccc1	0.00261407
ZINC000033965961	O=C(O)CN(CCN(CC(=O)O)CC(=O)O)CCN(CC(=O)O)[C@H](COCc1ccccc1)C(=O)O	0.00261219
ZINC000001530948	O=C1CC[C@@H](N2C(=O)c3ccccc3C2=O)C(=O)N1	0.0026085
ZINC000100003200	C[C@@]12CC3CC(N)(C1)C[C@@](C)(C3)C2	0.0026011
ZINC000100371951	C/C=C1\NC(=O)[C@@H](CS)NC(=O)[C@@H](C(C)C)CC(=O)C[C@@H](/C=C/CCS)OC(=O)[C@H](C(C)C)NC1=O	0.00259232
ZINC000003920028	CCC(=O)O[C@]1(C(=O)CCl)[C@@H](C)C[C@H]2[C@@H]3C[C@H](F)C4=CC(=O)C=C[C@]4(C)[C@@]3(F)[C@@H](O)C[C@@]21C	0.00258842
ZINC000000000196	CN(C)CCOC(=O)[C@H](c1ccccc1)C1(O)CCCC1	0.00257621
ZINC000100036751	C[N+]1(C)[C@H]2C[C@@H](OC(=O)[C@H](CO)c3ccccc3)C[C@H]1[C@H]1O[C@@H]21	0.00256442
ZINC000012404516	CN(C)CCOc1ccc(/C(=C(/CCCl)c2ccccc2)c2ccccc2)cc1	0.00256297
ZINC000000057062	Cc1cccc(C)c1OC[C@H](C)N	0.00251852
ZINC000000602632	Cc1cc(C#N)cc(C)c1Oc1nc(Nc2ccc(C#N)cc2)nc(N)c1Br	0.00251607
ZINC000001530769	CCC(=O)O[C@](Cc1ccccc1)(c1ccccc1)[C@H](C)CN(C)C	0.00251234
ZINC000001639567	N[C@@H]1C[C@@H]1c1ccccc1	0.00250228
ZINC000000001084	Cn1c(=O)c2c(ncn2C)n(C)c1=O	0.0024791
ZINC000169289411	C=CC[C@@H]1/C=C(\C)C[C@H](C)C[C@H](OC)[C@H]2O[C@@](O)(C(=O)C(=O)N3CCCC[C@H]3C(=O)O[C@H](/C(C)=C/[C@@H]3CC[C@@H](O)[C@H](OC)C3)[C@H](C)[C@@H](O)CC1=O)[C@H](C)C[C@@H]2OC	0.00247098
ZINC000001530806	CC[C@]1(C)CC(=O)NC1=O	0.00242607
ZINC000000020257	Cc1cccc(C)c1OC[C@@H](C)N	0.00242217
ZINC000085555528	CC[C@]1(O)C[C@H]2CN(CCc3c([nH]c4ccccc34)[C@@](C(=O)OC)(c3cc4c(cc3OC)N(C)[C@H]3[C@@](O)(C(=O)OC)[C@H](OC(C)=O)[C@]5(CC)C=CCN6CC[C@]43[C@@H]65)C2)C1	0.00242056
ZINC000019144226	CCN(CC)CCC[C@@H](C)Nc1ccnc2cc(Cl)ccc12	0.00240332
ZINC000002847375	CCN(CC)[C@H](C)C(=O)c1ccccc1	0.00239334
ZINC000000967521	CC1(C)[C@H]2CC[C@]1(C)C(=O)C2	0.00238262
ZINC000001529323	CN(Cc1cnc2nc(N)nc(N)c2n1)c1ccc(C(=O)N[C@@H](CCC(=O)O)C(=O)O)cc1	0.0023741
ZINC000072316335	CN(C)C(=O)c1cc2cnc(Nc3ccc(N4CCNCC4)cn3)nc2n1C1CCCC1	0.00237115
ZINC000000000061	NC[C@H](CC(=O)O)c1ccc(Cl)cc1	0.00235373
ZINC000003830569	O=C(O)[C@H]1/C(=C/CO)O[C@@H]2CC(=O)N21	0.00235073
ZINC000004655029	COc1nc2ccc(Br)cc2cc1[C@@H](c1ccccc1)[C@@](O)(CCN(C)C)c1cccc2ccccc12	0.00233666
ZINC000011677857	COc1ccc(CNc2nc(N3CCC[C@H]3CO)ncc2/C(O)=N/Cc2ncccn2)cc1Cl	0.00232958
ZINC000036520252	OC[C@H]1O[C@@H](c2ccc(Cl)c(Cc3ccc(O[C@H]4CCOC4)cc3)c2)[C@H](O)[C@@H](O)[C@@H]1O	0.00232917
ZINC000003800008	C=CCN1C[C@H](C(=O)N(CCCN(C)C)C(=O)NCC)C[C@@H]2c3cccc4[nH]cc(c34)C[C@H]21	0.00232808
ZINC000000057464	CCc1nc(N)nc(N)c1-c1ccc(Cl)cc1	0.00232048
ZINC000100052691	CC#CC[C@H](C)[C@H](O)/C=C/[C@@H]1[C@@H](O)C[C@@H]2C/C(=C/CCCC(=O)OCC(=O)c3ccccc3)C[C@H]21	0.00231109
ZINC000003810860	O=C1[C@H](CC[C@H](O)c2ccc(F)cc2)[C@@H](c2ccc(O)cc2)N1c1ccc(F)cc1	0.00230824
ZINC000004214955	Cn1c(CCCC(=O)O)nc2cc(N(CCCl)CCCl)ccc21	0.0022383
ZINC000203757351	Cc1cnc(C(=O)N[C@H]2CCCCC/C=C\[C@H]3C[C@@]3(C(=O)NS(=O)(=O)C3CC3)NC(=O)[C@@H]3C[C@@H](Oc4nc5ccccc5c5ccccc45)CN3C2=O)cn1	0.00223663
ZINC000085534336	CC[C@H]1OC(=O)[C@H](C)[C@@H](O[C@H]2C[C@@](C)(OC)[C@@H](O)[C@H](C)O2)[C@H](C)[C@@H](O[C@@H]2O[C@H](C)C[C@H](N(C)C)[C@H]2O)[C@](C)(O)C[C@@H](C)C(=O)[C@H](C)[C@@H](O)[C@]1(C)O	0.00223617
ZINC000002016258	CCCC[C@H](CC)COC(=O)c1ccc(N(C)C)cc1	0.00222852
ZINC000021982937	O=C(O)CN(CCN(CC(=O)O)CC(=O)O)CCN(CC(=O)O)[C@@H](COCc1ccccc1)C(=O)O	0.00222625
ZINC000001552908	CC(C)C(=O)Oc1ccc(CO)cc1[C@H](CCN(C(C)C)C(C)C)c1ccccc1	0.00221364
ZINC000003875357	C[C@]12CC(=O)[C@H]3[C@@H](CCC4=CC(=O)C=C[C@@]43C)[C@@H]1CC[C@]2(O)C(=O)CO	0.00221216
ZINC000013587680	CC#CC[C@H](C)[C@H](O)/C=C/[C@@H]1[C@H]2C/C(=C/CCCC(=O)O)C[C@H]2C[C@H]1O	0.00220935
ZINC000001530427	C[C@@H]1O[C@@H]1P(=O)(O)O	0.002187
ZINC000018099446	CN(C)/N=N\c1[nH]cnc1C(N)=O	0.00218499
ZINC000100035385	C[N+]1(C)[C@H]2CC[C@H]1CC(OC(=O)[C@H](O)c1ccccc1)C2	0.00218254
ZINC000003953037	CCN[C@H]1CN(CCCOC)S(=O)(=O)c2sc(S(N)(=O)=O)cc21	0.00216001
ZINC000013520815	C[C@]12CC[C@@H]3c4ccc(O)cc4CC[C@H]3[C@@H]1CC[C@@H]2O	0.0021569
ZINC000085432544	CC[C@]1(O)C[C@@H]2CN(CCc3c([nH]c4ccccc34)[C@@](C(=O)OC)(c3cc4c(cc3OC)N(C)[C@H]3[C@@](O)(C(=O)OC)[C@H](OC(C)=O)[C@]5(CC)C=CCN6CC[C@]43[C@@H]65)C2)C1	0.00215274
ZINC000095616599	COc1cc2nc(N3CCN(C(=O)[C@@H]4CCCO4)CC3)nc(N)c2cc1OC	0.00214779
ZINC000001484334	C[C@H](CCC(=O)O)[C@@H]1CC[C@H]2[C@@H]3CC[C@H]4C[C@@H](O)CC[C@]4(C)[C@H]3C[C@@H](O)[C@]12C	0.0021346
ZINC000000967520	CC1(C)[C@@H]2CC[C@@]1(C)C(=O)C2	0.00212883
ZINC000004228257	C[C@H](O)[C@@H](O)[C@@H]1CNc2nc(N)[nH]c(=O)c2N1	0.00212164
ZINC000095616600	COc1cc2nc(N3CCN(C(=O)[C@H]4CCCO4)CC3)nc(N)c2cc1OC	0.00211976
ZINC000252679615	O=C1CN(N=Cc2ccc(-c3ccc([N+](=O)[O-])cc3)o2)C(O)=N1	0.0021168
ZINC000085537053	CC(=O)O[C@@]12CO[C@@H]1C[C@H](O)[C@@]1(C)C(=O)[C@H](O)C3=C(C)[C@@H](OC(=O)[C@H](O)[C@@H](NC(=O)OC(C)(C)C)c4ccccc4)C[C@@](O)([C@@H](OC(=O)c4ccccc4)[C@@H]12)C3(C)C	0.00209239
ZINC000000643046	OCCN(CCO)c1nc(N2CCCCC2)c2nc(N(CCO)CCO)nc(N3CCCCC3)c2n1	0.00208416
ZINC000001530600	Nc1ccn(C[C@@H](CO)OCP(=O)(O)O)c(=O)n1	0.00208343
ZINC000000002279	O=C(c1ccccc1)c1ccc2n1CC[C@H]2C(=O)O	0.00207727
ZINC000000968305	C[C@@H](Cc1ccccc1)N(C)Cc1ccccc1	0.00207311
ZINC000001482197	N[C@@H]1C[C@H]1c1ccccc1	0.00204688
ZINC000222731806	CC(C)(O)CNc1nc(Nc2ccnc(C(F)(F)F)c2)nc(-c2cccc(C(F)(F)F)n2)n1	0.00203644
ZINC000003875560	C[C@H]1C[C@H]2[C@@H]3CC[C@](O)(C(=O)CO)[C@@]3(C)C[C@H](O)[C@@H]2[C@@]2(C)C=CC(=O)C=C12	0.00203038
ZINC000100052688	CC#CC[C@@H](C)[C@H](O)/C=C/[C@@H]1[C@@H](O)C[C@@H]2C/C(=C/CCCC(=O)OCC(=O)c3ccccc3)C[C@H]21	0.00202974
ZINC000004074875	CCOc1nc2cccc(C(=O)O[C@H](C)OC(=O)OC3CCCCC3)c2n1Cc1ccc(-c2ccccc2-c2nn[nH]n2)cc1	0.00202957
ZINC000013597823	O=c1[nH]cnc2c1ncn2[C@H]1CC[C@@H](CO)O1	0.00202791
ZINC000000020253	NS(=O)(=O)c1cc([C@]2(O)NC(=O)c3ccccc32)ccc1Cl	0.00202731
ZINC000004235575	CCN(CC)c1ccc(C(=C2C=CC(=[N+](CC)CC)C=C2)c2ccccc2)cc1	0.00202509
ZINC000043207851	N#CC[C@H](C1CCCC1)n1cc(-c2ncnc3[nH]ccc23)cn1	0.00202432
ZINC000003816292	COc1cc2nccc(Oc3ccc(NC(=O)NC4CC4)c(Cl)c3)c2cc1C(N)=O	0.00202322
ZINC000012468792	CC(C)OC(=O)CCC/C=C\C[C@H]1[C@@H](O)C[C@@H](O)[C@@H]1CC[C@@H](O)CCc1ccccc1	0.00200499
ZINC000002570895	Cc1ccc(-c2cc(C(F)(F)F)nn2-c2ccc(S(N)(=O)=O)cc2)cc1	0.00198787
ZINC000100052685	CC#CC[C@H](C)[C@@H](O)/C=C/[C@@H]1[C@@H](O)C[C@@H]2C/C(=C/CCCC(=O)OCC(=O)c3ccccc3)C[C@H]21	0.00198557
ZINC000261527196	CCN(CC)CCS(=O)(=O)[C@@H]1CCN2C(=O)c3coc(n3)CC(=O)C[C@H](O)C=C(C)C=CCNC(=O)C=C[C@@H](C)[C@@H](C(C)C)OC(=O)[C@@H]12	0.00198423
ZINC000003920355	CCC(=O)O[C@@H](O[P@@](=O)(CCCCc1ccccc1)CC(=O)N1C[C@H](C2CCCCC2)C[C@H]1C(=O)O)C(C)C	0.00198302
ZINC000001576892	CCCCCCc1ccc(O)cc1O	0.00197061
ZINC000003807804	Clc1ccccc1C(c1ccccc1)(c1ccccc1)n1ccnc1	0.00196739
ZINC000001530863	COc1cc(N[C@H](C)CCCN)c2ncccc2c1	0.00196408
ZINC000169946773	CC(C)C[C@H](NC(=O)CNC(=O)c1cc(Cl)ccc1Cl)B(O)O	0.00193664
ZINC000001530688	CNCCCC12CCC(c3ccccc31)c1ccccc12	0.00192983
ZINC000100074252	CC(C)OC(=O)[C@H](C)N[P@](=O)(OC[C@H]1O[C@@H](n2ccc(=O)[nH]c2=O)[C@](C)(F)[C@@H]1O)Oc1ccccc1	0.00190811
ZINC000001530303	CC(C)(CO)[C@@H](O)C(=O)NCCCO	0.00189996
ZINC000000596731	CN(CCOc1ccc(NS(C)(=O)=O)cc1)CCc1ccc(NS(C)(=O)=O)cc1	0.00188902
ZINC000000896666	N[C@H]1C[C@H]1c1ccccc1	0.00188797
ZINC000169677008	CO[C@H]1C[C@@H]2CC[C@@H](C)[C@@](O)(O2)C(=O)C(=O)N2CCCC[C@H]2C(=O)O[C@H]([C@H](C)C[C@@H]2CC[C@@H](OCCO)[C@H](OC)C2)CC(=O)[C@H](C)/C=C(\C)[C@@H](O)[C@@H](OC)C(=O)[C@H](C)C[C@H](C)/C=C/C=C/C=C/1C	0.00188699
ZINC000001530713	CC(C)[C@H](N)C(=O)OCCOCn1cnc2c(=O)[nH]c(N)nc21	0.00186562
ZINC000004658603	CC(=O)NO	0.00186295
ZINC000000057255	NS(=O)(=O)c1cc([C@@]2(O)NC(=O)c3ccccc32)ccc1Cl	0.00185353
ZINC000003812862	NCCC(O)(P(=O)(O)O)P(=O)(O)O	0.00185184
ZINC000001698306	O=C(OCCO)c1ccccc1O	0.00184544
ZINC000095616603	CC1(C)O[C@@H]2CO[C@@]3(COS(N)(=O)=O)OC(C)(C)O[C@H]3[C@@H]2O1	0.0018372
ZINC000001530862	COc1cc(N[C@@H](C)CCCN)c2ncccc2c1	0.00183334
ZINC000001530635	CC(=O)OCC(CCn1cnc2cnc(N)nc21)COC(C)=O	0.00183198
ZINC000096006020	CC(=O)O[C@H]1C(=O)[C@]2(C)[C@@H](O)C[C@H]3OC[C@@]3(OC(C)=O)[C@H]2[C@H](OC(=O)c2ccccc2)[C@]2(O)C[C@H](OC(=O)[C@H](O)[C@@H](NC(=O)c3ccccc3)c3ccccc3)C(C)=C1C2(C)C	0.0018202
ZINC000003798064	Nc1nc(Cl)nc2c1ncn2[C@H]1C[C@H](O)[C@@H](CO)O1	0.00181751
ZINC000008035395	O=C(NC[C@@H](O)CO)c1c(I)c(C(=O)NC[C@@H](O)CO)c(I)c(N(CCO)C(=O)CO)c1I	0.00181618
ZINC000004097309	CCC(=O)O[C@H](O[P@@](=O)(CCCCc1ccccc1)CC(=O)N1C[C@H](C2CCCCC2)C[C@H]1C(=O)O)C(C)C	0.00181525
ZINC000005819214	CCC(CC)[C@@H](NC(C)=O)[C@@H]1[C@H](O)[C@@H](C(=O)O)C[C@H]1N=C(N)N	0.001812
ZINC000003806262	OC[C@H]1O[C@@H](n2cnc3c2N=CNC[C@H]3O)C[C@@H]1O	0.00180659
ZINC000005179119	C/C(O)=N/S(=O)(=O)c1ccc(N)cc1	0.00180154
ZINC000005162311	NC(=O)Cc1cccc(C(=O)c2ccccc2)c1N	0.00179509
ZINC000118913560	CCOC(=O)O[C@@]1(C(=O)COC(=O)CC)CC[C@H]2[C@@H]3CCC4=CC(=O)C=C[C@]4(C)[C@H]3[C@@H](O)C[C@@]21C	0.00179375
ZINC000008577218	Nc1nc(O)c2nc(CNc3ccc(C(=O)N[C@@H](CCC(=O)O)C(=O)O)cc3)cnc2n1	0.00179303
ZINC000003813088	CCCCC[C@H](O)/C=C/[C@H]1[C@H](O)CC(=O)[C@@H]1CCCCCCC(=O)O	0.00179298
ZINC000003977764	CCC(=O)O[C@@H](O[P@](=O)(CCCCc1ccccc1)CC(=O)N1C[C@H](C2CCCCC2)C[C@H]1C(=O)O)C(C)C	0.00179126
ZINC000000113404	CN(C)CC[C@@H](c1ccc(Cl)cc1)c1ccccn1	0.00178726
ZINC000003929022	CC(C)OC(=O)OCOP(=O)(CO[C@H](C)Cn1cnc2c(N)ncnc21)OCOC(=O)OC(C)C	0.00176952
ZINC000003993855	CN1CC(=O)N2[C@H](Cc3c([nH]c4ccccc34)[C@H]2c2ccc3c(c2)OCO3)C1=O	0.00176785
ZINC000000018635	CN[C@@H]1CCc2[nH]c3ccc(C(N)=O)cc3c2C1	0.0017519
ZINC000100299039	CN1CCCN=C1/C=C\c1cccs1	0.00173791
ZINC000100052267	C[N+]1(C)[C@H]2CC[C@H]1CC(OC(=O)[C@@H](O)c1ccccc1)C2	0.00173381
ZINC000096006018	CO[C@H]1C[C@@H]2CC[C@@H](C)[C@@](O)(O2)C(=O)C(=O)N2CCCC[C@H]2C(=O)O[C@H]([C@@H](C)C[C@@H]2CC[C@@H](O)[C@H](OC)C2)CC(=O)[C@H](C)/C=C(\C)[C@@H](O)[C@@H](OC)C(=O)[C@H](C)C[C@H](C)/C=C/C=C/C=C/1C	0.00172849
ZINC000000057313	CCc1cccc2c3c([nH]c12)[C@](CC)(CC(=O)O)OCC3	0.0017186
ZINC000013550868	C/C(O)=N\c1ccc(O)cc1	0.00171743
ZINC000169289388	CO[C@H]1C[C@@H]2CC[C@@H](C)[C@@](O)(O2)C(=O)C(=O)N2CCCC[C@H]2C(=O)O[C@H]([C@H](C)C[C@@H]2CC[C@@H](O)[C@H](OC)C2)CC(=O)[C@H](C)/C=C(\C)[C@@H](O)[C@@H](OC)C(=O)[C@H](C)C[C@H](C)/C=C/C=C/C=C/1C	0.00171013
ZINC000019364222	OCCOCCN1CCN([C@@H](c2ccccc2)c2ccc(Cl)cc2)CC1	0.00170709
ZINC000004098633	OC[C@H]1O[C@@H](Oc2cc(O)cc(/C=C/c3ccc(O)cc3)c2)[C@H](O)[C@@H](O)[C@@H]1O	0.00170459
ZINC000028232746	CCCCC(=O)OCC(=O)[C@]1(O)Cc2c(O)c3c(c(O)c2[C@@H](O[C@H]2C[C@@H](NC(=O)C(F)(F)F)[C@@H](O)[C@@H](C)O2)C1)C(=O)c1c(OC)cccc1C3=O	0.00169726
ZINC000004097310	CCC(=O)O[C@H](O[P@](=O)(CCCCc1ccccc1)CC(=O)N1C[C@H](C2CCCCC2)C[C@H]1C(=O)O)C(C)C	0.00168893
ZINC000169621219	C=C1C[C@@H]2CC[C@@]34C[C@H]5O[C@H]6[C@@H](O3)[C@H]3O[C@@H](CC[C@@H]3O[C@H]6[C@H]5O4)CC(=O)C[C@H]3[C@H](C[C@H]4O[C@@H](CC[C@@H]1O2)C[C@@H](C)C4=C)O[C@H](C[C@H](O)CN)[C@@H]3OC	0.00168568
ZINC000000901159	CC(C)O	0.00168427
ZINC000100006264	CC(=O)C[C@@H](c1ccccc1)c1c(O)c2ccccc2oc1=O	0.00168368
ZINC000001853550	CN[C@H]1CC[C@@H](c2ccc(Cl)c(Cl)c2)c2ccccc21	0.0016788
ZINC000095564694	C=CCN1CC[C@]23c4c5ccc(O)c4O[C@H]2[C@@H](OCCOCCOCCOCCOCCOCCOCCOC)CC[C@@]3(O)[C@H]1C5	0.00167591
ZINC000100017856	O=C1C(O)=C([C@@H]2CC[C@@H](c3ccc(Cl)cc3)CC2)C(=O)c2ccccc21	0.00167449
ZINC000004640636	CCCc1cc(=O)[nH]c(=S)[nH]1	0.00166196
ZINC000003981610	CCC(CC)[C@H](NC(C)=O)[C@@H]1[C@H](O)[C@@H](C(=O)O)C[C@H]1NC(=N)N	0.00165796
ZINC000049637509	CNCC(=O)OCc1cccnc1N(C)C(=O)O[C@@H](C)[n+]1cnn(C[C@](O)(c2cc(F)ccc2F)[C@@H](C)c2nc(-c3ccc(C#N)cc3)cs2)c1	0.00165436
ZINC000000121541	COC(=O)/N=c1\[nH]c2ccc(C(=O)c3ccccc3)cc2[nH]1	0.00164383
ZINC000003776633	Cc1ccc(/C(=C\CN2CCCC2)c2cccc(/C=C/C(=O)O)n2)cc1	0.00164296
ZINC000003823492	COc1nc(N)nc2c1ncn2[C@@H]1O[C@H](CO)[C@@H](O)[C@@H]1O	0.00163739
ZINC000085534098	CC[C@H]1OC(=O)[C@H](C)[C@@H](O[C@H]2C[C@@](C)(OC)[C@@H](O)[C@H](C)O2)[C@H](C)[C@@H](O[C@@H]2O[C@H](C)C[C@H](N(C)C)[C@H]2O)[C@](C)(OC)C[C@@H](C)C(=O)[C@H](C)[C@@H](O)[C@]1(C)O	0.00163188
ZINC000008143866	O=C(NC[C@H](O)CO)c1c(I)c(C(=O)NC[C@@H](O)CO)c(I)c(N(CCO)C(=O)CO)c1I	0.00161179
ZINC000022448696	CC(C)(C)NC(=O)[C@@H]1CN(Cc2cccnc2)CCN1C[C@@H](O)C[C@@H](Cc1ccccc1)C(=O)N[C@H]1c2ccccc2C[C@H]1O	0.00159625
ZINC000003951740	Cc1cccc(C)c1OCC(=O)N[C@@H](Cc1ccccc1)[C@@H](O)C[C@H](Cc1ccccc1)NC(=O)[C@H](C(C)C)N1CCCNC1=O	0.00159389
ZINC000004097476	CC(=O)Nc1c(I)c(NC(C)=O)c(I)c(C(=O)O)c1I	0.00159222
ZINC000008214614	CCCCCCCCCCCCCCCCO[P@@](=O)(O)OCC[N+](C)(C)C	0.00159157
ZINC000001489478	N[C@@H](CC(=O)N1CCn2c(nnc2C(F)(F)F)C1)Cc1cc(F)c(F)cc1F	0.00156792
ZINC000029571072	CNCC(=O)OCc1cccnc1N(C)C(=O)O[C@H](C)[n+]1cnn(C[C@](O)(c2cc(F)ccc2F)[C@@H](C)c2nc(-c3ccc(C#N)cc3)cs2)c1	0.00156468
ZINC000019632834	CN1CCN(C(=O)O[C@H]2c3nccnc3C(=O)N2c2ccc(Cl)cn2)CC1	0.00156408
ZINC000084589076	CC(=O)C[C@H](c1ccccc1)c1c(O)c2ccccc2oc1=O	0.001563
ZINC000100036536	CN1[C@H]2CC[C@@H]1C[C@H](OC(c1ccccc1)c1ccccc1)C2	0.00155841
ZINC000003780893	CCC(C)(C)C(=O)O[C@H]1C[C@@H](C)C=C2C=C[C@H](C)[C@H](CC[C@@H]3C[C@@H](O)CC(=O)O3)[C@H]21	0.00155332
ZINC000003784120	CC#CC[C@@H](C)[C@H](O)/C=C/[C@@H]1[C@H]2C/C(=C/CCCC(=O)O)C[C@H]2C[C@H]1O	0.00155126
ZINC000245204924	Cl[C@H]1[C@H](Cl)[C@@H](Cl)[C@@H](Cl)[C@H](Cl)[C@H]1Cl	0.00154933
ZINC000100024116	Cl[C@H]1[C@H](Cl)[C@@H](Cl)[C@@H](Cl)[C@H](Cl)[C@H]1Cl	0.00154933
ZINC000100037855	C/C=C(/C)C(=O)O[C@H]1C(C)=C[C@]23C(=O)[C@@H](C=C(CO)[C@@H](O)[C@]12O)[C@H]1[C@@H](C[C@H]3C)C1(C)C	0.0015345
ZINC000001690324	COc1cc(O)c(C(=O)c2ccccc2)cc1S(=O)(=O)O	0.00153053
ZINC000003871832	COc1ccc(CCN(C)CCC[C@@](C#N)(c2ccc(OC)c(OC)c2)C(C)C)cc1OC	0.00152625
ZINC000004097427	CCOc1nc2cccc(C(=O)O[C@@H](C)OC(=O)OC3CCCCC3)c2n1Cc1ccc(-c2ccccc2-c2nnn[nH]2)cc1	0.00151859
ZINC000169344691	C=C1C[C@@H]2CC[C@@]34C[C@H]5O[C@H]6[C@@H](O3)[C@H]3O[C@H](CC[C@@H]3O[C@H]6[C@H]5O4)CC(=O)C[C@H]3[C@H](C[C@H]4O[C@@H](CC[C@@H]1O2)C[C@@H](C)C4=C)O[C@H](C[C@H](O)CN)[C@@H]3OC	0.00151752
ZINC000100036760	C[N+]1(C)[C@H]2C[C@H](OC(=O)[C@H](CO)c3ccccc3)C[C@H]1[C@H]1O[C@@H]21	0.00150698
ZINC000003830947	C[C@H](O)C(=O)Nc1c(I)c(C(=O)NC(CO)CO)c(I)c(C(=O)NC(CO)CO)c1I	0.00150693
ZINC000000004778	Cc1ccnc2c1NC(=O)c1cccnc1N2C1CC1	0.00150107
ZINC000000895318	C[C@@H](O)CO	0.00149998
ZINC000018324776	CCCc1nc(C)c2c(=O)[nH]c(-c3cc(S(=O)(=O)N4CCN(CC)CC4)ccc3OCC)nn12	0.00149453
ZINC000001187543	Cn1cc[nH]c1=S	0.00148644
ZINC000001554392	CCCCCCOC(=O)CCC(=O)CN	0.00146205
ZINC000000006310	Nc1ccc(S(=O)(=O)c2ccc(N)cc2)cc1	0.00145978
ZINC000001481815	O=C(O)c1ccc(-n2nc(-c3ccccc3O)nc2-c2ccccc2O)cc1	0.00145824
ZINC000100070954	CCC1=C(C)CN(C(=O)NCCc2ccc(S(=O)(=O)NC(=O)N[C@@H]3CC[C@H](C)CC3)cc2)C1=O	0.0014579
ZINC000100014909	COC(=O)c1ccc2c(c1)NC(=O)/C2=C(\Nc1ccc(N(C)C(=O)CN2CCN(C)CC2)cc1)c1ccccc1	0.00145503
ZINC000000007295	CC(=O)O[C@H]1Cc2ccccc2N(C(N)=O)c2ccccc21	0.00145217
ZINC000004212809	CC(=O)OCC(=O)[C@@]12N=C(C)O[C@@H]1C[C@H]1[C@@H]3CCC4=CC(=O)C=C[C@]4(C)[C@H]3[C@@H](O)C[C@@]12C	0.00145042
ZINC000100032379	N=C1CCCN1Cc1[nH]c(=O)[nH]c(=O)c1Cl	0.00144169
ZINC000003812983	CN1CC[C@]23c4c5ccc(O)c4O[C@H]2[C@@H](O)C=C[C@H]3[C@H]1C5	0.00144153
ZINC000000895154	C[C@@H](O)[C@H](O)[C@@H]1CNc2[nH]c(N)nc(=O)c2N1	0.00143987
ZINC000003784182	COc1ccc(-c2ccc3cc(C(=O)O)ccc3c2)cc1C12CC3CC(CC(C3)C1)C2	0.0014398
ZINC000003831531	Cc1ccsc1C(=CCCN1CCC[C@@H](C(=O)O)C1)c1sccc1C	0.00143947
ZINC000008143864	O=C(NC[C@H](O)CO)c1c(I)c(C(=O)NC[C@H](O)CO)c(I)c(N(CCO)C(=O)CO)c1I	0.00143865
ZINC000000000506	CCN(CC)C(=O)[C@@]1(c2ccccc2)C[C@H]1CN	0.00143742
ZINC000001530694	CCOc1ccccc1OCCN[C@H](C)Cc1ccc(OC)c(S(N)(=O)=O)c1	0.00143411
ZINC000001529266	CCN(CC)C(=S)SSC(=S)N(CC)CC	0.00142614
ZINC000000003642	CCc1cccc2c3c([nH]c12)[C@@](CC)(CC(=O)O)OCC3	0.00142329
ZINC000085536990	CC[C@@H]1/C=C(\C)C[C@H](C)C[C@H](OC)[C@H]2O[C@@](O)(C(=O)C(=O)N3CCCC[C@H]3C(=O)O[C@H](/C(C)=C/[C@@H]3CC[C@H](Cl)[C@H](OC)C3)[C@H](C)[C@@H](O)CC1=O)[C@H](C)C[C@@H]2OC	0.00141461
ZINC000003945984	CCC(=O)[C@@]1(C)[C@H](C)C[C@H]2[C@@H]3CCC4=CC(=O)C=C[C@]4(C)[C@H]3[C@@H](O)C[C@@]21C	0.00140806
ZINC000100036756	C[N+]1(C)[C@H]2CC(OC(=O)[C@H](CO)c3ccccc3)C[C@H]1[C@@H]1O[C@H]12	0.00140561
ZINC000003874498	CC1(C)NC(=O)N(c2ccc([N+](=O)[O-])c(C(F)(F)F)c2)C1=O	0.00140419
ZINC000101489663	CC(C)[C@@H]1CC[C@H](C(=O)N[C@H](Cc2ccccc2)C(=O)O)CC1	0.00139694
ZINC000000896717	COc1cc(/C(O)=N/S(=O)(=O)c2ccccc2C)ccc1Cc1cn(C)c2ccc(NC(=O)OC3CCCC3)cc12	0.00139535
ZINC000007997966	O=C1CN(/N=C\c2ccc(-c3ccc([N+](=O)[O-])cc3)o2)C(O)=N1	0.00139251
ZINC000003801919	NCCCC(O)(P(=O)(O)O)P(=O)(O)O	0.0013908
ZINC000000896709	COC(=O)[C@@H](c1ccccc1)[C@H]1CCCCN1	0.00138044
ZINC000242548690	C[C@H]1O[C@@H](O[C@H]2[C@@H](O)C[C@H](O[C@H]3[C@@H](O)C[C@H](O[C@H]4CC[C@]5(C)[C@H]6C[C@@H](O)[C@]7(C)[C@@H](C8=CC(=O)OC8)CC[C@]7(O)[C@@H]6CC[C@@H]5C4)O[C@@H]3C)O[C@@H]2C)C[C@H](O)[C@@H]1O	0.00137313
ZINC000000006157	NC1=NC[C@@H]2c3ccccc3Cc3ccccc3N12	0.00137204
ZINC000007997897	CN(C/C=C\c1ccccc1)Cc1cccc2ccccc12	0.00135564
ZINC000049783788	CCCCC(=O)OCC(=O)[C@]1(O)Cc2c(O)c3c(c(O)c2[C@@H](O[C@H]2C[C@H](NC(=O)C(F)(F)F)[C@H](O)[C@H](C)O2)C1)C(=O)c1c(OC)cccc1C3=O	0.00134957
ZINC000001999487	NC1=NC[C@H]2c3ccccc3Cc3ccccc3N12	0.00134956
ZINC000001530613	CCN(CC)CCOC(=O)C1(C2CCCCC2)CCCCC1	0.00133907
ZINC000218037687	CC[C@H]1[C@@H](C(=O)N[C@]2(C(=O)NS(=O)(=O)C3(C)CC3)C[C@H]2C(F)F)N2C[C@@H]1Oc1nc3cc(OC)ccc3nc1C(F)(F)CCCC[C@@H]1C[C@H]1OC(=O)N[C@@H](C(C)(C)C)C2=O	0.00133411
ZINC000043450324	COC(=O)C[C@](O)(CCCC(C)(C)O)C(=O)O[C@@H]1C(OC)=C[C@]23CCCN2CCc2cc4c(cc2[C@@H]13)OCO4	0.00133337
ZINC000003874715	COc1cc([C@H]2c3cc4c(cc3[C@H](O)[C@H]3COC(=O)[C@H]23)OCO4)cc(OC)c1OC	0.00131812
ZINC000001539579	C=C(c1ccc(C(=O)O)cc1)c1cc2c(cc1C)C(C)(C)CCC2(C)C	0.00131696
ZINC000002539827	C[C@H](O)[C@H](O)[C@@H]1CNc2[nH]c(N)nc(=O)c2N1	0.00130953
ZINC000100005670	Cn1c(=O)c2[nH]c(Br)nc2n(C)c1=O	0.0012987
ZINC000000000607	CN(C)CC[C@@H](c1ccccc1)c1ccccn1	0.00128663
ZINC000026011099	COC(=O)C[C@](O)(CCCC(C)(C)O)C(=O)O[C@@H]1C(OC)=C[C@]23CCCN2CCc2cc4c(cc2[C@H]13)OCO4	0.0012848
ZINC000003831474	O=C(O)[C@@H](S)[C@H](S)C(=O)O	0.00127417
ZINC000003831477	O=C(O)[C@H](S)[C@@H](S)C(=O)O	0.00127417
ZINC000000014360	CNS(=O)(=O)Cc1ccc2[nH]cc(CCN(C)C)c2c1	0.00127308
ZINC000100052681	CC#CC[C@@H](C)[C@@H](O)/C=C/[C@@H]1[C@@H](O)C[C@@H]2C/C(=C/CCCC(=O)OCC(=O)c3ccccc3)C[C@H]21	0.00126923
ZINC000003914808	C[C@H](CCC(=O)O)[C@H]1CC[C@H]2[C@H]3[C@H](CC[C@@]21C)[C@@]1(C)CC[C@@H](O)C[C@H]1C[C@H]3O	0.00126875
ZINC000003830961	CNC(=O)c1c(I)c(NC(C)=O)c(I)c(C(=O)O)c1I	0.00126746
ZINC000043100709	CC(=O)Nc1cccc(-n2c(=O)n(C3CC3)c(=O)c3c(Nc4ccc(I)cc4F)n(C)c(=O)c(C)c32)c1	0.0012595
ZINC000004102194	C/C(=C\C(=O)OCCCCCCCCC(=O)O)C[C@@H]1OC[C@H](C[C@@H]2O[C@H]2[C@@H](C)[C@H](C)O)[C@@H](O)[C@H]1O	0.00125533
ZINC000028232755	CCCCC(=O)OCC(=O)[C@]1(O)Cc2c(O)c3c(c(O)c2[C@@H](O[C@H]2C[C@H](NC(=O)C(F)(F)F)[C@@H](O)[C@@H](C)O2)C1)C(=O)c1c(OC)cccc1C3=O	0.00125393
ZINC000085536932	CO[C@H]1C[C@H]2OC[C@@]2(OC(C)=O)[C@H]2[C@H](OC(=O)c3ccccc3)[C@]3(O)C[C@H](OC(=O)[C@H](O)[C@@H](NC(=O)OC(C)(C)C)c4ccccc4)C(C)=C([C@@H](OC)C(=O)[C@]12C)C3(C)C	0.00125279
ZINC000002539702	O=C1O[C@H](CO)[C@@H](O)[C@H](O)[C@H]1O	0.00123508
ZINC000004099032	C[C@]12CC[C@@H]3c4ccc(OC(=O)N(CCCl)CCCl)cc4CC[C@H]3[C@@H]1CC[C@@H]2O	0.00122393
ZINC000043450326	COC(=O)C[C@@](O)(CCCC(C)(C)O)C(=O)O[C@@H]1C(OC)=C[C@]23CCCN2CCc2cc4c(cc2[C@@H]13)OCO4	0.00121947
ZINC000000004076	CNS(=O)(=O)CCc1ccc2[nH]cc(C3CCN(C)CC3)c2c1	0.00121924
ZINC000030691679	C[C@]12C[C@H](O)[C@H]3[C@@H](CCC4=CC(=O)C=C[C@@]43C)[C@@H]1CC[C@]2(O)C(=O)OCCl	0.00121792
ZINC000095452610	CC(C)NC(=N)N/C(N)=N\c1ccc(Cl)cc1	0.00121657
ZINC000096309558	C[C@H]1O[C@H](O[C@@H]2[C@@H](CO)O[C@H](O[C@H]([C@H](O)CO)[C@H](O)[C@@H](O)C=O)[C@H](O)[C@H]2O)[C@H](O)[C@@H](O)[C@@H]1N[C@H]1C=C(CO)[C@@H](O)[C@H](O)[C@H]1O	0.00120043
ZINC000000896663	N[C@H]1C[C@@H]1c1ccccc1	0.00119772
ZINC000004228258	C[C@@H](O)[C@@H](O)[C@@H]1CNc2[nH]c(N)nc(=O)c2N1	0.00118894
ZINC000000001554	O=C(O)c1ccccc1O	0.00118673
ZINC000001530703	CCCCN/C(O)=N/S(=O)(=O)c1ccc(C)cc1	0.00118587
ZINC000000020244	CN(C)CCOC(c1ccccc1)c1ccccc1	0.00118574
ZINC000029319828	CCCCc1ncc(/C=C(\Cc2cccs2)C(=O)O)n1Cc1ccc(C(=O)O)cc1	0.00117401
ZINC000001482049	N[C@H](C(=O)O)[C@H](O)c1ccc(O)c(O)c1	0.0011683
ZINC000003795819	O=C1c2cccc3c2[C@H](CCC3)CN1[C@@H]1CN2CCC1CC2	0.00116463
ZINC000001530788	O=C(O)c1cc(=O)c2c(OCC(O)COc3cccc4oc(C(=O)O)cc(=O)c34)cccc2o1	0.00115902
ZINC000100016058	CCC[C@@]1(CCc2ccccc2)CC(O)=C([C@H](CC)c2cccc(NS(=O)(=O)c3ccc(C(F)(F)F)cn3)c2)C(=O)O1	0.00115264
ZINC000003882036	C[C@]12C[C@H](O)[C@@]3(F)[C@@H](CCC4=CC(=O)C=C[C@@]43C)[C@@H]1C[C@@H](O)[C@]2(O)C(=O)CO	0.00114991
ZINC000000968326	CCc1ccc(CCOc2ccc(C[C@@H]3SC(=O)NC3=O)cc2)nc1	0.00114956
ZINC000004099200	COc1ccnc(C[S@](=O)c2nc3ccc(OC(F)F)cc3[nH]2)c1OC	0.00114496
ZINC000094566092	COc1cc2nc(N3CCN(C(=O)[C@@H]4COc5ccccc5O4)CC3)nc(N)c2cc1OC	0.00114233
ZINC000095617678	CC[C@@H]1/C=C(/C)C[C@H](C)C[C@H](OC)[C@H]2O[C@@](O)(C(=O)C(=O)N3CCCC[C@H]3C(=O)O[C@H](/C(C)=C/[C@@H]3CC[C@H](Cl)[C@H](OC)C3)[C@@H](C)[C@@H](O)CC1=O)[C@H](C)C[C@@H]2OC	0.00113874
ZINC000004340269	NC(N)=NC(=O)c1nc(Cl)c(N)nc1N	0.00113595
ZINC000253917094	CC(=O)N=c1sc(S(N)(=O)=O)nn1C	0.00113449
ZINC000000000215	CCN(CC)[C@@H](C)C(=O)c1ccccc1	0.00113342
ZINC000001530689	CC/C(=C(\c1ccccc1)c1ccc(OCCN(C)C)cc1)c1ccccc1	0.00113182
ZINC000000002212	Cc1nnc2n1-c1ccc(Cl)cc1C(c1ccccc1Cl)=NC2	0.00112812
ZINC000003876136	C[C@H]1C[C@H]2[C@@H]3CCC4=CC(=O)C=C[C@]4(C)[C@@]3(F)[C@@H](O)C[C@]2(C)[C@@]1(O)C(=O)CO	0.00112591
ZINC000000403011	C[C@@H](CCc1ccccc1)NC[C@@H](O)c1ccc(O)c(C(N)=O)c1	0.00112502
ZINC000003831475	O=C(O)[C@H](S)[C@H](S)C(=O)O	0.00112314
ZINC000013585233	C[C@H](O)[C@H](O)[C@H]1CNc2nc(N)[nH]c(=O)c2N1	0.00112129
ZINC000000403010	C[C@@H](CCc1ccccc1)NC[C@H](O)c1ccc(O)c(C(N)=O)c1	0.00111453
ZINC000003812988	Oc1ccc2c(c1)[C@@]13CCCC[C@@]1(O)[C@@H](C2)N(CC1CCC1)CC3	0.00110792
ZINC000000113426	c1ccc2c(c1)CCC[C@H]2C1=NCCN1	0.00110538
ZINC000049933061	CCCCc1oc2ccc(NS(C)(=O)=O)cc2c1C(=O)c1ccc(OCCCN(CCCC)CCCC)cc1	0.00109943
ZINC000011680943	C[C@@H](Cc1ccccc1)NC(=O)[C@@H](N)CCCCN	0.00109195
ZINC000004676424	COc1ccnc(C[S@@](=O)c2nc3ccc(OC(F)F)cc3[nH]2)c1OC	0.00108626
ZINC000028639340	CC[C@@H]([C@H](C)O)n1ncn(-c2ccc(N3CCN(c4ccc(OC[C@H]5CO[C@@](Cn6cncn6)(c6ccc(F)cc6F)C5)cc4)CC3)cc2)c1=O	0.00108457
ZINC000008214651	FC(F)(F)C(F)(F)C(F)(F)F	0.00108081
ZINC000003938482	CC[C@@H]([C@H](C)O)n1ncn(-c2ccc(N3CCN(c4ccc(OC[C@@H]5CO[C@@](Cn6cncn6)(c6ccc(F)cc6F)C5)cc4)CC3)cc2)c1=O	0.00107772
ZINC000003803652	O=P(O)(O)C(O)(Cn1ccnc1)P(=O)(O)O	0.00107514
ZINC000001542199	CCOC(=O)c1ccc(C#Cc2ccc3c(c2)C(C)(C)CCS3)nc1	0.00107342
ZINC000003830321	CC(=O)Oc1ccc(C(c2ccc(OC(C)=O)cc2)c2ccccn2)cc1	0.00106599
ZINC000000000416	C[C@H](CCc1ccccc1)NC[C@@H](O)c1ccc(O)c(C(N)=O)c1	0.00106528
ZINC000252286875	C[C@H]1O[C@@H](O[C@H]2/C=C/C=C/C=C/C=C/CC/C=C/C=C/[C@@H](C)[C@@H](O)[C@@H](C)[C@@H](C)OC(=O)C[C@@H](O)C[C@@H](O)C[C@@H](O)CC[C@@H](O)[C@@H](O)CC(=O)C[C@@H](O)[C@@H](C(=O)O)[C@@H](O)C2)[C@@H](O)[C@@H](N)[C@@H]1O	0.00106491
ZINC000000001267	COC(=O)[C@H](c1ccccc1)[C@@H]1CCCCN1	0.00106173
ZINC000145401681	CC(C)OC(=O)[C@H](C)N[P@](=O)(OC[C@@H]1O[C@@H](n2ccc(=O)[nH]c2=O)[C@](C)(F)[C@@H]1O)Oc1ccccc1	0.00106018
ZINC000094566093	COc1cc2nc(N3CCN(C(=O)[C@H]4COc5ccccc5O4)CC3)nc(N)c2cc1OC	0.00105981
ZINC000116473771	O=C1C(O)=C([C@H]2CC[C@@H](c3ccc(Cl)cc3)CC2)C(=O)c2ccccc21	0.00105912
ZINC000000895040	OC[C@@H]1O[C@@](O)(CO)[C@H](O)[C@H]1O	0.00104858
ZINC000000896409	OCCN(CCO)CCO	0.001042
ZINC000000968328	CN(CCOc1ccc(C[C@@H]2SC(=O)NC2=O)cc1)c1ccccn1	0.00103515
ZINC000003914809	C[C@H](CCC(=O)O)[C@H]1CC[C@H]2[C@@H]3[C@@H](O)C[C@@H]4C[C@H](O)CC[C@]4(C)[C@H]3CC[C@@]21C	0.00103437
ZINC000019632618	Cc1ccc(NC(=O)c2ccc(CN3CCN(C)CC3)cc2)cc1Nc1nccc(-c2cccnc2)n1	0.00103422
ZINC000000113428	c1ccc2c(c1)CCC[C@@H]2C1=NCCN1	0.00103264
ZINC000011616852	CCCCC(=O)OCC(=O)[C@]1(O)Cc2c(O)c3c(c(O)c2[C@@H](O[C@@H]2C[C@@H](NC(=O)C(F)(F)F)[C@@H](O)[C@@H](C)O2)C1)C(=O)c1c(OC)cccc1C3=O	0.00102922
ZINC000000537805	COc1ccc(Cl)cc1C(=O)NCCc1ccc(S(=O)(=O)/N=C(\O)NC2CCCCC2)cc1	0.00102798
ZINC000003831006	O=NN(CCCl)C(=O)NC1CCCCC1	0.00102517
ZINC000003778874	N#Cc1ccc(C(c2ccc(C#N)cc2)n2cncn2)cc1	0.00100847
ZINC000001530973	Clc1ccc(CC[C@@H](Cn2ccnc2)Sc2c(Cl)cccc2Cl)cc1	0.00100722
ZINC000019594599	Clc1ccccc1CN1CCc2sccc2C1	0.00100721
ZINC000000001175	CN1C(=O)CC(=O)N(c2ccccc2)c2cc(Cl)ccc21	0.00100328
ZINC000000596881	Clc1ccc(CO[C@H](Cn2ccnc2)c2ccc(Cl)cc2Cl)cc1	0.00100064
ZINC000000895316	C[C@H](O)CO	0.00100046
ZINC000022447798	COCCNC(=O)CN(CCN(CCN(CC(=O)O)CC(=O)NCCOC)CC(=O)O)CC(=O)O	0.000999029
ZINC000150339323	CC(=O)N(C[C@H](O)CO)c1c(I)c(C(=O)NC[C@@H](O)CO)c(I)c(C(=O)NC[C@@H](O)CO)c1I	0.0009987
ZINC000001530974	Clc1ccc(CC[C@H](Cn2ccnc2)Sc2c(Cl)cccc2Cl)cc1	0.000997731
ZINC000006094354	O=C1c2cccc3c2[C@@H](CCC3)CN1[C@@H]1CN2CCC1CC2	0.000989564
ZINC000000004319	C[C@H](CCc1ccccc1)NC[C@H](O)c1ccc(O)c(C(N)=O)c1	0.000983133
ZINC000000005560	C[C@H](C(=O)O)c1cccc(C(=O)c2ccccc2)c1	0.000979809
ZINC000019632912	CC(C)Cn1cnc2c(N)nc3ccccc3c21	0.000975337
ZINC000008035377	CC(=O)N(C[C@@H](O)CO)c1c(I)c(C(=O)NC[C@@H](O)CO)c(I)c(C(=O)NC[C@@H](O)CO)c1I	0.000969534
ZINC000000001011	O=C(O)c1ccccc1	0.000969059
ZINC000003813042	CC(=O)Nc1nnc(S(N)(=O)=O)s1	0.000968283
ZINC000003776875	FC(F)O[C@@H](F)C(F)(F)F	0.000965851
ZINC000012503151	CC(=O)/N=c1\sc(S(N)(=O)=O)nn1C	0.000965273
ZINC000013540519	C[C@]12C[C@H](O)[C@H]3[C@@H](CCC4=CC(=O)CC[C@@]43C)[C@@H]1CC[C@]2(O)C(=O)CO	0.000960037
ZINC000001530710	CN1C(=O)OC(C)(C)C1=O	0.000949158
ZINC000003938652	CCOC(=O)O[C@]1(C(=O)COC(=O)CC)CC[C@H]2[C@@H]3CCC4=CC(=O)C=C[C@]4(C)[C@H]3[C@@H](O)C[C@@]21C	0.000948085
ZINC000014164617	CC[C@@H]1[C@@H]2C[C@H](O)CC[C@]2(C)[C@H]2CC[C@@]3(C)[C@@H](CC[C@@H]3[C@H](C)CCC(=O)O)[C@@H]2[C@@H]1O	0.000947861
ZINC000000601250	Clc1ccc(CS[C@H](Cn2ccnc2)c2ccc(Cl)cc2Cl)cc1	0.000944821
ZINC000005029557	CC(=O)O[C@]1(C(C)=O)CC[C@H]2[C@@H]3C[C@H](C)C4=CC(=O)CC[C@]4(C)[C@H]3CC[C@@]21C	0.000943286
ZINC000000643055	Clc1ccc(CO[C@@H](Cn2ccnc2)c2ccc(Cl)cc2Cl)cc1	0.00094099
ZINC000003812888	COc1ccc(CCN(C)CCC[C@](C#N)(c2ccc(OC)c(OC)c2)C(C)C)cc1OC	0.000940094
ZINC000012358719	CCOC(=O)c1ccc(N)cc1	0.000937965
ZINC000001530977	CN(C/C=C/c1ccccc1)Cc1cccc2ccccc12	0.000932802
ZINC000004097286	CCC[C@H]1O[C@@H]2C[C@H]3[C@@H]4CCC5=CC(=O)C=C[C@]5(C)[C@H]4[C@@H](O)C[C@]3(C)[C@]2(C(=O)CO)O1	0.000926523
ZINC000002169830	Nc1ncnc2c1ncn2[C@@H]1O[C@H](CO)[C@@H](O)[C@H]1O	0.00091768
ZINC000008466459	CN[C@H](C)Cc1ccccc1	0.000912292
ZINC000003830945	CC(=O)N(C[C@H](O)CO)c1c(I)c(C(=O)NC[C@H](O)CO)c(I)c(C(=O)NC[C@@H](O)CO)c1I	0.000903975
ZINC000000002272	C[C@@H](C(=O)O)c1cccc(C(=O)c2ccccc2)c1	0.000899475
ZINC000001530621	CCN[C@H]1C[C@H](C)S(=O)(=O)c2sc(S(N)(=O)=O)cc21	0.0008985
ZINC000000000941	CC(C)(C#N)c1cc(Cn2cncn2)cc(C(C)(C)C#N)c1	0.00089777
ZINC000001530929	C=CC[C@]1([C@@H](C)C#CCC)C(=O)NC(=O)N(C)C1=O	0.000896176
ZINC000003929508	CCOC(=O)C1=C[C@@H](OC(CC)CC)[C@H](NC(C)=O)[C@@H](N)C1	0.000895508
ZINC000000005423	Cc1nc(-c2ccc(OCC(C)C)c(C#N)c2)sc1C(=O)O	0.000894221
ZINC000000155531	CN(C)CCOC(=O)[C@@H](c1ccccc1)C1(O)CCCC1	0.000893642
ZINC000000968263	CN(C)CCC=C1c2ccccc2C=Cc2ccccc21	0.000893125
ZINC000000000903	Cc1nnc2n1-c1ccc(Cl)cc1C(c1ccccc1)=NC2	0.000889801
ZINC000000000096	CN(C)CC[C@@H](c1ccc(Br)cc1)c1ccccn1	0.000889271
ZINC000012503291	C[N+]1(C)[C@H]2CC(OC(=O)C(O)(c3cccs3)c3cccs3)C[C@@H]1[C@@H]1O[C@@H]12	0.000886102
ZINC000003881640	CC(=O)O[C@]1(C(C)=O)CC[C@H]2[C@@H]3C=CC4=CC(=O)CC[C@]4(C)[C@H]3CC[C@@]21C	0.000884478
ZINC000021981454	C[C@@H]1C[C@H]2[C@@H]3C[C@H](F)C4=CC(=O)C=C[C@]4(C)[C@@]3(Cl)[C@@H](O)C[C@]2(C)[C@H]1C(=O)CO	0.000883029
ZINC000003813003	O=C1CN=C(c2ccccc2Cl)c2cc([N+](=O)[O-])ccc2N1	0.000880949
ZINC000085540219	CC(=O)N(C[C@H](O)CO)c1c(I)c(C(=O)NCCO)c(I)c(C(=O)NC[C@@H](O)CO)c1I	0.000880346
ZINC000003813047	C[C@]12COC(=O)C[C@@H]1CC[C@@H]1[C@@H]2CC[C@@]2(C)[C@H]1CC[C@]2(C)O	0.00087863
ZINC000003830946	CC(=O)N(C[C@@H](O)CO)c1c(I)c(C(=O)NC[C@H](O)CO)c(I)c(C(=O)NC[C@@H](O)CO)c1I	0.000874599
ZINC000000968327	CCc1ccc(CCOc2ccc(C[C@H]3SC(=O)NC3=O)cc2)nc1	0.000866456
ZINC000000895048	OCC(O)CO	0.000864333
ZINC000043202140	CCCNS(=O)(=O)Nc1ncnc(OCCOc2ncc(Br)cn2)c1-c1ccc(Br)cc1	0.00085856
ZINC000001481910	CN[C@@H](C)CC1CCCCC1	0.00085373
ZINC000028232750	CCCCC(=O)OCC(=O)[C@]1(O)Cc2c(O)c3c(c(O)c2[C@@H](O[C@@H]2C[C@H](NC(=O)C(F)(F)F)[C@@H](O)[C@@H](C)O2)C1)C(=O)c1c(OC)cccc1C3=O	0.000851861
ZINC000085540223	CC(=O)N(C[C@@H](O)CO)c1c(I)c(C(=O)NCCO)c(I)c(C(=O)NC[C@@H](O)CO)c1I	0.000851555
ZINC000003861806	COc1cc([C@@H]2c3cc4c(cc3[C@H](O)[C@H]3COC(=O)[C@H]23)OCO4)cc(OC)c1OC	0.000849812
ZINC000004212851	CC1(C)O[C@@H]2C[C@H]3[C@@H]4CCC5=CC(=O)C=C[C@]5(C)[C@H]4[C@@H](O)C[C@]3(C)[C@]2(C(=O)CO)O1	0.000848622
ZINC000000113410	CN(C)CC[C@H](c1ccc(Cl)cc1)c1ccccn1	0.000845534
ZINC000008101127	CC1(C)C(C=C/C=C\C=C/C=C2/N(CCCCS(=O)(=O)O)c3ccc4ccccc4c3C2(C)C)=[N+](CCCCS(=O)(=O)O)c2ccc3ccccc3c21	0.000845429
ZINC000038212689	O=c1[nH]cc(F)c(=O)[nH]1	0.000845201
ZINC000001530570	CC(C)NC[C@@H](O)COc1ccc(COCCOC(C)C)cc1	0.00084275
ZINC000003875483	CN1CC[C@]23c4c5ccc(O)c4O[C@H]2C(=O)CC[C@@]3(O)[C@H]1C5	0.000841929
ZINC000003873371	Clc1ccc(CS[C@@H](Cn2ccnc2)c2ccc(Cl)cc2Cl)cc1	0.000836704
ZINC000000057253	CN(C)CC[C@@](O)(c1ccccc1)c1ccccc1Cl	0.000835257
ZINC000003830713	CCCCC[C@H](O)/C=C/[C@H]1[C@H](O)CC(=O)[C@@H]1C/C=C\CCCC(=O)O	0.000835137
ZINC000000968336	Cc1ccc(O)c([C@H](CCN(C(C)C)C(C)C)c2ccccc2)c1	0.000826462
ZINC000003830943	CC(=O)N(C[C@H](O)CO)c1c(I)c(C(=O)NC[C@H](O)CO)c(I)c(C(=O)NC[C@H](O)CO)c1I	0.000824243
ZINC000000607971	Clc1ccc(CO[C@H](Cn2ccnc2)c2ccc(Cl)cc2Cl)c(Cl)c1	0.000818365
ZINC000000014864	C[C@@H](c1ncncc1F)[C@](O)(Cn1cncn1)c1ccc(F)cc1F	0.000808592
ZINC000003875332	C[C@@H]1C[C@H]2[C@@H]3CCC4=CC(=O)C=C[C@]4(C)[C@@]3(F)[C@@H](O)C[C@]2(C)[C@@]1(O)C(=O)CO	0.000805507
ZINC000000002647	CC(C)Cc1ccc([C@H](C)C(=O)O)cc1	0.000805075
ZINC000003819138	CCOc1ccc(Cc2cc([C@@H]3O[C@H](CO)[C@@H](O)[C@H](O)[C@H]3O)ccc2Cl)cc1	0.000798217
ZINC000003830944	CC(=O)N(C[C@@H](O)CO)c1c(I)c(C(=O)NC[C@H](O)CO)c(I)c(C(=O)NC[C@H](O)CO)c1I	0.000795086
ZINC000001530805	CC[C@@]1(C)CC(=O)NC1=O	0.00079499
ZINC000008214418	CC(=O)N(C[C@H](O)CO)c1c(I)c(C(=O)NCCO)c(I)c(C(=O)NC[C@H](O)CO)c1I	0.000793181
ZINC000100055899	CC(C)OC(=O)[C@H](C)N[P@](=O)(CO[C@H](C)Cn1cnc2c(N)ncnc21)Oc1ccccc1	0.000792388
ZINC000003872055	NS(=O)(=O)c1cc2c(cc1Cl)NC=NS2(=O)=O	0.000787914
ZINC000004097392	FC(F)O[C@H](F)C(F)(F)F	0.000785451
ZINC000000968330	CN(CCOc1ccc(C[C@H]2SC(=O)NC2=O)cc1)c1ccccn1	0.000784745
ZINC000000025958	CNCc1ccc(-c2[nH]c3cc(F)cc4c3c2CCNC4=O)cc1	0.000783365
ZINC000000000323	C[C@H](C(=O)O)c1ccc(-c2ccccc2)c(F)c1	0.000783357
ZINC000000897385	Clc1ccc([C@H](Cn2ccnc2)OCc2ccsc2Cl)c(Cl)c1	0.000779368
ZINC000000004893	CN1C[C@H]2c3ccccc3Oc3ccc(Cl)cc3[C@@H]2C1	0.000773882
ZINC000003914810	C[C@H](CCC(=O)O)[C@H]1CC[C@H]2[C@@H]3CC[C@@H]4C[C@H](O)CC[C@]4(C)[C@H]3C[C@H](O)[C@@]21C	0.000772971
ZINC000003960338	CCC(=O)NCC[C@@H]1CCc2ccc3c(c21)CCO3	0.000772268
ZINC000000057254	CN(C)CC[C@](O)(c1ccccc1)c1ccccc1Cl	0.000772022
ZINC000003920027	CCC(=O)O[C@]1(C(=O)SCF)[C@H](C)C[C@H]2[C@@H]3C[C@H](F)C4=CC(=O)C=C[C@]4(C)[C@@]3(F)[C@@H](O)C[C@@]21C	0.000766586
ZINC000000002299	CN1C[C@@H]2c3ccccc3Oc3ccc(Cl)cc3[C@H]2C1	0.000766481
ZINC000085540215	CC(=O)N(C[C@@H](O)CO)c1c(I)c(C(=O)NCCO)c(I)c(C(=O)NC[C@H](O)CO)c1I	0.000766373
ZINC000001530803	NC(=O)OCC(COC(N)=O)c1ccccc1	0.000764787
ZINC000005224188	CS(C)=O	0.000752042
ZINC000002016037	Clc1ccc([C@H](Cn2ccnc2)OCc2csc3c(Cl)cccc23)c(Cl)c1	0.000748381
ZINC000014261579	CC(C)C(=O)OCC(=O)[C@@]12O[C@@H](C3CCCCC3)O[C@@H]1C[C@H]1[C@@H]3CCC4=CC(=O)C=C[C@]4(C)[C@H]3[C@@H](O)C[C@@]12C	0.000746884
ZINC000003985982	COC(=O)[C@@H]1CC2=CC(=O)CC[C@]2(C)[C@@]23O[C@@H]2C[C@@]2(C)[C@@H](CC[C@@]24CCC(=O)O4)[C@H]13	0.000746753
ZINC000118912450	C[C@]12C/C(=C/O)C(=O)C[C@@H]1CC[C@@H]1[C@@H]2CC[C@@]2(C)[C@H]1CC[C@]2(C)O	0.000744225
ZINC000014210642	CCOc1nc2cccc(C(=O)OCc3oc(=O)oc3C)c2n1Cc1ccc(-c2ccccc2-c2noc(=O)[nH]2)cc1	0.000741985
ZINC000004083606	CCCCCC(=O)O[C@]1(C(C)=O)CC[C@H]2[C@@H]3CCC4=CC(=O)CC[C@]4(C)[C@H]3CC[C@@]21C	0.000740005
ZINC000003872738	NC(N)=NC(=O)Cc1c(Cl)cccc1Cl	0.00073834
ZINC000006858022	C[C@H](CCC(=O)O)[C@H]1CC[C@H]2[C@H]3[C@H](C[C@H](O)[C@@]21C)[C@@]1(C)CC[C@@H](O)C[C@H]1C[C@H]3O	0.000737099
ZINC000003830993	N[C@@H](Cc1cc(I)c(Oc2cc(I)c(O)c(I)c2)c(I)c1)C(=O)O	0.000736408
ZINC000001530569	CC(C)NC[C@H](O)COc1ccc(COCCOC(C)C)cc1	0.000736102
ZINC000003830959	COCC(=O)Nc1c(I)c(C(=O)NC[C@@H](O)CO)c(I)c(C(=O)N(C)C[C@H](O)CO)c1I	0.000732264
ZINC000004097305	CC1(C)O[C@@H]2C[C@H]3[C@@H]4C[C@H](F)C5=CC(=O)C=C[C@]5(C)[C@H]4[C@@H](O)C[C@]3(C)[C@]2(C(=O)CO)O1	0.00072971
ZINC000001530776	CC(=O)CCCCn1c(=O)c2c(ncn2C)n(C)c1=O	0.000724387
ZINC000000057534	Cc1cc(C(C)(C)C)cc(C)c1CC1=NCCN1	0.000723178
ZINC000004212854	C[C@@H]1C[C@H]2[C@@H]3CCC4=CC(=O)C=C[C@]4(C)[C@@]3(F)[C@@H](O)C[C@]2(C)[C@H]1C(=O)CO	0.000718571
ZINC000000000922	Nc1ccc(C(=O)O)c(O)c1	0.00071059
ZINC000001550499	C[C@@H](NCCCc1cccc(C(F)(F)F)c1)c1cccc2ccccc12	0.00070993
ZINC000011677376	CN1C[C@@H]2c3ccccc3Oc3ccc(Cl)cc3[C@@H]2C1	0.000708399
ZINC000034125842	CN1C[C@@H]2c3cc(Cl)ccc3Oc3ccccc3[C@@H]2C1	0.000708399
ZINC000003876068	C=CC[C@@]1([C@@H](C)C#CCC)C(=O)NC(=O)N(C)C1=O	0.000706867
ZINC000000897301	O=C(OC1C[C@H]2CC3C[C@H](C1)N2CC3=O)c1c[nH]c2ccccc12	0.000699866
ZINC000011677837	COc1ccc(-n2nc(C(N)=O)c3c2C(=O)N(c2ccc(N4CCCCC4=O)cc2)CC3)cc1	0.000699685
ZINC000003938744	CCC(=O)OCC(=O)[C@@]1(OC(=O)CC)[C@@H](C)C[C@H]2[C@@H]3CCC4=CC(=O)C=C[C@]4(C)[C@@]3(Cl)[C@@H](O)C[C@@]21C	0.000692549
ZINC000095616601	COc1cc2nc(N3CCN(C(=O)c4ccco4)CC3)nc(N)c2cc1OC	0.00069197
ZINC000003814422	C[C@]1(O)CC[C@H]2[C@@H]3CCC4=CC(=O)CC[C@]4(C)[C@H]3CC[C@@]21C	0.000689824
ZINC000012503177	CCCCC[C@H](O)/C=C\[C@H]1[C@H](O)CC(=O)[C@@H]1CCCCCCC(=O)O	0.000689624
ZINC000003926298	C[C@]12CC[C@@H]3c4ccc(O)cc4C[C@@H](CCCCCCCCC[S@](=O)CCCC(F)(F)C(F)(F)F)[C@H]3[C@@H]1CC[C@@H]2O	0.000687068
ZINC000000014037	CCN(CC)C(=O)[C@]1(c2ccccc2)C[C@@H]1CN	0.000683163
ZINC000003995809	C[C@]12CC[C@@H]3c4ccc(O)cc4C[C@@H](CCCCCCCCC[S@@](=O)CCCC(F)(F)C(F)(F)F)[C@H]3[C@@H]1CC[C@@H]2O	0.000678946
ZINC000000896740	Clc1ccc(CO[C@@H](Cn2ccnc2)c2ccc(Cl)cc2Cl)c(Cl)c1	0.000678158
ZINC000043100953	Cn1nnc(-c2ccc(-c3ccc(N4C[C@H](COP(=O)(O)O)OC4=O)cc3F)cn2)n1	0.00067582
ZINC000000001370	Clc1ccc2c(c1)C(c1ccccc1)=NCc1nncn1-2	0.000674734
ZINC000004978673	CCCCCCCCCCCCCCCCCC(=O)O	0.000674146
ZINC000031274852	Cc1ccc(/C(=C/CN2CCCC2)c2cccc(/C=C/C(=O)O)n2)cc1	0.000674049
ZINC000000608101	Clc1ccc([C@@H](Cn2ccnc2)OCc2ccsc2Cl)c(Cl)c1	0.000672548
ZINC000000606383	Clc1ccc([C@@H](Cn2ccnc2)OCc2csc3c(Cl)cccc23)c(Cl)c1	0.000671915
ZINC000018279893	OC[C@H](O)[C@@H](O)[C@H](O)[C@H](O)CO	0.000670944
ZINC000001530575	COc1cc(CNC(=O)CCCC/C=C/C(C)C)ccc1O	0.000668552
ZINC000003798247	Nc1nc(Cl)nc2c1ncn2[C@@H]1O[C@H](CO)[C@@H](O)[C@@H]1F	0.000667422
ZINC000001482094	CN[C@H](C)CC1CCCCC1	0.000664296
ZINC000003830957	COCC(=O)Nc1c(I)c(C(=O)NC[C@H](O)CO)c(I)c(C(=O)N(C)C[C@H](O)CO)c1I	0.00066182
ZINC000001554274	Cc1cc(/C=C/C#N)cc(C)c1Nc1ccnc(Nc2ccc(C#N)cc2)n1	0.000651695
ZINC000000002688	O=C(OC1C[C@@H]2CC3C[C@H](C1)N2CC3=O)c1c[nH]c2ccccc12	0.000651483
ZINC000000491073	COc1ccc2c3c1O[C@H]1C[C@@H](O)C=C[C@@]31CCN(C)C2	0.000651203
ZINC000002015035	N[C@@H](C(=O)O)[C@@H](O)c1ccc(O)c(O)c1	0.000646232
ZINC000000020245	CN(C)CCCN1c2ccccc2CCc2ccccc21	0.000641688
ZINC000002561203	CCCCOCc1ccc(O)c(OC)c1	0.000640614
ZINC000000001115	O=C(O)CCCc1ccc(N(CCCl)CCCl)cc1	0.000640264
ZINC000003830960	COCC(=O)Nc1c(I)c(C(=O)NC[C@@H](O)CO)c(I)c(C(=O)N(C)C[C@@H](O)CO)c1I	0.000639912
ZINC000000968257	CN(C)CCC=C1c2ccccc2CCc2ccccc21	0.000639579
ZINC000169748244	N#Cc1ccc(Oc2ccc3c(c2)COB3O)cc1	0.000637527
ZINC000006827693	O=C(O)O	0.000633442
ZINC000000001505	Nc1nc2c(ncn2COC(CO)CO)c(=O)[nH]1	0.000632992
ZINC000004212945	CCCC(=O)O[C@]1(C(=O)COC(C)=O)CC[C@H]2[C@@H]3C[C@H](F)C4=CC(=O)C=C[C@]4(C)[C@@]3(F)[C@@H](O)C[C@@]21C	0.000631069
ZINC000000057435	Cc1cc(C(C)(C)C)c(O)c(C)c1CC1=NCCN1	0.000628705
ZINC000000601316	C[N+]12CCC(CC1)[C@H](OC(=O)C(O)(c1ccccc1)c1ccccc1)C2	0.000627619
ZINC000003819392	COC(=O)N(C)c1c(N)nc(-c2nn(Cc3ccccc3F)c3ncccc23)nc1N	0.000624403
ZINC000003873921	O=S(=O)(O)Oc1ccc(C(c2ccc(OS(=O)(=O)O)cc2)c2ccccn2)cc1	0.000622539
ZINC000001530938	CCN(CC)CCOC(=O)c1ccc(N)cc1Cl	0.000620328
ZINC000000968345	CC[C@H](C)C1(CC)C(=O)NC(=O)NC1=O	0.00061887
ZINC000038945666	O=C(CCCc1ccccc1)OCC(COC(=O)CCCc1ccccc1)OC(=O)CCCc1ccccc1	0.000613255
ZINC000001538857	COc1ccccc1Oc1c(NS(=O)(=O)c2ccc(C(C)(C)C)cc2)nc(-c2ncccn2)nc1OCCO	0.000608886
ZINC000004428529	CC(=O)[C@H]1CC[C@H]2[C@@H]3CCC4=CC(=O)CC[C@]4(C)[C@H]3CC[C@]12C	0.000608754
ZINC000001530810	FCOC(C(F)(F)F)C(F)(F)F	0.000608078
ZINC000072318121	CCN1CCN(Cc2ccc(Nc3ncc(F)c(-c4cc(F)c5nc(C)n(C(C)C)c5c4)n3)nc2)CC1	0.000604403
ZINC000019362735	CN1CCN([C@H](c2ccccc2)c2ccc(Cl)cc2)CC1	0.000603775
ZINC000002599970	COc1ccc(C[C@@H](C)NC[C@H](O)c2ccc(O)c(NC=O)c2)cc1	0.000603473
ZINC000013831141	Cc1ccc(/C=C2/C(=O)[C@]3(C)CC[C@H]2C3(C)C)cc1	0.000597567
ZINC000000389747	C=CCN1CC[C@]23c4c5ccc(O)c4O[C@H]2C(=O)CC[C@@]3(O)[C@H]1C5	0.000596471
ZINC000000000856	COc1ccc(C[C@H](C)NC[C@@H](O)c2ccc(O)c(NC=O)c2)cc1	0.000593806
ZINC000000000509	CN1CCN2c3ncccc3Cc3ccccc3[C@@H]2C1	0.000593617
ZINC000000004009	OC(Cn1cncn1)(Cn1cncn1)c1ccc(F)cc1F	0.00059298
ZINC000012503076	C/C=C\C(=O)N(CC)c1ccccc1C	0.000591998
ZINC000003915154	CC(C)C(=O)OCC(=O)[C@@]12O[C@H](C3CCCCC3)O[C@@H]1C[C@H]1[C@@H]3CCC4=CC(=O)C=C[C@]4(C)[C@H]3[C@@H](O)C[C@@]12C	0.000590534
ZINC000000897258	COc1ccc(C[C@@H](C)NC[C@@H](O)c2ccc(O)c(NC=O)c2)cc1	0.000589925
ZINC000001530741	CNCCC=C1c2ccccc2CCc2ccccc21	0.000588982
ZINC000001530752	CCN(CC)CC#CCOC(=O)[C@](O)(c1ccccc1)C1CCCCC1	0.000585218
ZINC000003830958	COCC(=O)Nc1c(I)c(C(=O)NC[C@H](O)CO)c(I)c(C(=O)N(C)C[C@@H](O)CO)c1I	0.000580529
ZINC000003973334	C=C1C[C@@H]2[C@H](CC[C@]3(C)C(=O)CC[C@@H]23)[C@@]2(C)C=CC(=O)C=C12	0.000578137
ZINC000002041302	OC[C@@H](O)[C@@H](O)[C@H](O)[C@H](O)CO	0.000569594
ZINC000003806721	COc1ccc2c3c1O[C@H]1[C@@H](O)C=C[C@H]4[C@@H](C2)N(C)CC[C@]314	0.000569242
ZINC000001482184	Cn1nnc2c(C(N)=O)ncn2c1=O	0.000568732
ZINC000035999642	CN[C@]1(c2ccccc2Cl)CCCCC1=O	0.000568163
ZINC000000896569	NS(=O)(=O)c1cc2c(cc1Cl)NCNS2(=O)=O	0.000567655
ZINC000021297660	COc1c(C)c2c(c(O)c1C/C=C(\C)CCC(=O)OCCN1CCOCC1)C(=O)OC2	0.000566279
ZINC000000897256	COc1ccc(C[C@H](C)NC[C@H](O)c2ccc(O)c(NC=O)c2)cc1	0.000565916
ZINC000014879975	O=S(=O)(O)O[C@H]1[C@H](O)CO[C@@H](O[C@@H]2CO[C@@H](O)[C@H](OS(=O)(=O)O)[C@H]2OS(=O)(=O)O)[C@@H]1OS(=O)(=O)O	0.000564894
ZINC000003995811	C[C@]12CC[C@@H]3c4ccc(O)cc4C[C@@H](CCCCCCCCC[S@](=O)CCCC(F)(F)C(F)(F)F)[C@@H]3[C@@H]1CC[C@@H]2O	0.000557908
ZINC000001530568	CC(C)NC[C@@H](O)COc1ccc(CCOCC2CC2)cc1	0.000557357
ZINC000100907004	CN(C)C(=O)N[C@@H]1CC[C@H](CCN2CCN(c3cccc(Cl)c3Cl)CC2)CC1	0.000555875
ZINC000000968275	C[C@H](CN(C)C)CN1c2ccccc2CCc2ccccc21	0.000555122
ZINC000000538658	Cc1ccccc1C(=O)Nc1ccc(C(=O)N2CCC[C@@H](O)c3cc(Cl)ccc32)c(C)c1	0.000553713
ZINC000003995807	C[C@]12CC[C@@H]3c4ccc(O)cc4C[C@@H](CCCCCCCCC[S@@](=O)CCCC(F)(F)C(F)(F)F)[C@@H]3[C@@H]1CC[C@@H]2O	0.000550528
ZINC000019361042	Cc1cccc(CN2CCN([C@H](c3ccccc3)c3ccc(Cl)cc3)CC2)c1	0.00054955
ZINC000001530567	CC(C)NC[C@H](O)COc1ccc(CCOCC2CC2)cc1	0.000545262
ZINC000003830999	N[C@@H](Cc1cc(I)c(Oc2ccc(O)c(I)c2)c(I)c1)C(=O)O	0.000544835
ZINC000003818726	O=C(/C=C/c1cccc(S(=O)(=O)Nc2ccccc2)c1)NO	0.000543702
ZINC000003938751	CCC[C@@H]1O[C@@H]2C[C@H]3[C@@H]4CCC5=CC(=O)C=C[C@]5(C)[C@H]4[C@@H](O)C[C@]3(C)[C@]2(C(=O)CO)O1	0.000540772
ZINC000004632106	Cc1cccc([C@H](C)c2cnc[nH]2)c1C	0.000539747
ZINC000003830813	CC(O)(P(=O)(O)O)P(=O)(O)O	0.000535896
ZINC000000896968	C[N+]1(C)CC[C@@H](OC(=O)[C@](O)(c2ccccc2)C2CCCC2)C1	0.000534101
ZINC000000895099	CC(C)[C@H](N)C(=O)O	0.000532561
ZINC000001851149	O=C1CCc2ccc(OCCCCN3CCN(c4cccc(Cl)c4Cl)CC3)cc2N1	0.000528077
ZINC000245189278	OB(O)O	0.000525354
ZINC000103105084	O=C(O[C@@H]1C[C@@H]2C[C@H]3C[C@H](C1)N2CC3=O)c1c[nH]c2ccccc12	0.00052229
ZINC000003831151	CC(C)(O)c1ccccc1CC[C@@H](SCC1(CC(=O)O)CC1)c1cccc(/C=C/c2ccc3ccc(Cl)cc3n2)c1	0.000522103
ZINC000000896755	Cc1ccccc1N1C(=O)c2cc(S(N)(=O)=O)c(Cl)cc2N[C@@H]1C	0.000518882
ZINC000000508068	CN(C)CC[C@H](c1ccccc1)c1ccccn1	0.000518674
ZINC000000005151	CCCN(CCc1cccs1)[C@@H]1CCc2c(O)cccc2C1	0.000515674
ZINC000003831586	C[C@@H](CN(C)C)CN1c2ccccc2CCc2ccccc21	0.000515258
ZINC000150338755	CC1(C)CCC(CN2CCN(c3ccc(C(=O)NS(=O)(=O)c4ccc(NCC5CCOCC5)c([N+](=O)[O-])c4)c(Oc4cnc5[nH]ccc5c4)c3)CC2)=C(c2ccc(Cl)cc2)C1	0.000508924
ZINC000035328014	C=CC(=O)N1CCC[C@@H](n2nc(-c3ccc(Oc4ccccc4)cc3)c3c(N)ncnc32)C1	0.000507639
ZINC000008034120	NC(=O)NO	0.000505602
ZINC000000896731	C[C@H](c1cc2ccccc2s1)N(O)C(N)=O	0.00050444
ZINC000000001688	Nc1ccc(O)c(C(=O)O)c1	0.000499771
ZINC000040899447	CS(=O)(=O)c1ccc(C(=O)Nc2ccc(Cl)c(-c3ccccn3)c2)c(Cl)c1	0.000499378
ZINC000000607986	O[C@@H](CNC[C@@H](O)[C@H]1CCc2cc(F)ccc2O1)[C@H]1CCc2cc(F)ccc2O1	0.000499067
ZINC000000105216	COc1ccc2cc([C@H](C)C(=O)O)ccc2c1	0.000498459
ZINC000000000507	COc1ccc(OC)c([C@H](O)CNC(=O)CN)c1	0.000496547
ZINC000001530751	CCN(CC)CC#CCOC(=O)[C@@](O)(c1ccccc1)C1CCCCC1	0.000495466
ZINC000002015928	Nc1nc(NC2CC2)c2ncn([C@H]3C=C[C@@H](CO)C3)c2n1	0.000495284
ZINC000000601254	Cc1ccccc1N1C(=O)c2cc(S(N)(=O)=O)c(Cl)cc2N[C@H]1C	0.000494973
ZINC000005844792	O[C@@H](CNC[C@H](O)[C@@H]1CCc2cc(F)ccc2O1)[C@@H]1CCc2cc(F)ccc2O1	0.000490471
ZINC000011681534	O[C@H](CNC[C@@H](O)[C@@H]1CCc2cc(F)ccc2O1)[C@@H]1CCc2cc(F)ccc2O1	0.000490471
ZINC000000004028	CCCN(CCc1cccs1)[C@H]1CCc2c(O)cccc2C1	0.000488742
ZINC000003977981	CC1(C)O[C@@H]2C[C@H]3[C@@H]4C[C@H](F)C5=CC(=O)C=C[C@]5(C)[C@@]4(F)[C@@H](O)C[C@]3(C)[C@]2(C(=O)CO)O1	0.000488651
ZINC000003807917	C[C@]12CC[C@H]3[C@@H](CC=C4C[C@@H](O)CC[C@@]43C)[C@@H]1CCC2=O	0.000481888
ZINC000001530555	Nc1nc2c(ncn2COCCO)c(=O)[nH]1	0.000481838
ZINC000000006251	C=C1CCN([C@H](C)[C@](O)(Cn2cncn2)c2ccc(F)cc2F)CC1	0.000474115
ZINC000004214700	Cc1nc2n(c(=O)c1CCN1CCC(c3noc4cc(F)ccc34)CC1)CCC[C@@H]2O	0.000473416
ZINC000053229445	C=CC[N+]1([C@H]2C[C@H]3[C@@H]4CC[C@H]5C[C@H](O)[C@@H](N6CCOCC6)C[C@]5(C)[C@H]4CC[C@]3(C)[C@H]2OC(C)=O)CCCC1	0.000472611
ZINC000000602128	O=C(O)CCCN1CCC(O[C@@H](c2ccc(Cl)cc2)c2ccccn2)CC1	0.000466461
ZINC000004097304	C[C@]12C[C@H](O)[C@@]3(F)[C@@H](CCC4=CC(=O)CC[C@@]43C)[C@@H]1CC[C@]2(O)C(=O)CO	0.000461939
ZINC000005844788	O[C@@H](CNC[C@@H](O)[C@H]1CCc2cc(F)ccc2O1)[C@@H]1CCc2cc(F)ccc2O1	0.000457166
ZINC000001999441	O[C@@H](CNC[C@@H](O)[C@@H]1CCc2cc(F)ccc2O1)[C@H]1CCc2cc(F)ccc2O1	0.000457166
ZINC000003812989	Oc1ccc2c3c1O[C@H]1[C@@H](O)CC[C@@]4(O)[C@@H](C2)N(CC2CCC2)CC[C@]314	0.000455841
ZINC000252286876	C[C@@H]1[C@@H](C)OC(=O)C[C@@H](O)C[C@@H](O)C[C@@H](O)CC[C@@H](O)[C@@H](O)CC(=O)C[C@@H](O)[C@@H](C(=O)O)[C@@H](O)C[C@@H](O[C@@H]2O[C@H](C)[C@@H](O)[C@H](N)[C@@H]2O)/C=C/C=C/C=C/C=C/CC/C=C/C=C/[C@@H](C)[C@H]1O	0.000453042
ZINC000000968301	C[N+]1(C)CC[C@@H](OC(=O)[C@@](O)(c2ccccc2)C2CCCC2)C1	0.000451971
ZINC000003955219	CC(C)CN(C[C@@H](O)[C@H](Cc1ccccc1)NC(=O)O[C@H]1CO[C@H]2OCC[C@@H]12)S(=O)(=O)c1ccc(N)cc1	0.000451833
ZINC000001319780	CO[C@]12CC[C@@]3(C[C@@H]1[C@](C)(O)C(C)(C)C)[C@H]1Cc4ccc(O)c5c4[C@@]3(CCN1CC1CC1)[C@H]2O5	0.000451176
ZINC000000000905	CN(C)c1nc(N(C)C)nc(N(C)C)n1	0.000450637
ZINC000000896455	CN(C)CC[C@H](c1ccc(Br)cc1)c1ccccn1	0.000439631
ZINC000002008310	Cc1ccc(/C=C2\C(=O)[C@]3(C)CC[C@H]2C3(C)C)cc1	0.000439124
ZINC000003977767	CCC(=O)O[C@]1(C(=O)CCl)[C@@H](C)C[C@H]2[C@@H]3CCC4=CC(=O)C=C[C@]4(C)[C@@]3(F)[C@@H](O)C[C@@]21C	0.000438358
ZINC000008101109	O=C(O)P(=O)(O)O	0.000437389
ZINC000000000469	CC(C)NC[C@@H](O)c1cc(O)cc(O)c1	0.000435529
ZINC000000599734	Cc1c(OCC(F)(F)F)ccnc1C[S@@](=O)c1nc2ccccc2[nH]1	0.000432737
ZINC000018115268	CN/C(=N\C#N)NCCSCc1nc[nH]c1C	0.000429414
ZINC000019632628	OCCOCCN1CCN(C2=Nc3ccccc3Sc3ccccc32)CC1	0.000428191
ZINC000003830986	Cc1c(OCC(F)(F)F)ccnc1C[S@](=O)c1nc2ccccc2[nH]1	0.000427097
ZINC000000622123	COC1=CC(=O)C[C@@H](C)[C@]12Oc1c(Cl)c(OC)cc(OC)c1C2=O	0.000425798
ZINC000001853205	CCOC(=O)[C@H](CCc1ccccc1)N[C@@H](C)C(=O)N1[C@H](C(=O)O)C[C@H]2CCCC[C@@H]21	0.000425596
ZINC000245204949	C[N@+]1(CC2CC2)CC[C@]23c4c5ccc(O)c4O[C@H]2C(=O)CC[C@@]3(O)[C@H]1C5	0.000423356
ZINC000003875484	C[C@]1(O)CC[C@H]2[C@@H]3CCC4=CC(=O)CC[C@]4(C)[C@@]3(F)[C@@H](O)C[C@@]21C	0.000420085
ZINC000000004166	CC(C)NC[C@@H](O)c1ccc(NS(C)(=O)=O)cc1	0.000418741
ZINC000001543873	O=C(CCCCCCC(=O)Nc1ccccc1)NO	0.000418536
ZINC000022059268	O=C(O)CN1CCN(CC(=O)O)CCN(CC(=O)O)CCN(CC(=O)O)CC1	0.000416962
ZINC000000016154	CCOC(=O)Nc1ccc(NCc2ccc(F)cc2)cc1N	0.000409356
ZINC000001530760	CCCNC[C@@H](O)COc1ccccc1C(=O)CCc1ccccc1	0.000406521
ZINC000000002273	CC(C)NC[C@H](O)c1cc(O)cc(O)c1	0.000402914
ZINC000000001408	CCOC(=O)c1cncn1[C@H](C)c1ccccc1	0.000400831
ZINC000003830579	C[N+]12CCC(CC1)[C@@H](OC(=O)C(O)(c1ccccc1)c1ccccc1)C2	0.000400578
ZINC000001530736	CN/C(=C\[N+](=O)[O-])NCCSCc1csc(CN(C)C)n1	0.000399741
ZINC000003805768	COc1cc2c(cc1OC)CC(=O)N(CCCN(C)C[C@H]1Cc3cc(OC)c(OC)cc31)CC2	0.000398877
ZINC000118912393	C[C@]12CC[C@H]3[C@@H](CCC4=CC(=O)CC[C@@]43C)[C@@H]1CC[C@@H]2O	0.000397106
ZINC000000015515	CN(C)CCc1c[nH]c2ccc(C[C@H]3COC(=O)N3)cc12	0.000394808
ZINC000003798757	CCOC(=O)[C@H](CCc1ccccc1)N[C@@H](C)C(=O)N1[C@H](C(=O)O)C[C@@H]2CCC[C@@H]21	0.000393979
ZINC000001530759	CCCNC[C@H](O)COc1ccccc1C(=O)CCc1ccccc1	0.00039158
ZINC000001530611	CNCCCN1c2ccccc2CCc2ccccc21	0.000391204
ZINC000000001979	CCC1(c2ccccc2)C(=O)NCNC1=O	0.000382613
ZINC000000896595	O=C1Nc2ccc(Cl)cc2C(c2ccccc2Cl)=N[C@@H]1O	0.000382484
ZINC000043207238	Cc1ccc([C@@H]2O[C@H](CO)[C@@H](O)[C@H](O)[C@H]2O)cc1Cc1ccc(-c2ccc(F)cc2)s1	0.000382058
ZINC000100022637	CCC[C@@]1(CCc2ccccc2)CC(=O)C([C@H](CC)c2cccc(NS(=O)(=O)c3ccc(C(F)(F)F)cn3)c2)=C(O)O1	0.000381867
ZINC000000001673	N[C@@H](Cc1ccc(N(CCCl)CCCl)cc1)C(=O)O	0.00038165
ZINC000001530764	CNCCCC1c2ccccc2C=Cc2ccccc21	0.000381455
ZINC000000008667	C[C@@H](C(=O)O)c1ccc(-c2ccccc2)c(F)c1	0.000381127
ZINC000009224016	Cc1[nH]c(=O)c(C#N)cc1-c1ccncc1	0.000380951
ZINC000005764759	C[N+]1(CC2CC2)CC[C@]23c4c5ccc(O)c4O[C@H]2C(=O)CC[C@@]3(O)[C@H]1C5	0.000380558
ZINC000001481956	Cc1nc2n(c(=O)c1CCN1CCC(c3noc4cc(F)ccc34)CC1)CCC[C@H]2O	0.000378127
ZINC000003781664	CCCN[C@H]1CCc2nc(N)sc2C1	0.000374784
ZINC000003992105	C[C@@H]1C[C@H]2[C@@H]3C[C@H](F)C4=CC(=O)C=C[C@]4(C)[C@@]3(F)[C@@H](O)C[C@]2(C)[C@@]1(OC(=O)c1ccco1)C(=O)SCF	0.000372958
ZINC000006021043	CN[C@@H](C)Cc1ccccc1	0.000372463
ZINC000000538483	O=c1n(CCCN2CCN(c3cccc(Cl)c3)CC2)nc2ccccn12	0.000371606
ZINC000003931840	C=C[C@]1(C)C[C@@H](OC(=O)CSC2C[C@@H]3CC[C@H](C2)N3C)[C@]2(C)[C@H](C)CC[C@]3(CCC(=O)[C@H]32)[C@@H](C)[C@@H]1O	0.000369963
ZINC000000000431	O=C1Nc2ccc(Cl)cc2C(c2ccccc2Cl)=N[C@H]1O	0.000369504
ZINC000001997125	Nc1cccc2c1C(=O)N([C@@H]1CCC(=O)NC1=O)C2=O	0.000369336
ZINC000000056646	CC(C)NC[C@@H](O)COc1cccc2[nH]ccc12	0.000365275
ZINC000000056653	CC(C)NC[C@@H](O)c1ccc(O)c(O)c1	0.000365077
ZINC000000896819	CC(C)NC[C@H](O)c1ccc(NS(C)(=O)=O)cc1	0.00036459
ZINC000003806063	C[C@H](Cc1cc2c(c(C(N)=O)c1)N(CCCO)CC2)NCCOc1ccccc1OCC(F)(F)F	0.000363171
ZINC000000113398	CC(C)Cc1ccc([C@@H](C)C(=O)O)cc1	0.000362961
ZINC000004097308	CC1(C)O[C@@H]2C[C@H]3[C@@H]4C[C@H](F)C5=CC(=O)CC[C@]5(C)[C@H]4[C@@H](O)C[C@]3(C)[C@]2(C(=O)CO)O1	0.000359458
ZINC000043195697	COc1cc2c(cc1OC)[C@H]1C[C@@H](OC(=O)[C@@H](N)C(C)C)[C@H](CC(C)C)CN1CC2	0.000357209
ZINC000003875334	CC(=O)OCC(=O)[C@@]1(O)CC[C@H]2[C@@H]3CCC4=CC(=O)CC[C@]4(C)[C@H]3C(=O)C[C@@]21C	0.000357108
ZINC000100013500	C=C[C@]1(C)C[C@@H](OC(=O)CS[C@H]2C[C@@H]3CC[C@H](C2)N3C)[C@]2(C)[C@H](C)CC[C@]3(CCC(=O)[C@H]32)[C@@H](C)[C@@H]1O	0.000353671
ZINC000000538627	COC(c1ccccc1)(c1ccccc1)[C@H](Oc1nc(C)cc(C)n1)C(=O)O	0.000352665
ZINC000000895034	N[C@@H](CO)C(=O)O	0.000352256
ZINC000000403079	COc1ccc(OC)c([C@@H](O)CNC(=O)CN)c1	0.00035021
ZINC000013763987	CN(C)c1ccc(C(=C2C=CC(=[N+](C)C)C=C2)c2ccc(N(C)C)cc2)cc1	0.000349276
ZINC000000000346	C[N+]1(C)CC[C@H](OC(=O)[C@](O)(c2ccccc2)C2CCCC2)C1	0.000348502
ZINC000001530756	CCN(CC)CCNC(=O)c1ccc(N)cc1	0.00034787
ZINC000003938686	CC(=O)c1c(C)c2cnc(Nc3ccc(N4CCNCC4)cn3)nc2n(C2CCCC2)c1=O	0.000346318
ZINC000004213946	O[C@@H](CNC[C@@H](O)[C@@H]1CCc2cc(F)ccc2O1)[C@@H]1CCc2cc(F)ccc2O1	0.000344861
ZINC000000012346	Nc1ccn([C@@H]2CS[C@H](CO)O2)c(=O)n1	0.000344795
ZINC000001550477	CS(=O)(=O)CCNCc1ccc(-c2ccc3ncnc(Nc4ccc(OCc5cccc(F)c5)c(Cl)c4)c3c2)o1	0.00034415
ZINC000003873295	Clc1ccc(CO/N=C(\Cn2ccnc2)c2ccc(Cl)cc2Cl)c(Cl)c1	0.000343799
ZINC000001530761	CC(C)[N+](C)(CCOC(=O)C1c2ccccc2Oc2ccccc21)C(C)C	0.000343061
ZINC000035342789	Cc1ccc(C(=O)c2cc(O)c(O)c([N+](=O)[O-])c2)cc1	0.000341948
ZINC000019594557	Cc1cccc(CN2CCN([C@@H](c3ccccc3)c3ccc(Cl)cc3)CC2)c1	0.000340812
ZINC000000968310	CN1CCN2c3ncccc3Cc3ccccc3[C@H]2C1	0.000340413
ZINC000034636383	COc1ccc(CC(C)(C)NC[C@H](O)c2cc(O)cc3c2OCC(=O)N3)cc1	0.000339655
ZINC000000119717	c1ccc2c(CC3=NCCN3)cccc2c1	0.000338774
ZINC000003873296	Clc1ccc(CO/N=C(/Cn2ccnc2)c2ccc(Cl)cc2Cl)c(Cl)c1	0.000338254
ZINC000006716957	Cc1cn(-c2cc(NC(=O)c3ccc(C)c(Nc4nccc(-c5cccnc5)n4)c3)cc(C(F)(F)F)c2)cn1	0.000338104
ZINC000001536779	CNCC[C@H](Oc1cccc2ccccc12)c1cccs1	0.000336599
ZINC000000000850	C[C@@H](c1cc2ccccc2s1)N(O)C(N)=O	0.00033646
ZINC000036294079	CN[C@@]1(c2ccccc2Cl)CCCCC1=O	0.000335058
ZINC000027641461	CCCCC[C@](C)(O)/C=C/[C@H]1[C@@H](O)C[C@H](O)[C@@H]1C/C=C\CCCC(=O)O	0.000332772
ZINC000001530737	CN/C(=C/[N+](=O)[O-])NCCSCc1csc(CN(C)C)n1	0.000330805
ZINC000096903163	C=C1CC[C@H]2[C@@H](/C=C(\C)C(=O)[C@@]3(OC(C)=O)C[C@H](C)[C@H](OC(=O)c4ccccc4)[C@@H]3[C@H]1OC(C)=O)C2(C)C	0.0003306
ZINC000003651680	CC[C@@H](C)C1(CC)C(=O)NC(=O)NC1=O	0.00032998
ZINC000000056652	CC(C)NC[C@H](O)c1ccc(O)c(O)c1	0.000329412
ZINC000003873832	CCN(CC)c1ccc(C(=C2C=CC(=[N+](CC)CC)C=C2)c2cc(S(=O)(=O)O)ccc2S(=O)(=O)O)cc1	0.000324938
ZINC000003986735	Cc1nc(Nc2ncc(C(=O)Nc3c(C)cccc3Cl)s2)cc(N2CCN(CCO)CC2)n1	0.000324628
ZINC000169289767	Cc1cc(-c2ccc(/N=N/c3c(S(=O)(=O)O)cc4cc(S(=O)(=O)O)cc(N)c4c3O)c(C)c2)ccc1/N=N/c1c(S(=O)(=O)O)cc2cc(S(=O)(=O)O)cc(N)c2c1O	0.000324324
ZINC000003817234	Cc1nnc(C(C)C)n1C1C[C@@H]2CC[C@H](C1)N2CC[C@H](NC(=O)C1CCC(F)(F)CC1)c1ccccc1	0.000322272
ZINC000004658290	S=c1[nH]cnc2nc[nH]c12	0.000321991
ZINC000247651495	O=[Si](O)O[Si](O)(O)O[Si](=O)O	0.000321841
ZINC000100008319	C[N+]1(C)[C@H]2C[C@H](OC(=O)C(O)(c3cccs3)c3cccs3)C[C@@H]1[C@H]1O[C@@H]21	0.000319534
ZINC000003802417	C[C@H]1CN(C[C@H](Cc2ccccc2)C(=O)NCC(=O)O)CC[C@@]1(C)c1cccc(O)c1	0.000318373
ZINC000000056645	CC(C)NC[C@H](O)COc1cccc2[nH]ccc12	0.000318329
ZINC000003872566	CC(C)(C(=O)O)c1ccc([C@H](O)CCCN2CCC(C(O)(c3ccccc3)c3ccccc3)CC2)cc1	0.000317267
ZINC000000001341	CC[N+](C)(C)c1cccc(O)c1	0.000316728
ZINC000000607790	COc1cc2c(c(OC)c1OC)-c1ccc(OC)c(=O)cc1[C@H](NC(C)=O)CC2	0.000313899
ZINC000000537928	CN(C)C(=O)C(CCN1CCC(O)(c2ccc(Cl)cc2)CC1)(c1ccccc1)c1ccccc1	0.000313111
ZINC000000897240	CN1CCC[C@H](n2nc(Cc3ccc(Cl)cc3)c3ccccc3c2=O)CC1	0.000311453
ZINC000000896958	C[N+]1(C)CC[C@H](OC(=O)[C@@](O)(c2ccccc2)C2CCCC2)C1	0.000310698
ZINC000000389149	CC(=O)Oc1c(C)cc(OC[C@@H](O)CNC(C)C)c(C)c1C	0.00030793
ZINC000000020251	Cc1ccc(N(CC2=NCCN2)c2cccc(O)c2)cc1	0.000306336
ZINC000000621853	COc1cc2c(c(OC)c1OC)-c1ccc(OC)c(=O)cc1[C@@H](NC(C)=O)CC2	0.000305394
ZINC000096006013	COc1ccc(C[C@@H]2c3cc(OC)c(OC)cc3CC[N+]2(C)CCC(=O)OCCCCCOC(=O)CC[N+]2(C)CCc3cc(OC)c(OC)cc3[C@H]2Cc2ccc(OC)c(OC)c2)cc1OC	0.000299095
ZINC000003916214	CCOc1cc2ncc(C#N)c(Nc3ccc(OCc4ccccn4)c(Cl)c3)c2cc1NC(=O)/C=C/CN(C)C	0.000296072
ZINC000000968264	CN1CCC(=C2c3ccccc3C=Cc3ccccc32)CC1	0.000295366
ZINC000000896557	CN1[C@H]2CCC[C@H]1CC(NC(=O)c1nn(C)c3ccccc13)C2	0.000294508
ZINC000003801163	CCOC(=O)[C@H](CCc1ccccc1)N[C@@H](C)C(=O)N1Cc2ccccc2C[C@H]1C(=O)O	0.000291355
ZINC000003813061	CCCCNc1cc(C(=O)O)cc(S(N)(=O)=O)c1Oc1ccccc1	0.000290955
ZINC000000897291	CCN1C(=O)N[C@@H](c2ccccc2)C1=O	0.000288249
ZINC000030691727	O=C(O[C@H]1C[N+]2(CCCOc3ccccc3)CCC1CC2)C(O)(c1cccs1)c1cccs1	0.000287183
ZINC000001530599	CCCN/C(O)=N/S(=O)(=O)c1ccc(Cl)cc1	0.000286358
ZINC000000000494	CC(=O)Oc1c(C)cc(OC[C@H](O)CNC(C)C)c(C)c1C	0.000285723
ZINC000003871703	O=C(O)CCCN1CCC(O[C@H](c2ccc(Cl)cc2)c2ccccn2)CC1	0.00028313
ZINC000000007782	NC(=O)c1cn(Cc2c(F)cccc2F)nn1	0.000282821
ZINC000003940470	Nc1cccc2c1C(=O)N([C@H]1CCC(=O)NC1=O)C2=O	0.000282795
ZINC000000020231	Nc1cc(Cl)c(N=C2NCCN2)c(Cl)c1	0.000281967
ZINC000000538509	COc1cc(C(=O)NCc2ccc(OCCN(C)C)cc2)cc(OC)c1OC	0.000278268
ZINC000004097383	CC(=O)O[C@H]1C[C@@H]2CC[C@@H]3[C@H](CC[C@@]4(C)[C@H]3C[C@H]([N+]3(C)CCCCC3)[C@@H]4OC(C)=O)[C@@]2(C)C[C@@H]1[N+]1(C)CCCCC1	0.000277382
ZINC000003812867	CCC[C@H](N[C@@H](C)C(=O)N1[C@H](C(=O)O)C[C@@H]2CCCC[C@@H]21)C(=O)OCC	0.000277158
ZINC000238809665	COc1ccc(C[C@H]2c3cc(OC)c(OC)cc3CC[N@+]2(C)CCC(=O)OCCCCCOC(=O)CC[N@@+]2(C)CCc3cc(OC)c(OC)cc3[C@H]2Cc2ccc(OC)c(OC)c2)cc1OC	0.000276997
ZINC000000000973	COc1ccc(C(=O)CC(=O)c2ccc(C(C)(C)C)cc2)cc1	0.000276527
ZINC000000601281	CCC(=O)N(c1ccccc1)C1(COC)CCN(CCn2nnn(CC)c2=O)CC1	0.000276418
ZINC000238809662	COc1ccc(C[C@H]2c3cc(OC)c(OC)cc3CC[N@@+]2(C)CCC(=O)OCCCCCOC(=O)CC[N@@+]2(C)CCc3cc(OC)c(OC)cc3[C@H]2Cc2ccc(OC)c(OC)c2)cc1OC	0.000274198
ZINC000000003911	C[C@H](CCc1ccc(O)cc1)NCCc1ccc(O)c(O)c1	0.000271702
ZINC000238809664	COc1ccc(C[C@@H]2c3cc(OC)c(OC)cc3CC[N@+]2(C)CCC(=O)OCCCCCOC(=O)CC[N@@+]2(C)CCc3cc(OC)c(OC)cc3[C@H]2Cc2ccc(OC)c(OC)c2)cc1OC	0.000271518
ZINC000000057278	C[C@@H](CCc1ccc(O)cc1)NCCc1ccc(O)c(O)c1	0.000270743
ZINC000238809663	COc1ccc(C[C@@H]2c3cc(OC)c(OC)cc3CC[N@@+]2(C)CCC(=O)OCCCCCOC(=O)CC[N@@+]2(C)CCc3cc(OC)c(OC)cc3[C@H]2Cc2ccc(OC)c(OC)c2)cc1OC	0.000269745
ZINC000000156792	CCCC(=O)Nc1ccc(OC[C@@H](O)CNC(C)C)c(C(C)=O)c1	0.000266885
ZINC000035024346	O=C(O)CCCC[C@@H]1SC[C@@H]2N=C(O)N[C@H]12	0.000266057
ZINC000000001261	Clc1ccc2c(c1)CCc1cccnc1C2=C1CCNCC1	0.000264496
ZINC000000584092	CC(C)OC(=O)C(C)(C)Oc1ccc(C(=O)c2ccc(Cl)cc2)cc1	0.000263395
ZINC000000001773	O=C1CC[C@@]2(O)[C@H]3Cc4ccc(O)c5c4[C@@]2(CCN3CC2CC2)[C@H]1O5	0.000261358
ZINC000001530820	C[N+](C)(C)CCOC(=O)CCC(=O)OCC[N+](C)(C)C	0.000260977
ZINC000019364230	O=C(O)COCCN1CCN([C@H](c2ccccc2)c2ccc(Cl)cc2)CC1	0.000260831
ZINC000100003902	Cc1nnc(C(C)C)n1[C@H]1C[C@@H]2CC[C@H](C1)N2CC[C@H](NC(=O)C1CCC(F)(F)CC1)c1ccccc1	0.000259513
ZINC000003820029	CC#CCn1c(N2CCC[C@@H](N)C2)nc2c1c(=O)n(Cc1nc(C)c3ccccc3n1)c(=O)n2C	0.000258668
ZINC000003824921	CC(C)(C(=O)O)c1ccc([C@@H](O)CCCN2CCC(C(O)(c3ccccc3)c3ccccc3)CC2)cc1	0.000257066
ZINC000004097467	CC(=O)O[C@]1(C(C)=O)CC[C@H]2[C@@H]3C=C(C)C4=CC(=O)CC[C@]4(C)[C@H]3CC[C@@]21C	0.000255613
ZINC000001534965	O=C(O)C[C@H](O)C[C@H](O)/C=C/c1c(C2CC2)nc2ccccc2c1-c1ccc(F)cc1	0.000254657
ZINC000003977978	CC(=O)OCC(=O)[C@@]12OC(C)(C)O[C@@H]1C[C@H]1[C@@H]3C[C@H](F)C4=CC(=O)C=C[C@]4(C)[C@@]3(F)[C@@H](O)C[C@@]12C	0.000253519
ZINC000001850377	CC1(C)[C@H](C=C(Cl)Cl)[C@@H]1C(=O)OCc1cccc(Oc2ccccc2)c1	0.000252261
ZINC000003079337	C[N+](C)(C)CCO	0.000251545
ZINC000000020248	CN(C)CCCN1c2ccccc2CCc2ccc(Cl)cc21	0.000251345
ZINC000000968255	CCCC(=O)Nc1ccc(OC[C@H](O)CNC(C)C)c(C(C)=O)c1	0.000251228
ZINC000000020221	COc1ccc2cc(CCC(C)=O)ccc2c1	0.000249375
ZINC000006467621	O=S(=O)(O)c1ccc2[nH]c(-c3ccccc3)nc2c1	0.000245974
ZINC000000000271	CCN1C(=O)N[C@H](c2ccccc2)C1=O	0.000244941
ZINC000013545636	CCC[C@H](C)C1(CC)C(=O)NC(=O)NC1=O	0.000244071
ZINC000000601229	CN1CCC[C@@H](n2nc(Cc3ccc(Cl)cc3)c3ccccc3c2=O)CC1	0.000243402
ZINC000012495062	CCCCC[C@H](O)/C=C/[C@H]1[C@H](O)C[C@@H]2O/C(=C/CCCC(=O)O)C[C@@H]21	0.000241452
ZINC000003872605	COCCCC/C(=N\OCCN)c1ccc(C(F)(F)F)cc1	0.000240543
ZINC000000004413	CCN(C)C(=O)Oc1cccc([C@H](C)N(C)C)c1	0.000239168
ZINC000003604264	Nc1cccc2c1CN([C@@H]1CCC(=O)NC1=O)C2=O	0.000237478
ZINC000000592419	O=C(Nc1c(Cl)cncc1Cl)c1ccc(OC(F)F)c(OCC2CC2)c1	0.000236657
ZINC000000000053	CC(=O)Oc1ccccc1C(=O)O	0.000236441
ZINC000000000740	CN1C(=O)[C@H](O)N=C(c2ccccc2)c2cc(Cl)ccc21	0.000234792
ZINC000001535101	CC(C)c1nc(N(C)S(C)(=O)=O)nc(-c2ccc(F)cc2)c1/C=C/[C@@H](O)C[C@@H](O)CC(=O)O	0.000234311
ZINC000001485935	C[C@@H](c1nc(-c2ccc(C#N)cc2)cs1)[C@](O)(Cn1cncn1)c1cc(F)ccc1F	0.000234071
ZINC000252678020	COCCCCC(=NOCCN)c1ccc(C(F)(F)F)cc1	0.000233412
ZINC000019144216	COc1ccc(CN(CCN(C)C)c2ccccn2)cc1	0.000231322
ZINC000001530762	CCCOc1ccc(C(=O)OCCN(CC)CC)cc1N	0.000228725
ZINC000012466082	COCCCC/C(=N/OCCN)c1ccc(C(F)(F)F)cc1	0.000228661
ZINC000001530816	CCCN[C@@H](C)C(=O)Nc1ccccc1C	0.000228605
ZINC000000001982	CCCN(CCC)S(=O)(=O)c1ccc(C(=O)O)cc1	0.000226419
ZINC000000002041	CCCN(CCC)CCc1cccc2c1CC(=O)N2	0.000223905
ZINC000001530571	O=C1CC2(CCCC2)CC(=O)N1CCCCN1CCN(c2ncccn2)CC1	0.000223215
ZINC000001530639	CC(C)n1c(/C=C/[C@H](O)C[C@H](O)CC(=O)O)c(-c2ccc(F)cc2)c2ccccc21	0.000222237
ZINC000004217732	CCCCC(F)(F)[C@@]1(O)CC[C@H]2[C@@H](CC(=O)[C@@H]2CCCCCCC(=O)O)O1	0.000221165
ZINC000000020237	CCN(CC)CC(=O)Nc1c(C)cccc1C	0.000217452
ZINC000001997127	Nc1cccc2c1CN([C@H]1CCC(=O)NC1=O)C2=O	0.000217011
ZINC000003813078	CCCCC[C@H](O)/C=C/[C@H]1[C@H](O)C[C@@H]2O/C(=C\CCCC(=O)O)C[C@@H]21	0.000216054
ZINC000001543475	C[C@H](Cn1cnc2c(N)ncnc21)OCP(=O)(O)O	0.00021451
ZINC000000537791	CCC1=C(C)CN(C(=O)NCCc2ccc(S(=O)(=O)/N=C(\O)NC3CCC(C)CC3)cc2)C1=O	0.00021307
ZINC000000014007	CC(C)NC[C@@H](O)COc1ccc(CC(N)=O)cc1	0.000210126
ZINC000049841054	CC(C)C[C@H](NC(=O)[C@H](CCc1ccccc1)NC(=O)CN1CCOCC1)C(=O)N[C@@H](Cc1ccccc1)C(=O)N[C@@H](CC(C)C)C(=O)[C@@]1(C)CO1	0.000208401
ZINC000011679756	CC1=NN(c2ccc(C)c(C)c2)C(=O)/C1=N\Nc1cccc(-c2cccc(C(=O)O)c2)c1O	0.000207979
ZINC000004097404	CC(=O)O[C@H]1C[C@@H]2CC[C@@H]3[C@H](CC[C@@]4(C)[C@H]3C[C@H]([N+]3(C)CCCCC3)[C@@H]4OC(C)=O)[C@@]2(C)C[C@@H]1N1CCCCC1	0.000206913
ZINC000000010164	C[C@H]1O[C@@]2(CS1)CN1CCC2CC1	0.000206565
ZINC000100016084	O=C(O[C@@H]1C[C@@H]2CC[C@H](C1)[N+]21CCCC1)C(O)(c1ccccc1)c1ccccc1	0.000206126
ZINC000006382803	Nc1nc2nc[nH]c2c(=S)[nH]1	0.000205832
ZINC000001850376	CC1(C)[C@@H](C=C(Cl)Cl)[C@H]1C(=O)OCc1cccc(Oc2ccccc2)c1	0.000205461
ZINC000000402954	CN1CC[C@]23c4c5ccc(O)c4O[C@H]2C(=O)CC[C@H]3[C@H]1C5	0.000205272
ZINC000000000301	C[C@H](C(=O)O)c1cccc(Oc2ccccc2)c1	0.000205219
ZINC000012503068	O=C(OC1C[C@@H]2CC[C@H](C1)[N+]21CCCC1)C(O)(c1ccccc1)c1ccccc1	0.000204004
ZINC000100018594	O=C(OC1C[C@@H]2CC[C@@H](C1)[N+]21CCCC1)C(O)(c1ccccc1)c1ccccc1	0.000202253
ZINC000100018598	O=C(OC1C[C@H]2CC[C@H](C1)[N+]21CCCC1)C(O)(c1ccccc1)c1ccccc1	0.000202253
ZINC000053683345	COc1cc2/c(=N\c3ccc(Br)cc3F)nc[nH]c2cc1OCC1CCN(C)CC1	0.000200943
ZINC000002032615	CC1(C)[C@@H](C(=O)OCc2cccc(Oc3ccccc3)c2)[C@@H]1C=C(Cl)Cl	0.000200649
ZINC000001850374	CC1(C)[C@H](C=C(Cl)Cl)[C@H]1C(=O)OCc1cccc(Oc2ccccc2)c1	0.000200649
ZINC000008214703	CCCCCCCC(=O)CC[C@H]1[C@H](O)C[C@H](O)[C@@H]1C/C=C\CCCC(=O)O	0.000200249
ZINC000000113415	CC(C)NC[C@H](O)COc1ccc(CC(N)=O)cc1	0.00019928
ZINC000000005895	CN(C)CCc1c[nH]c2ccc(Cn3cncn3)cc12	0.000198689
ZINC000000266964	N[C@@H](Cc1ccc(O)cc1)C(=O)O	0.000198096
ZINC000000010163	C[C@@H]1O[C@@]2(CS1)CN1CCC2CC1	0.000197681
ZINC000003812984	CN1CC[C@]23CCCC[C@H]2[C@H]1Cc1ccc(O)cc13	0.00019656
ZINC000003872277	CC1=NS(=O)(=O)c2cc(Cl)ccc2N1	0.000194966
ZINC000008015016	O=P(O)(O)CP(=O)(O)O	0.000191783
ZINC000003972949	COC(=O)[C@H]1[C@@H](c2ccc(I)cc2)C[C@@H]2CC[C@H]1N2CCCF	0.000191389
ZINC000000057513	COc1ccc(CN(CCN(C)C)c2ncccn2)cc1	0.00019119
ZINC000003964126	O=C(NC[C@H]1CN(c2ccc(N3CCOCC3=O)cc2)C(=O)O1)c1ccc(Cl)s1	0.000190194
ZINC000003813083	C[N+]1(C)CCC[C@@H](OC(=O)C(O)(c2ccccc2)c2ccccc2)C1	0.000189866
ZINC000000000449	C[N+]1(C)CCC[C@H](OC(=O)C(O)(c2ccccc2)c2ccccc2)C1	0.00018856
ZINC000000002191	Cc1ccc(C(=O)c2ccc(CC(=O)O)n2C)cc1	0.000185018
ZINC000000057512	Cc1ccc(S(=O)(=O)/N=C(\O)NN2CCCCCC2)cc1	0.000184789
ZINC000053022902	NCCC[C@@](N)(C(=O)O)C(F)F	0.000182018
ZINC000000538275	O=C(c1ccc(OCCN2CCCCC2)cc1)c1c(-c2ccc(O)cc2)sc2cc(O)ccc12	0.000181374
ZINC000000394284	COc1ccccc1OC[C@@H](O)CO	0.00017952
ZINC000013545634	CCC[C@@H](C)C1(CC)C(=O)NC(=O)NC1=O	0.00017879
ZINC000001548097	COc1cc(C(C)=O)ccc1OCCCN1CCC(c2noc3cc(F)ccc23)CC1	0.000178409
ZINC000000001464	CCOC(=O)c1ncn2c1CN(C)C(=O)c1cc(F)ccc1-2	0.000177895
ZINC000000007673	COC[C@@H](NC(C)=O)C(=O)NCc1ccccc1	0.000176426
ZINC000022016981	C[C@H](O)CN1CCN(CC(=O)O)CCN(CC(=O)O)CCN(CC(=O)O)CC1	0.000176416
ZINC000002510358	O=C1NC(=O)C(c2ccccc2)(c2ccccc2)N1	0.00017608
ZINC000003812306	CCOC(=O)[C@H](CCc1ccccc1)N[C@@H](C)C(=O)N1Cc2cc(OC)c(OC)cc2C[C@H]1C(=O)O	0.000175242
ZINC000003792417	CCOC(=O)[C@H](C)C[C@@H](Cc1ccc(-c2ccccc2)cc1)NC(=O)CCC(=O)O	0.000173891
ZINC000001530912	CCOCCn1c(N2CCCN(C)CC2)nc2ccccc21	0.000173837
ZINC000000402909	C[C@@H](C(=O)O)c1cccc(Oc2ccccc2)c1	0.000173778
ZINC000001530817	CCCN[C@H](C)C(=O)Nc1ccccc1C	0.00017365
ZINC000000537931	CCOC(=O)N1CCC(=C2c3ccc(Cl)cc3CCc3cccnc32)CC1	0.000172434
ZINC000084758235	Cc1ccn(-c2cc(Cl)ccc2[C@@H](Oc2cc(-c3ccc(C[C@H](N)C(=O)O)cc3)nc(N)n2)C(F)(F)F)n1	0.000171495
ZINC000000967566	CC12CCC(CC1)C(C)(C)O2	0.000171453
ZINC000001530701	CCCC(C)(COC(N)=O)COC(N)=O	0.000170278
ZINC000019632614	COc1cc2ncnc(Nc3ccc(F)c(Cl)c3)c2cc1OCCCN1CCOCC1	0.000169889
ZINC000001530695	CSc1ccc2c(c1)N(CC[C@@H]1CCCCN1C)c1ccccc1S2	0.000169673
ZINC000000538283	CCC(=O)N(c1ccccc1)C1(C(=O)OC)CCN(CCC(=O)OC)CC1	0.000169103
ZINC000000895199	N[C@@H](Cc1ccc(O)c(O)c1)C(=O)O	0.000168486
ZINC000001842633	CNCC[C@@H](Oc1ccccc1C)c1ccccc1	0.000167655
ZINC000034806477	CNC(=O)c1ccc(N2C(=S)N(c3ccc(C#N)c(C(F)(F)F)c3)C(=O)C2(C)C)cc1F	0.000167403
ZINC000001530697	CSc1ccc2c(c1)N(CC[C@H]1CCCCN1C)c1ccccc1S2	0.000166725
ZINC000000897408	C[C@@](O)(CS(=O)(=O)c1ccc(F)cc1)C(=O)Nc1ccc(C#N)c(C(F)(F)F)c1	0.000166706
ZINC000003831128	CC#C[C@]1(O)CC[C@H]2[C@@H]3CCC4=CC(=O)CCC4=C3[C@@H](c3ccc(N(C)C)cc3)C[C@@]21C	0.000166623
ZINC000001530716	CCN(CC)CCNC(=O)c1cc(Cl)c(N)cc1OC	0.000166071
ZINC000003800475	CCCCC[C@H](O)CC[C@@H]1[C@H]2Cc3cccc(OCC(=O)O)c3C[C@H]2C[C@H]1O	0.00016522
ZINC000019632917	CNC1=Nc2ccc(Cl)cc2C(c2ccccc2)=[N+]([O-])C1	0.00016451
ZINC000000004840	Cc1oncc1C(=O)Nc1ccc(C(F)(F)F)cc1	0.000164466
ZINC000001530706	CCC(=O)C(C[C@@H](C)N(C)C)(c1ccccc1)c1ccccc1	0.000163613
ZINC000013298313	O=c1[nH]cnc2[nH]ncc12	0.000161748
ZINC000040430143	O=C(c1cc(Cc2n[nH]c(=O)c3ccccc23)ccc1F)N1CCN(C(=O)C2CC2)CC1	0.000160135
ZINC000000896634	CN1C(=O)[C@@H](O)N=C(c2ccccc2)c2cc(Cl)ccc21	0.00015986
ZINC000003874950	C=CCC1([C@H](C)CCC)C(=O)NC(=O)NC1=O	0.000159508
ZINC000100037885	N#C[C@@H]1C[C@@H]2C[C@@H]2N1C(=O)[C@@H](N)C12C[C@@H]3C[C@H](CC(O)(C3)C1)C2	0.000157419
ZINC000022016976	C[C@@H](O)CN1CCN(CC(=O)O)CCN(CC(=O)O)CCN(CC(=O)O)CC1	0.000156935
ZINC000000000655	O=C(C1CCCCC1)N1CC(=O)N2CCc3ccccc3[C@@H]2C1	0.000154293
ZINC000053084692	C[C@H](NCc1ccc(OCc2cccc(F)c2)cc1)C(N)=O	0.000154207
ZINC000004215736	COc1ccc2c3c1O[C@H]1[C@@H](O)CC[C@H]4[C@@H](C2)N(C)CC[C@]314	0.00015416
ZINC000003589203	CC(=O)N[C@@H](CS)C(=O)O	0.000153618
ZINC000000006300	CCN(C(C)=O)c1cccc(-c2ccnc3c(C#N)cnn23)c1	0.000152209
ZINC000000895103	C[C@@H](O)[C@H](N)C(=O)O	0.000149899
ZINC000001530707	CCC(=O)C(C[C@H](C)N(C)C)(c1ccccc1)c1ccccc1	0.000149026
ZINC000164528615	CC(C)(C)[C@@H]1NC(=O)O[C@@H]2CCC[C@H]2OC/C=C/C(F)(F)c2nc3ccccc3nc2O[C@@H]2C[C@@H](C(=O)N[C@]3(C(=O)NS(=O)(=O)C4(C)CC4)C[C@H]3C(F)F)N(C2)C1=O	0.000146873
ZINC000000000353	COc1ccccc1OC[C@H](O)CO	0.000146476
ZINC000002005550	C=CCC1([C@@H](C)CCC)C(=O)NC(=O)NC1=O	0.000145866
ZINC000004213474	CC1(C)O[C@@H]2C[C@H]3[C@@H]4CCC5=CC(=O)CC[C@]5(C)[C@@]4(F)[C@@H](O)C[C@]3(C)[C@]2(C(=O)CCl)O1	0.000145722
ZINC000003876186	C[C@]12CC[C@@H]3c4ccc(OS(=O)(=O)O)cc4CC[C@H]3[C@@H]1CCC2=O	0.000145039
ZINC000019796080	O=C(CCCN1CC=C(n2c(=O)[nH]c3ccccc32)CC1)c1ccc(F)cc1	0.000142524
ZINC000019362737	CN1CCN([C@@H](c2ccccc2)c2ccc(Cl)cc2)CC1	0.000142308
ZINC000000000257	COC(=O)CCc1ccc(OC[C@H](O)CNC(C)C)cc1	0.000142115
ZINC000003872994	CC(=O)N1CCN(c2ccc(OC[C@H]3CO[C@@](Cn4ccnc4)(c4ccc(Cl)cc4Cl)O3)cc2)CC1	0.000142056
ZINC000002019953	CCCN[C@@H](C)C(=O)Nc1c(C)csc1C(=O)OC	0.000141606
ZINC000000538564	C[C@](O)(CS(=O)(=O)c1ccc(F)cc1)C(=O)Nc1ccc(C#N)c(C(F)(F)F)c1	0.000141108
ZINC000000643138	CC(=O)N1CCN(c2ccc(OC[C@H]3CO[C@](Cn4ccnc4)(c4ccc(Cl)cc4Cl)O3)cc2)CC1	0.000140379
ZINC000000896523	COC(=O)CCc1ccc(OC[C@@H](O)CNC(C)C)cc1	0.000140195
ZINC000000643153	CC(=O)N1CCN(c2ccc(OC[C@@H]3CO[C@@](Cn4ccnc4)(c4ccc(Cl)cc4Cl)O3)cc2)CC1	0.000140138
ZINC000001546066	C#Cc1cccc(Nc2ncnc3cc(OCCOC)c(OCCOC)cc23)c1	0.000139423
ZINC000004658560	C[C@H](O)C(=O)O	0.000139124
ZINC000003925861	CCOC(=O)N[C@@H]1CC[C@@H]2[C@@H](C1)C[C@H]1C(=O)O[C@H](C)[C@H]1[C@H]2/C=C/c1ccc(-c2cccc(F)c2)cn1	0.00013894
ZINC000000001655	Cc1ccc(Cl)c(Nc2ccccc2C(=O)O)c1Cl	0.00013842
ZINC000001532179	CCCCCCCCCCCCOS(=O)(=O)O	0.000137967
ZINC000000004448	Cc1nccn1C[C@H]1CCc2c(c3ccccc3n2C)C1=O	0.000137646
ZINC000000000347	CN1[C@H]2CCC[C@@H]1CC(NC(=O)c1nn(C)c3ccccc13)C2	0.00013599
ZINC000000001758	COc1c(C)c2c(c(O)c1C/C=C(\C)CCC(=O)O)C(=O)OC2	0.00013585
ZINC000002522648	COC(=O)[C@@H](c1ccccc1)[C@@H]1CCCCN1	0.000135367
ZINC000000020240	CC(C)NC[C@@H](O)COc1cccc2ccccc12	0.00013536
ZINC000087515509	C[C@@H](CN1CC(=O)NC(=O)C1)N1CC(=O)NC(=O)C1	0.000135043
ZINC000000643143	CC(=O)N1CCN(c2ccc(OC[C@@H]3CO[C@](Cn4ccnc4)(c4ccc(Cl)cc4Cl)O3)cc2)CC1	0.000134881
ZINC000013648755	N#C[C@@H]1C[C@@H]2C[C@@H]2N1C(=O)[C@@H](N)C12C[C@@H]3C[C@@H](CC(O)(C3)C1)C2	0.000134622
ZINC000004392649	CCC(=O)NC[C@@H]1C[C@H]1c1cccc2c1CCO2	0.000133173
ZINC000035342787	CCN(CC)C(=O)/C(C#N)=C/c1cc(O)c(O)c([N+](=O)[O-])c1	0.000133115
ZINC000030691736	CCOc1cc([C@@H](CS(C)(=O)=O)N2C(=O)c3cccc(NC(C)=O)c3C2=O)ccc1OC	0.000132276
ZINC000030691797	N#Cc1ccccc1-c1cc(-c2ccccn2)cn(-c2ccccc2)c1=O	0.0001305
ZINC000002019954	CCCN[C@H](C)C(=O)Nc1c(C)csc1C(=O)OC	0.000129647
ZINC000100037890	N#C[C@@H]1C[C@@H]2C[C@@H]2N1C(=O)[C@@H](N)C12C[C@H]3C[C@@H](CC(O)(C3)C1)C2	0.000129257
ZINC000003881958	C#C[C@]1(O)CC[C@H]2[C@@H]3CCC4=Cc5oncc5C[C@]4(C)[C@H]3CC[C@@]21C	0.000128829
ZINC000006733300	C[C@H]1CNCCc2ccc(Cl)cc21	0.000127695
ZINC000000075126	Cc1nccn1C[C@@H]1CCc2c(c3ccccc3n2C)C1=O	0.000127598
ZINC000000035804	NS(=O)(=O)c1cc(C(=O)O)c(NCc2ccco2)cc1Cl	0.000126921
ZINC000003831490	O=C(O)c1cc(/N=N/c2ccc(S(=O)(=O)Nc3ccccn3)cc2)ccc1O	0.000126416
ZINC000000002281	CC(C)(C)NC[C@@H](O)c1cc(O)cc(O)c1	0.000125704
ZINC000000000596	CC(C)=CCN1CC[C@@]2(C)c3cc(O)ccc3C[C@@H]1[C@@H]2C	0.000124386
ZINC000000968273	O[C@@](CCN1CCCCC1)(c1ccccc1)C1CCCCC1	0.000123624
ZINC000002008866	CC(=O)NC[C@H]1CN(c2ccc(N3CCOCC3)c(F)c2)C(=O)O1	0.000122754
ZINC000022448983	COc1cc(Nc2c(C#N)cnc3cc(OCCCN4CCN(C)CC4)c(OC)cc23)c(Cl)cc1Cl	0.000122416
ZINC000247316127	O[Si](O)(O)O[Si](O)(O)O	0.000121524
ZINC000009302239	NC(=O)[C@@H]1CC[C@@H]2CN1C(=O)N2OS(=O)(=O)O	0.00012093
ZINC000000020255	C[C@](N)(Cc1ccc(O)c(O)c1)C(=O)O	0.0001209
ZINC000003807172	C[C@H]1CNc2c(cccc2S(=O)(=O)N[C@@H](CCCNC(=N)N)C(=O)N2CC[C@@H](C)C[C@@H]2C(=O)O)C1	0.000120447
ZINC000000056556	CC(C)NC[C@H](O)COc1cccc2ccccc12	0.000120321
ZINC000000621893	COc1ccc([C@@H]2Sc3ccccc3N(CCN(C)C)C(=O)[C@@H]2OC(C)=O)cc1	0.000120277
ZINC000036766734	CC1=C(/C=C\C(C)=C/C=C/C(C)=C/C(=O)O)C(C)(C)CCC1	0.000118906
ZINC000204073689	CCOC(=O)N[C@@H]1CC[C@@H]2[C@@H](C1)C[C@H]1C(=O)O[C@H](C)[C@H]1[C@H]2/C=C\c1ccc(-c2cccc(F)c2)cn1	0.000118079
ZINC000003812897	C#C[C@]1(O)CC[C@H]2[C@@H]3CCc4cc(O)ccc4[C@H]3CC[C@@]21C	0.00011782
ZINC000012661824	CC1=C(/C=C/C(C)=C\C=C\C(C)=C\C(=O)O)C(C)(C)CCC1	0.000117786
ZINC000000056427	C/C=C/C(=O)N(CC)c1ccccc1C	0.000117034
ZINC000000000882	Nc1ncnc2[nH]cnc12	0.000116507
ZINC000021303210	Brc1c(N=C2NCCN2)ccc2nccnc12	0.000115695
ZINC000001536109	C#CC[C@@H](Cc1cnc2nc(N)nc(N)c2n1)c1ccc(C(=O)N[C@@H](CCC(=O)O)C(=O)O)cc1	0.000114983
ZINC000011616925	C#CC[C@H](Cc1cnc2nc(N)nc(N)c2n1)c1ccc(C(=O)N[C@@H](CCC(=O)O)C(=O)O)cc1	0.000114539
ZINC000004654889	CCCCC(F)(F)[C@@]1(O)CC[C@@H]2[C@H](CCCCCCC(=O)O)C(=O)C[C@H]2O1	0.000113675
ZINC000002020233	O=C1Nc2ccc(Cl)cc2[C@@](C#CC2CC2)(C(F)(F)F)O1	0.00011365
ZINC000000968274	O[C@](CCN1CCCCC1)(c1ccccc1)C1CCCCC1	0.000113404
ZINC000003932831	C[C@]12CC[C@H]3[C@@H](CC[C@H]4NC(=O)C=C[C@]34C)[C@@H]1CC[C@@H]2C(=O)Nc1cc(C(F)(F)F)ccc1C(F)(F)F	0.000113387
ZINC000019632668	CCN1C[C@@H](CCN2CCOCC2)C(c2ccccc2)(c2ccccc2)C1=O	0.0001131
ZINC000003079336	CC(=O)OCC[N+](C)(C)C	0.000112721
ZINC000085537014	CC(C)c1nc(CN(C)C(=O)N[C@@H](CCN2CCOCC2)C(=O)N[C@H](CC[C@H](Cc2ccccc2)NC(=O)OCc2cncs2)Cc2ccccc2)cs1	0.000112561
ZINC000019364229	O=C(O)COCCN1CCN([C@@H](c2ccccc2)c2ccc(Cl)cc2)CC1	0.000112309
ZINC000000896560	CN1[C@@H]2CCC[C@@H]1CC(NC(=O)c1nn(C)c3ccccc13)C2	0.000111745
ZINC000000000693	C[C@](N)(Cc1ccc(O)cc1)C(=O)O	0.000110475
ZINC000001886617	CC(C)n1c(/C=C/[C@@H](O)C[C@@H](O)CC(=O)O)c(-c2ccc(F)cc2)c2ccccc21	0.000109999
ZINC000052971887	NCCC[C@](N)(C(=O)O)C(F)F	0.000108177
ZINC000003927870	Nc1nc(F)nc2c1ncn2[C@@H]1O[C@H](COP(=O)(O)O)[C@@H](O)[C@@H]1O	0.000108113
ZINC000000538312	Cc1nc2n(c(=O)c1CCN1CCC(c3noc4cc(F)ccc34)CC1)CCCC2	0.000107324
ZINC000003939013	C[C@@H](O[C@H]1OCCN(Cc2nn(P(=O)(O)O)c(=O)[nH]2)[C@H]1c1ccc(F)cc1)c1cc(C(F)(F)F)cc(C(F)(F)F)c1	0.00010718
ZINC000035902489	C[C@@H](Oc1cc(-c2cnn(C3CCNCC3)c2)cnc1N)c1c(Cl)ccc(F)c1Cl	0.000106791
ZINC000000509440	O=C1Nc2ccc(Cl)cc2C(c2ccccc2)=N[C@@H]1O	0.000105662
ZINC000030690433	CN1CCN(CC/C=C2/c3ccccc3Sc3ccc(S(=O)(=O)N(C)C)cc32)CC1	0.000104736
ZINC000004095696	CC1(C)C[C@@H]1C(=O)N/C(=C\CCCCSC[C@H](N)C(=O)O)C(=O)O	0.000104208
ZINC000000000575	O=C1Nc2ccc(Cl)cc2C(c2ccccc2)=N[C@H]1O	0.000102919
ZINC000003798537	CCOc1cc(CC(=O)N[C@@H](CC(C)C)c2ccccc2N2CCCCC2)ccc1C(=O)O	0.000102347
ZINC000000000746	CC(C)(C)NC[C@H](O)c1cc(O)cc(O)c1	0.000102131
ZINC000000001331	CN(C)CC/C=C1\c2ccccc2COc2ccccc21	0.000101929
ZINC000000538550	O=C1Cc2cc(CCN3CCN(c4nsc5ccccc45)CC3)c(Cl)cc2N1	0.000100751
ZINC000003873936	CC(C)N1CCN(c2ccc(OC[C@H]3CO[C@](Cn4cncn4)(c4ccc(Cl)cc4Cl)O3)cc2)CC1	9.91e-05
ZINC000011615928	CC(C)c1c(C(=O)Nc2ccccc2)c(-c2ccccc2)c(-c2ccc(F)cc2)n1CC[C@H](O)C[C@H](O)CC(=O)O	9.85e-05
ZINC000000403533	COc1ccc2c3c1O[C@H]1C(=O)CC[C@@]4(O)[C@@H](C2)N(C)CC[C@]314	9.84e-05
ZINC000022002214	CCc1c(C)[nH]c2c1C(=O)[C@H](CN1CCOCC1)CC2	9.84e-05
ZINC000003936683	O=C(O[C@H]1CN2CCC1CC2)N1CCc2ccccc2[C@@H]1c1ccccc1	9.77e-05
ZINC000000608382	Cc1c(-c2ccccc2)oc2c(C(=O)OCCN3CCCCC3)cccc2c1=O	9.66e-05
ZINC000001532525	N=C(N)NCCC[C@H](N)C(=O)O	9.64e-05
ZINC000003871541	O=C1CN2Cc3c(ccc(Cl)c3Cl)NC2=N1	9.6e-05
ZINC000001530572	CS(=O)(=O)OCCCCOS(C)(=O)=O	9.58e-05
ZINC000001532517	CC(=O)C(=O)O	9.56e-05
ZINC000003812974	CC(C)(C)NC[C@@H](O)COc1cccc2c1C[C@H](O)[C@H](O)C2	9.4e-05
ZINC000000020228	C[C@H](NC(C)(C)C)C(=O)c1cccc(Cl)c1	9.3e-05
ZINC000000403566	O=C(C1CCCCC1)N1CC(=O)N2CCc3ccccc3[C@H]2C1	9.27e-05
ZINC000003977777	CC(=O)OCC(=O)[C@@]12OC3(CCCC3)O[C@@H]1C[C@H]1[C@@H]3CCC4=CC(=O)C=C[C@]4(C)[C@@]3(F)[C@@H](O)C[C@@]12C	9.27e-05
ZINC000002000707	N#Cc1cc(NC(=O)C(=O)O)c(Cl)c(NC(=O)C(=O)O)c1	9.18e-05
ZINC000019419017	O=C(O)CN(CCN(CC(=O)O)CC(=O)O)CCN(CC(=O)O)CC(=O)O	9.15e-05
ZINC000003201907	COc1ccc2c(c1)[C@]13CCCC[C@@H]1[C@H](C2)N(C)CC3	9.12e-05
ZINC000027990463	O=C(NC1CCN(CCCCC2(C(=O)NCC(F)(F)F)c3ccccc3-c3ccccc32)CC1)c1ccccc1-c1ccc(C(F)(F)F)cc1	9.08e-05
ZINC000000044027	CN(C)CCCN1c2ccccc2Sc2ccc(Cl)cc21	9.05e-05
ZINC000049643479	O=C(O)CCc1nc(-c2ccccc2)c(-c2ccccc2)o1	9.03e-05
ZINC000004097344	CC[C@H](C)n1ncn(-c2ccc(N3CCN(c4ccc(OC[C@H]5CO[C@](Cn6cncn6)(c6ccc(Cl)cc6Cl)O5)cc4)CC3)cc2)c1=O	8.96e-05
ZINC000002522669	CCC(=O)N(c1ccccc1)C1CCN(CCc2ccccc2)CC1	8.95e-05
ZINC000011615927	CC(C)c1c(C(=O)Nc2ccccc2)c(-c2ccccc2)c(-c2ccc(F)cc2)n1CC[C@@H](O)C[C@H](O)CC(=O)O	8.78e-05
ZINC000000009342	CN(C)C[C@H](c1ccc(O)cc1)C1(O)CCCCC1	8.63e-05
ZINC000022448097	CCOc1ccc(C[C@@H](CN(CCN(CC(=O)O)CC(=O)O)CC(=O)O)N(CC(=O)O)CC(=O)O)cc1	8.58e-05
ZINC000000057206	C[C@@H](NC(C)(C)C)C(=O)c1cccc(Cl)c1	8.58e-05
ZINC000019166991	NNCCc1ccccc1	8.52e-05
ZINC000000156395	CC(=O)N[C@@H](Cc1ccc(O)cc1)C(=O)O	8.42e-05
ZINC000022002218	CCc1c(C)[nH]c2c1C(=O)[C@@H](CN1CCOCC1)CC2	8.39e-05
ZINC000000538386	CCC(=O)N(c1ccccc1)C1(COC)CCN(CCc2cccs2)CC1	8.35e-05
ZINC000004658562	C[C@@H](O)C(=O)O	8.34e-05
ZINC000022851765	CCOc1ccc(C[C@H](CN(CCN(CC(=O)O)CC(=O)O)CC(=O)O)N(CC(=O)O)CC(=O)O)cc1	8.33e-05
ZINC000100018854	CN1[C@H]2CCC[C@@H]1C[C@H](NC(=O)c1nn(C)c3ccccc13)C2	8.29e-05
ZINC000003831165	CC(C)(C)NC[C@H](O)COc1cccc2c1C[C@H](O)[C@H](O)C2	8.2e-05
ZINC000003927200	C[C@]12CC[C@H]3[C@H]([C@@H]1[C@@H]1C[C@@H]1[C@@]21CCC(=O)O1)[C@H]1C[C@H]1C1=CC(=O)CC[C@@]13C	8.17e-05
ZINC000003798734	COc1cc(C)c(/C=C/C(C)=C/C=C/C(C)=C/C(=O)O)c(C)c1C	8.1e-05
ZINC000000009689	CC(C)C1CCC(C(=O)N[C@H](Cc2ccccc2)C(=O)O)CC1	8.07e-05
ZINC000100370145	CC1(C)[C@H]2CC[C@@]1(CS(=O)(=O)O)C(=O)/C2=C/c1ccc(/C=C2/C(=O)[C@@]3(CS(=O)(=O)O)CC[C@H]2C3(C)C)cc1	7.94e-05
ZINC000003831051	CC(=O)O[C@H](C)C[N+](C)(C)C	7.93e-05
ZINC000011615926	CC(C)c1c(C(=O)Nc2ccccc2)c(-c2ccccc2)c(-c2ccc(F)cc2)n1CC[C@H](O)C[C@@H](O)CC(=O)O	7.93e-05
ZINC000084757007	O=C(O)CSc1nnc(Br)n1-c1ccc(C2CC2)c2ccccc12	7.83e-05
ZINC000017146904	CCCSc1ccc2[nH]/c(=N/C(=O)OC)[nH]c2c1	7.6e-05
ZINC000004097343	CC[C@@H](C)n1ncn(-c2ccc(N3CCN(c4ccc(OC[C@H]5CO[C@](Cn6cncn6)(c6ccc(Cl)cc6Cl)O5)cc4)CC3)cc2)c1=O	7.5e-05
ZINC000019632670	CCN1C[C@H](CCN2CCOCC2)C(c2ccccc2)(c2ccccc2)C1=O	7.4e-05
ZINC000000001590	NNC(=O)c1ccncc1	7.33e-05
ZINC000001530718	COCCc1ccc(OC[C@H](O)CNC(C)C)cc1	7.27e-05
ZINC000002525885	CN(C)C[C@@H](c1ccc(O)cc1)C1(O)CCCCC1	7.27e-05
ZINC000027428713	C[C@@H](O[C@H]1OCCN(Cc2n[nH]c(=O)[nH]2)[C@H]1c1ccc(F)cc1)c1cc(C(F)(F)F)cc(C(F)(F)F)c1	7.24e-05
ZINC000001530717	COCCc1ccc(OC[C@@H](O)CNC(C)C)cc1	7.1e-05
ZINC000060325170	O=C(c1ccc(F)c(F)c1Nc1ccc(I)cc1F)N1CC(O)([C@@H]2CCCCN2)C1	7.04e-05
ZINC000003920719	CC(C)c1c(C(=O)Nc2ccccc2)c(-c2ccccc2)c(-c2ccc(F)cc2)n1CC[C@@H](O)C[C@@H](O)CC(=O)O	7.03e-05
ZINC000003815424	C#C[C@]1(O)CC[C@H]2[C@@H]3CCc4cc(OC)ccc4[C@H]3CC[C@@]21C	6.92e-05
ZINC000019156872	CN1CCN(C(c2ccccc2)c2ccccc2)CC1	6.9e-05
ZINC000003831050	CC(=O)O[C@@H](C)C[N+](C)(C)C	6.87e-05
ZINC000410428674	C#C[C@]1(O)CC[C@H]2[C@@H]3CCC4=CC(=NO)CC[C@@H]4[C@H]3CC[C@@]21CC	6.8e-05
ZINC000003794601	CN(C)CCC[C@]1(c2ccc(F)cc2)OCc2cc(C#N)ccc21	6.71e-05
ZINC000100073786	CC1(C)[C@H]2CC[C@@]1(CS(=O)(=O)O)C(=O)/C2=C\c1ccc(/C=C2\C(=O)[C@@]3(CS(=O)(=O)O)CC[C@H]2C3(C)C)cc1	6.65e-05
ZINC000000527386	Fc1ccc([C@@H]2CCNC[C@H]2COc2ccc3c(c2)OCO3)cc1	6.63e-05
ZINC000003861599	CC(=O)S[C@@H]1CC2=CC(=O)CC[C@]2(C)[C@H]2CC[C@@]3(C)[C@@H](CC[C@@]34CCC(=O)O4)[C@@H]21	6.63e-05
ZINC000019702309	Clc1ccc2nsnc2c1N=C1NCCN1	6.53e-05
ZINC000000001148	CN(C)CC/C=C1/c2ccccc2COc2ccccc21	6.44e-05
ZINC000014961096	Cn1c(=O)cc(N2CCC[C@@H](N)C2)n(Cc2ccccc2C#N)c1=O	6.44e-05
ZINC000003830347	C=CCC1(CC(C)C)C(=O)NC(=O)NC1=O	6.42e-05
ZINC000256433952	C#C[C@]1(O)CC[C@@H]2[C@@H]3CCC4=CC(=NO)CC[C@@H]4[C@H]3CC[C@]21CC	6.22e-05
ZINC000000901061	O=C(O)[C@H](O)[C@@H](O)CO	6.21e-05
ZINC000256433946	C#C[C@]1(O)CC[C@@H]2[C@@H]3CCC4=CC(=NO)CC[C@@H]4[C@H]3CC[C@@]21CC	6.15e-05
ZINC000001530981	CN(C/C=C/C#CC(C)(C)C)Cc1cccc2ccccc12	6.12e-05
ZINC000003800706	CN(C)CCC[C@@]1(c2ccc(F)cc2)OCc2cc(C#N)ccc21	6.03e-05
ZINC000001846431	O=C[C@H](F)[C@@H](O)[C@H](O)[C@H](O)CO	6.02e-05
ZINC000000601283	COc1ccc2c(c1)c(CC(=O)O)c(C)n2C(=O)c1ccc(Cl)cc1	5.97e-05
ZINC000001530283	NC(=O)N[C@@H](CCC(=O)O)C(=O)O	5.94e-05
ZINC000000057341	COc1ccccc1OC[C@@H](O)COC(N)=O	5.92e-05
ZINC000111460375	CC1(C)[C@H]2CC[C@@]1(CS(=O)(=O)O)C(=O)/C2=C/c1ccc(/C=C2\C(=O)[C@@]3(CS(=O)(=O)O)CC[C@H]2C3(C)C)cc1	5.9e-05
ZINC000004474682	CC(C)OC(=O)CCC/C=C\C[C@H]1[C@@H](O)C[C@@H](O)[C@@H]1/C=C/[C@@H](O)COc1cccc(C(F)(F)F)c1	5.88e-05
ZINC000003792789	CC1=C(/C=C/C(C)=C/C=C/C(C)=C\C(=O)O)C(C)(C)CCC1	5.84e-05
ZINC000000001931	CN(C)CCOc1ccccc1Cc1ccccc1	5.83e-05
ZINC000001530811	CCCCNc1ccc(C(=O)OCCN(C)C)cc1	5.81e-05
ZINC000001530922	O=C1NC(c2ccccc2)(c2ccccc2)C(=O)N1COP(=O)(O)O	5.74e-05
ZINC000000896484	Clc1cccc(Cl)c1N=C1NCCN1	5.63e-05
ZINC000000057522	Cc1cccc(N(C)C(=S)Oc2ccc3ccccc3c2)c1	5.59e-05
ZINC000001530951	CCC[C@](C)(COC(N)=O)COC(=O)NC(C)C	5.49e-05
ZINC000001530950	CCC[C@@](C)(COC(N)=O)COC(=O)NC(C)C	5.48e-05
ZINC000000057340	COc1ccccc1OC[C@H](O)COC(N)=O	5.48e-05
ZINC000000403618	C=C[C@H](N)CCC(=O)O	5.47e-05
ZINC000000020230	CC(C)(C)NC[C@@H](O)c1ccc(O)c(CO)c1	5.42e-05
ZINC000034089131	CC(=O)[C@@]1(O)CC[C@H]2[C@@H]3CCC4=CC(=O)CCC4=C3[C@@H](c3ccc(N(C)C)cc3)C[C@@]21C	5.38e-05
ZINC000033943508	CC1=C(/C=C/C(C)=C\C=C\C(C)=C/C(=O)O)C(C)(C)CCC1	5.38e-05
ZINC000052716421	O=c1[nH]c2ccccc2n1CCN1CCN(c2cccc(C(F)(F)F)c2)CC1	5.35e-05
ZINC000052957434	Cc1cc2c(s1)Nc1ccccc1N=C2N1CCN(C)CC1	5.32e-05
ZINC000085537017	CSCCNc1nc(SCCC(F)(F)F)nc2c1ncn2[C@@H]1O[C@H](CO[P@@](=O)(O)O[P@](=O)(O)C(Cl)(Cl)P(=O)(O)O)[C@@H](O)[C@H]1O	5.16e-05
ZINC000001481833	c1cnc2cc3c(cc2n1)[C@H]1CNC[C@@H]3C1	5.14e-05
ZINC000000643114	C[C@@H]1Cc2ccccc2N1NC(=O)c1ccc(Cl)c(S(N)(=O)=O)c1	5.13e-05
ZINC000003798750	C=C[C@@H](N)CCC(=O)O	5.12e-05
ZINC000004474603	CC/C=C\C/C=C\C/C=C\C/C=C\C/C=C\CCCC(=O)O	5.09e-05
ZINC000003875393	COc1cc2c(cc1OC)[C@@H]1CC(=O)[C@@H](CC(C)C)CN1CC2	5.06e-05
ZINC000004474564	CC/C=C\C/C=C\C/C=C\C/C=C\C/C=C\C/C=C\CCC(=O)O	5.04e-05
ZINC000000601305	C[C@H]1Cc2ccccc2N1NC(=O)c1ccc(Cl)c(S(N)(=O)=O)c1	5.03e-05
ZINC000043206370	NC(=O)c1cccc2cn(-c3ccc([C@@H]4CCCNC4)cc3)nc12	5.02e-05
ZINC000003830212	CCCCc1oc2ccccc2c1C(=O)c1cc(I)c(OCCN(CC)CC)c(I)c1	4.98e-05
ZINC000000056647	C[C@H](CN1c2ccccc2Sc2ccccc21)N(C)C	4.97e-05
ZINC000000006427	CN1C(=O)CN=C(c2ccccc2)c2cc(Cl)ccc21	4.96e-05
ZINC000011681563	Cc1ccccc1-c1cc(N2CCN(C)CC2)ncc1N(C)C(=O)C(C)(C)c1cc(C(F)(F)F)cc(C(F)(F)F)c1	4.96e-05
ZINC000012360535	NNc1nncc2ccccc12	4.82e-05
ZINC000256433955	C#C[C@]1(O)CC[C@@H]2[C@@H]3CCC4=CC(=NO)CC[C@@H]4[C@@H]3CC[C@@]21CC	4.78e-05
ZINC000009212654	CC1=C(/C=C/C(C)=C\C=C/C(C)=C\C(=O)O)C(C)(C)CCC1	4.78e-05
ZINC000095626706	Cc1ncc2n1-c1ccc(Cl)cc1C(c1ccccc1F)=NC2	4.77e-05
ZINC000000896698	COc1ccc([C@H](CN(C)C)C2(O)CCCCC2)cc1	4.73e-05
ZINC000100009383	O=C[C@H](O)[C@@H](O)[C@H](O)[C@H](O)CO	4.62e-05
ZINC000256433948	C#C[C@]1(O)CC[C@@H]2[C@@H]3CCC4=CC(=NO)CC[C@@H]4[C@@H]3CC[C@]21CC	4.55e-05
ZINC000245224194	FS(F)(F)(F)(F)F	4.54e-05
ZINC000100014475	O=C1CCCC(=O)C1C(=O)c1ccc(C(F)(F)F)cc1[N+](=O)[O-]	4.53e-05
ZINC000000895032	N[C@@H](CC(=O)O)C(=O)O	4.42e-05
ZINC000003875392	COc1cc2c(cc1OC)[C@@H]1CC(=O)[C@H](CC(C)C)CN1CC2	4.35e-05
ZINC000000020250	C[C@@H](CN1c2ccccc2Sc2ccccc21)N(C)C	4.31e-05
ZINC000000001681	CCOC(=O)C1(c2ccccc2)CCN(C)CC1	4.26e-05
ZINC000005456939	CC1=C(/C=C/C(C)=C/C=C\C(C)=C/C(=O)O)C(C)(C)CCC1	4.16e-05
ZINC000000006016	COc1ccc([C@@H](CN(C)C)C2(O)CCCCC2)cc1	4.15e-05
ZINC000000901791	O=C(O)[C@@H]1C[C@@H](O)CN1	4.09e-05
ZINC000001530637	CNCC[C@H](Oc1ccc(C(F)(F)F)cc1)c1ccccc1	4.05e-05
ZINC000000155905	C[C@H](S)C(=O)NCC(=O)O	4.04e-05
ZINC000018203737	CC1=NN(c2ccccc2)C(=O)C1	3.96e-05
ZINC000242648948	O[Si](O)(O)O	3.94e-05
ZINC000019228902	OCCN1CCN(CCCN2c3ccccc3Sc3ccc(Cl)cc32)CC1	3.92e-05
ZINC000001530638	CNCC[C@@H](Oc1ccc(C(F)(F)F)cc1)c1ccccc1	3.9e-05
ZINC000000000853	COc1cccc([C@@]2(O)CCCC[C@@H]2CN(C)C)c1	3.8e-05
ZINC000000537752	CCN(CC)CCN1C(=O)CN=C(c2ccccc2F)c2cc(Cl)ccc21	3.78e-05
ZINC000008552123	COc1cc2c(cc1OC)[C@H]1CC(=O)[C@@H](CC(C)C)CN1CC2	3.78e-05
ZINC000003830891	N[C@@H](CCC(=O)N[C@@H](CS)C(=O)NCC(=O)O)C(=O)O	3.76e-05
ZINC000000001850	CN(C)CC/C=C1/c2ccccc2COc2ccc(CC(=O)O)cc21	3.75e-05
ZINC000003806104	CCCCS(=O)(=O)N[C@@H](Cc1ccc(OCCCCC2CCNCC2)cc1)C(=O)O	3.74e-05
ZINC000000895042	N[C@@H](CS)C(=O)O	3.72e-05
ZINC000000388462	O=C(O)Cc1ccccc1	3.68e-05
ZINC000000007601	CC(C)(C)NC[C@H](O)c1ccc(O)c(CO)c1	3.68e-05
ZINC000000114127	CC(C)(S)[C@@H](N)C(=O)O	3.66e-05
ZINC000000000751	COc1cc2c(cc1OC)[C@H]1CC(=O)[C@H](CC(C)C)CN1CC2	3.63e-05
ZINC000096014710	CC1=C(/C=C\C(C)=C/C=C/C(C)=C\C(=O)O)C(C)(C)CCC1	3.57e-05
ZINC000006827695	O=P(O)(O)OP(=O)(O)O	3.56e-05
ZINC000148723177	COc1cc(N2CCC(N3CCN(C)CC3)CC2)ccc1Nc1ncc(Cl)c(Nc2ccccc2P(C)(C)=O)n1	3.53e-05
ZINC000003938695	C#C[C@]1(OC(C)=O)CC[C@H]2[C@@H]3CCC4=C/C(=N/O)CC[C@@H]4[C@H]3CC[C@@]21CC	3.47e-05
ZINC000001530728	CN/C(=C\[N+](=O)[O-])NCCSCc1ccc(CN(C)C)o1	3.42e-05
ZINC000006845860	CCCCCCCC/C=C\CCCCCCCC(=O)O	3.41e-05
ZINC000003927822	O=C1[C@H]2[C@@H]3CC[C@@H](C3)[C@H]2C(=O)N1C[C@@H]1CCCC[C@H]1CN1CCN(c2nsc3ccccc23)CC1	3.41e-05
ZINC000003781943	CCOC(=O)[C@H](CCc1ccccc1)N[C@H]1CCc2ccccc2N(CC(=O)O)C1=O	3.4e-05
ZINC000000897322	Cc1cc(C)cc(OC[C@@H]2CNC(=O)O2)c1	3.38e-05
ZINC000000537957	Cc1cc(C)c(NC(=O)CN(CC(=O)O)CC(=O)O)c(C)c1Br	3.37e-05
ZINC000084668739	CS(=O)(=O)c1cccc(C[C@H](NC(=O)c2c(Cl)cc3c(c2Cl)CCN(C(=O)c2ccc4ccoc4c2)C3)C(=O)O)c1	3.24e-05
ZINC000001532526	NC(=O)CC[C@H](N)C(=O)O	3.23e-05
ZINC000068202099	Cc1c(C(=O)Nc2ccc(N3C[C@H](C)O[C@H](C)C3)nc2)cccc1-c1ccc(OC(F)(F)F)cc1	3.21e-05
ZINC000049036447	Cc1ccc(-n2nccn2)c(C(=O)N2CCN(c3nc4cc(Cl)ccc4o3)CC[C@H]2C)c1	3.21e-05
ZINC000000020241	Cc1cccc(Nc2ccccc2C(=O)O)c1C	3.17e-05
ZINC000012484958	CC1=C(/C=C\C(C)=C/C=C\C(C)=C/C(=O)O)C(C)(C)CCC1	3.17e-05
ZINC000004658557	O=C(O)CO	3.16e-05
ZINC000013912394	CC(C)OC(=O)CCC/C=C\C[C@H]1[C@@H](O)C[C@@H](O)[C@@H]1/C=C/C(F)(F)COc1ccccc1	3.06e-05
ZINC000019168887	C[C@@](Cc1ccc(O)c(O)c1)(NN)C(=O)O	3.04e-05
ZINC000001482113	N[C@@H](CCC(=O)O)C(=O)O	3.02e-05
ZINC000022010387	C[C@H]1[C@H](c2ccccc2)OCCN1C	3.02e-05
ZINC000000537822	O=C(CCCN1CCC(O)(c2ccc(Cl)cc2)CC1)c1ccc(F)cc1	3e-05
ZINC000000000128	CC(C)(C)NC[C@@H](O)COc1cccc2c1CCC(=O)N2	2.99e-05
ZINC000003782550	NCC(=O)CCC(=O)O	2.98e-05
ZINC000003920657	CC(=O)O[C@]1(C(C)=O)CC[C@H]2[C@@H]3CCC4=CC(=O)CCC4=C3[C@@H](c3ccc(N(C)C)cc3)C[C@@]21C	2.97e-05
ZINC000004658553	C[C@H](N)C(=O)O	2.97e-05
ZINC000000538266	Fc1ccccc1C1=NCC(=S)N(CC(F)(F)F)c2ccc(Cl)cc21	2.97e-05
ZINC000004658552	NCC(=O)O	2.92e-05
ZINC000009302201	CC1=C(/C=C\C(C)=C\C=C/C(C)=C\C(=O)O)C(C)(C)CCC1	2.92e-05
ZINC000003830314	C[C@H](C[N+](C)(C)C)OC(N)=O	2.9e-05
ZINC000003079340	C[N+](C)(C)C[C@H](O)CC(=O)O	2.88e-05
ZINC000096272772	Cc1cc(Nc2ncc(Cl)c(Nc3ccccc3S(=O)(=O)C(C)C)n2)c(OC(C)C)cc1C1CCNCC1	2.87e-05
ZINC000003079342	C[N+](C)(C)CCOC(N)=O	2.83e-05
ZINC000001280665	COc1ccc2c3c1O[C@H]1C(=O)CC[C@H]4[C@@H](C2)N(C)CC[C@]314	2.79e-05
ZINC000000896463	CC(C)(C)NC[C@H](O)COc1cccc2c1CCC(=O)N2	2.75e-05
ZINC000003929486	N#C/C(=C1/SC[C@@H](c2ccc(Cl)cc2Cl)S1)n1ccnc1	2.75e-05
ZINC000000105196	N[C@@H](Cc1ccccc1)C(=O)O	2.72e-05
ZINC000003830339	CC(C)(C)NC[C@H](O)COc1cccc2c1CCCC2=O	2.6e-05
ZINC000001530940	CCCCOc1ccc(C(=O)CCN2CCCCC2)cc1	2.52e-05
ZINC000000000083	C[C@@H](C[N+](C)(C)C)OC(N)=O	2.51e-05
ZINC000008383240	N#C/C(=C1/SC[C@H](c2ccc(Cl)cc2Cl)S1)n1ccnc1	2.5e-05
ZINC000035653007	CC(=O)Oc1cc2c(s1)CCN([C@H](C(=O)C1CC1)c1ccccc1F)C2	2.49e-05
ZINC000001531008	O=C(O)[C@H](O)[C@@H](O)[C@H](O)[C@H](O)CO	2.49e-05
ZINC000095619101	COc1ccccc1OC[C@H](O)CN1CCN(CC(=O)Nc2c(C)cccc2C)CC1	2.49e-05
ZINC000095619100	COc1ccccc1OC[C@@H](O)CN1CCN(CC(=O)Nc2c(C)cccc2C)CC1	2.45e-05
ZINC000008214573	O=S(O)(O)=S	2.4e-05
ZINC000000607939	COC(=O)C1=C(C)NC(C)=C(C(=O)OC(C)C)[C@H]1c1cccc2nonc12	2.27e-05
ZINC000100070937	N[C@@]1(C(=O)O)C[C@@H](F)C1	2.25e-05
ZINC000035653009	CC(=O)Oc1cc2c(s1)CCN([C@@H](C(=O)C1CC1)c1ccccc1F)C2	2.24e-05
ZINC000000005152	CC(C)C[C@H](CN)CC(=O)O	2.24e-05
ZINC000003876023	C#C[C@]1(OC(C)=O)CC[C@H]2[C@@H]3CCC4=C[C@@H](OC(C)=O)CC[C@@H]4[C@H]3CC[C@@]21C	2.21e-05
ZINC000003831551	C[C@@H](S)C(=O)NCC(=O)O	2.17e-05
ZINC000004097416	C#C[C@]1(O)CC[C@H]2[C@@H]3CCC4=CCCC[C@@H]4[C@H]3C(=C)C[C@@]21CC	2.15e-05
ZINC000003830716	CCOC(=O)C1(c2ccccc2)CCN(CCC(C#N)(c2ccccc2)c2ccccc2)CC1	2.08e-05
ZINC000003816514	C[C@@H](OC[C@@]1(c2ccccc2)CC[C@]2(CCC(=O)N2)CN1)c1cc(C(F)(F)F)cc(C(F)(F)F)c1	2.07e-05
ZINC000019364242	O=C(O)CN(CCN(CC(=O)O)CC(=O)O)CC(=O)O	2.06e-05
ZINC000003008621	CCCC(CCC)C(=O)O	1.99e-05
ZINC000000001792	CN(C)C(=O)Oc1cccc([N+](C)(C)C)c1	1.97e-05
ZINC000019796018	CN1CCN(CCCN2c3ccccc3Sc3ccc(Cl)cc32)CC1	1.91e-05
ZINC000001532805	O=C(O)CCCO	1.9e-05
ZINC000000004949	NCC1(CC(=O)O)CCCCC1	1.88e-05
ZINC000001529425	NCCCCCC(=O)O	1.87e-05
ZINC000000000471	Cc1cc(C)cc(OC[C@H]2CNC(=O)O2)c1	1.86e-05
ZINC000001532522	NCCCC[C@H](N)C(=O)O	1.83e-05
ZINC000000001382	C=C(CC)C(=O)c1ccc(OCC(=O)O)c(Cl)c1Cl	1.81e-05
ZINC000022010382	C[C@@H]1[C@H](c2ccccc2)OCCN1C	1.8e-05
ZINC000000001281	O=C(O)Cc1ccccc1Nc1c(Cl)cccc1Cl	1.79e-05
ZINC000000597013	COc1cc2c(cc1OC)C(=O)[C@@H](CC1CCN(Cc3ccccc3)CC1)C2	1.77e-05
ZINC000000897251	COc1cc2c(cc1OC)C(=O)[C@H](CC1CCN(Cc3ccccc3)CC1)C2	1.75e-05
ZINC000100001918	COC(=O)C1=C(C)NC(C)=C(C(=O)OC(C)C)[C@@H]1c1cccc2nonc12	1.7e-05
ZINC000000001587	Cc1cc(C(=O)NNCc2ccccc2)no1	1.7e-05
ZINC000000001984	CC(C)(Oc1ccc(C(=O)c2ccc(Cl)cc2)cc1)C(=O)O	1.69e-05
ZINC000001554010	CC(C)C(=O)O[C@@H](C)OC(=O)NCC1(CC(=O)O)CCCCC1	1.66e-05
ZINC000003812865	O=C(O)c1cc(/N=N/c2ccc(O)c(C(=O)O)c2)ccc1O	1.63e-05
ZINC000000083315	N[C@@H](Cc1c[nH]c2ccccc12)C(=O)O	1.62e-05
ZINC000003645145	CC(C)C[C@H](N)C(=O)O	1.62e-05
ZINC000019796158	CN1CCN(C2=Nc3ccccc3Oc3ccc(Cl)cc32)CC1	1.56e-05
ZINC000001530641	Cc1ccc(C)c(OCCCC(C)(C)C(=O)O)c1	1.51e-05
ZINC000000896543	O=C(NC[C@H]1CCCCN1)c1cc(OCC(F)(F)F)ccc1OCC(F)(F)F	1.48e-05
ZINC000000114124	CC(C)(S)[C@H](N)C(=O)O	1.42e-05
ZINC000003830842	O=C(NC[C@@H]1CCCCN1)c1cc(OCC(F)(F)F)ccc1OCC(F)(F)F	1.42e-05
ZINC000019594594	CCCCOc1ccc(OCCCN2CCOCC2)cc1	1.42e-05
ZINC000000895081	O=C(O)CC(O)(CC(=O)O)C(=O)O	1.42e-05
ZINC000000403609	CC(C)(C)NC[C@@H](O)COc1nsnc1N1CCOCC1	1.42e-05
ZINC000000000931	Clc1ccc2c(c1)C(N1CCNCC1)=Nc1ccccc1O2	1.39e-05
ZINC000019796155	CN1CCN(C2=Nc3cc(Cl)ccc3Nc3ccccc32)CC1	1.28e-05
ZINC000000056568	O=C(O)CCCc1ccccc1	1.27e-05
ZINC000004475353	CC1=C(CC(=O)O)c2cc(F)ccc2/C1=C\c1ccc([S@](C)=O)cc1	1.26e-05
ZINC000003786192	CC1=C(CC(=O)O)c2cc(F)ccc2/C1=C\c1ccc([S@@](C)=O)cc1	1.25e-05
ZINC000000002176	CC(C)(C)NC[C@H](O)COc1nsnc1N1CCOCC1	1.23e-05
ZINC000000968375	C#C[C@]1(O)CC[C@@H]2[C@@H]3CCC4=CC(=O)CC[C@@H]4[C@H]3CC[C@]21CC	1.22e-05
ZINC000085205451	C#C[C@]1(O)CC[C@H]2[C@@H]3CCC4=CC(=O)CC[C@@H]4[C@H]3CC[C@@]21C	1.18e-05
ZINC000022065398	C#C[C@]1(O)CC[C@@H]2[C@@H]3CCC4=CC(=O)CC[C@@H]4[C@H]3CC[C@@]21CC	1.14e-05
ZINC000013973998	CC(C)C(=O)O[C@H](C)OC(=O)NCC1(CC(=O)O)CCCCC1	1.13e-05
ZINC000003814395	C#C[C@]1(O)CC[C@H]2[C@@H]3CCC4=CC(=O)CC[C@@H]4[C@H]3CC[C@@]21CC	1.1e-05
ZINC000000895457	O=C(O)[C@H]1C[C@H](O)CN1	1.1e-05
ZINC000100001965	CCOC(=O)C1=C(COCCN)NC(C)=C(C(=O)OC)[C@H]1c1ccccc1Cl	1.08e-05
ZINC000002570817	Nc1c(CC(=O)O)cccc1C(=O)c1ccc(Br)cc1	1.04e-05
ZINC000004175630	Oc1nc2ccccc2n1C1CCN(CCCC(c2ccc(F)cc2)c2ccc(F)cc2)CC1	1.02e-05
ZINC000022010375	C[C@@H]1[C@@H](c2ccccc2)OCCN1C	1.01e-05
ZINC000100001964	CCOC(=O)C1=C(COCCN)NC(C)=C(C(=O)OC)[C@@H]1c1ccccc1Cl	1.01e-05
ZINC000034051848	Cc1ccc(Sc2ccccc2N2CCNCC2)c(C)c1	1e-05
ZINC000016159083	CC(C)COc1ccc(CNC(=O)N(Cc2ccc(F)cc2)C2CCN(C)CC2)cc1	9.82e-06
ZINC000022010379	C[C@H]1[C@@H](c2ccccc2)OCCN1C	9.73e-06
ZINC000002519740	CC(C)c1cccc(C(C)C)c1OCOP(=O)(O)O	9.56e-06
ZINC000000004351	CN1CCC(=C2c3ccccc3CC(=O)c3sccc32)CC1	9.06e-06
ZINC000001883067	O=[N+]([O-])c1cc([N+](=O)[O-])c(O)c([N+](=O)[O-])c1	8.96e-06
ZINC000000538065	CCc1nn(CCCN2CCN(c3cccc(Cl)c3)CC2)c(=O)n1CCOc1ccccc1	8.75e-06
ZINC000001530812	CCCCN1CCCC[C@H]1C(=O)Nc1c(C)cccc1C	8.37e-06
ZINC000253530025	C#C[C@]1(O)CC[C@@H]2[C@@H]3CCC4=CC(=O)CC[C@@H]4[C@@H]3CC[C@]21CC	8.16e-06
ZINC000253498282	C#C[C@]1(O)CC[C@@H]2[C@@H]3CCC4=CC(=O)CC[C@@H]4[C@@H]3CC[C@@]21CC	8.08e-06
ZINC000000901736	O=C(O)[C@@H]1C[C@H](O)CN1	7.89e-06
ZINC000003941829	CC(C)CN(C[C@@H](OP(=O)(O)O)[C@H](Cc1ccccc1)NC(=O)O[C@H]1CCOC1)S(=O)(=O)c1ccc(N)cc1	7.81e-06
ZINC000001530814	CCCCN1CCCC[C@@H]1C(=O)Nc1c(C)cccc1C	7.79e-06
ZINC000006661227	N[C@@H](Cc1c[nH]cn1)C(=O)O	7.67e-06
ZINC000011680067	C#C[C@]1(O)CC[C@H]2[C@@H]3CCC4=CC(=O)CC[C@@H]4[C@H]3C(=C)C[C@@]21CC	7.23e-06
ZINC000019203912	OCCN1CCN(CCCN2c3ccccc3Sc3ccc(C(F)(F)F)cc32)CC1	7.22e-06
ZINC000001531036	O=C(O)CCCCCCCC(=O)O	7.01e-06
ZINC000000001317	CC(C)c1cccc(C(C)C)c1NC(=O)CN(CC(=O)O)CC(=O)O	6.27e-06
ZINC000001554588	CC(=O)NCCCS(=O)(=O)O	6.2e-06
ZINC000000601317	N#CC(CCN1CCC(C(=O)O)(c2ccccc2)CC1)(c1ccccc1)c1ccccc1	6.17e-06
ZINC000036701290	Cc1ccc(C(=O)Nc2ccc(CN3CCN(C)CC3)c(C(F)(F)F)c2)cc1C#Cc1cnc2cccnn12	5.8e-06
ZINC000003831040	O=S(=O)(O)CCS	5.5e-06
ZINC000028973446	O=C(O)[C@H]1N=C(c2ccccc2)c2cc(Cl)ccc2NC1=O	5.28e-06
ZINC000000897002	CCCN1CCCC[C@H]1C(=O)Nc1c(C)cccc1C	4.94e-06
ZINC000001532529	CSCC[C@H](N)C(=O)O	4.91e-06
ZINC000011726211	CN1CCC(=C2c3ccccc3CCn3c(C=O)cnc32)CC1	4.33e-06
ZINC000066166864	CCc1cc2c(cc1N1CCC(N3CCOCC3)CC1)C(C)(C)c1[nH]c3cc(C#N)ccc3c1C2=O	4.25e-06
ZINC000019418959	CN1CCN(CCCN2c3ccccc3Sc3ccc(C(F)(F)F)cc32)CC1	3.96e-06
ZINC000019166988	CNNCc1ccc(C(=O)NC(C)C)cc1	3.27e-06
ZINC000028973441	O=C(O)[C@@H]1N=C(c2ccccc2)c2cc(Cl)ccc2NC1=O	3.14e-06
ZINC000000000456	Cc1cccc(C)c1NC(=O)[C@H]1CCCCN1C	3.14e-06
ZINC000000119344	Nc1ccc(C(=O)NCC(=O)O)cc1	3.05e-06
ZINC000028108825	O=C(O)CN(CCN(CC(=O)O)C[C@H](CO[P@](=O)(O)OC1CCC(c2ccccc2)(c2ccccc2)CC1)N(CC(=O)O)CC(=O)O)CC(=O)O	2.91e-06
ZINC000060392785	O=C(O)CN(CCN(CC(=O)O)C[C@@H](CO[P@](=O)(O)OC1CCC(c2ccccc2)(c2ccccc2)CC1)N(CC(=O)O)CC(=O)O)CC(=O)O	2.69e-06
ZINC000022056030	C#CCN(C)[C@@H](C)Cc1ccccc1	2.49e-06
ZINC000000154964	Cc1cccc(C)c1NC(=O)[C@@H]1CCCCN1C	2.45e-06
ZINC000030691763	CCCC(=O)OCOC(=O)C1=C(C)NC(C)=C(C(=O)OC)[C@H]1c1cccc(Cl)c1Cl	2.37e-06
ZINC000019632633	C#CCN(C)[C@H](C)Cc1ccccc1	2.31e-06
ZINC000030691760	CCCC(=O)OCOC(=O)C1=C(C)NC(C)=C(C(=O)OC)[C@@H]1c1cccc(Cl)c1Cl	2.26e-06
ZINC000096942202	CCOC(=O)C1=C(C)NC(C)=C(C(=O)OC)[C@H]1c1cccc(Cl)c1Cl	1.93e-06
ZINC000096942201	CCOC(=O)C1=C(C)NC(C)=C(C(=O)OC)[C@@H]1c1cccc(Cl)c1Cl	1.7e-06
ZINC000019632718	COCCOC(=O)C1=C(C)NC(C)=C(C(=O)OC(C)C)[C@H]1c1cccc([N+](=O)[O-])c1	1.68e-06
ZINC000019632713	COCCOC(=O)C1=C(C)NC(C)=C(C(=O)OC(C)C)[C@@H]1c1cccc([N+](=O)[O-])c1	1.68e-06
ZINC000003952881	O=C(O)CCNC(=O)c1ccc(/N=N/c2ccc(O)c(C(=O)O)c2)cc1	1.04e-06
ZINC000001532728	C[N+](C)(C)CC(=O)O	9.44e-07
ZINC000019875504	C#CCN[C@@H]1CCc2ccccc21	7.82e-07
ZINC000085205448	COC(=O)C1=C(C)NC(C)=C(C(=O)OC)C1c1ccccc1[N+](=O)[O-]	5.98e-07
ZINC000000591993	COC(=O)C1=C(C)NC(C)=C(C(=O)OCC(C)C)[C@H]1c1ccccc1[N+](=O)[O-]	5.35e-07
ZINC000019632706	COC(=O)C1=C(C)NC(C)=C(C(=O)OCC(C)C)[C@@H]1c1ccccc1[N+](=O)[O-]	4.99e-07
ZINC000084400879	COC(=O)C1=C(C)NC(C)=C(C(=O)OCCN(C)Cc2ccccc2)[C@H]1c1cccc([N+](=O)[O-])c1	3.92e-07
ZINC000019796087	COC(=O)C1=C(C)NC(C)=C(C(=O)OCCN(C)Cc2ccccc2)[C@@H]1c1cccc([N+](=O)[O-])c1	3.81e-07
