# Supplementary material for: A machine learning model trained on a high-throughput antibacterial screen increases the hit rate of drug discovery
Source: PLoS Comput Biol. 2022 Oct 13;18(10):e1010613. doi: 10.1371/journal.pcbi.1010613 (PMC9624395; doi:10.1371/journal.pcbi.1010613)
Supplement: S6 Table — (XLSX) [file pcbi.1010613.s013.xlsx]

## Sheet: Sheet1
Table S6: Growth inhibitory activity of top-ranked FDA-approved compounds against B. cenocepacia K56-2
Zinc_ID	Predicted_score	Rank	Compounds	Activity	Drug Name	Drug Type	Specific_Drug_Type
ZINC000000113382	0.999524	1		Inhibitory	Chloramphenicol	Antibiotic
ZINC000100036924	0.996338	2	BD231878	Inhibitory	Demeclocycline	Antibiotic	semisynthetic tetracycline
ZINC000084441937	0.995985	3		Inhibitory	Tetracycline	Antibiotic
ZINC000014879992	0.995478	4	AG00397Y	Inhibitory	Minocycline	Antibiotic	second generation tetracycline antibiotic
ZINC000004097225	0.993366	5	T1505	Non-Inhibitory	Imipenem	Antibiotic	β-lactam antibiotic (semisynthetic thienamycin)
ZINC000003830441	0.992556	6	T7043	Non-Inhibitory	Cefotetan	Antibiotic	second-generation cephalosporins with additional anti-anaerobe coverage
ZINC000003875368	0.987591	7	AG00IBNX	Non-Inhibitory	Nitrofurantoin	Antibiotic	nitrofuran antibiotic
ZINC000014879972	0.978631	8	AG003UT8	Inhibitory	Tigecycline	Antibiotic	glycylcycline antibiotic
ZINC000003779042	0.968436	9	AG0030EV	Non-Inhibitory	Zidovudine	Antiretroviral agent	dideoxynucleoside compound
ZINC000003977737	0.96754	10	T1507	Non-Inhibitory	Zanosar (Streptozocin)	Antibiotic + antineoplastic agent	antineoplastic agent
ZINC000003830449	0.958513	11	AG003OQE	Non-Inhibitory	Cefoxitin	Antibiotic	semi-synthetic, broad-spectrum cepha antibiotic
ZINC000003808779	0.942817	12		Inhibitory	Meropenem	Antibiotic
ZINC000003830405	0.930109	13	AG003OQ9	Non-Inhibitory	Cefazolin	Antibiotic	semisynthetic cephalosporin analog with broad-spectrum antibiotic
ZINC000003871978	0.887983	14	T1224	Non-Inhibitory	Cefuroxime	Antibiotic	Broad-spectrum cephalosporin antibiotic
ZINC000003830215	0.879921	15	AG006TXZ	Non-Inhibitory	Amoxicillin	Antibiotic	penicillin G derivative
ZINC000004468780	0.873547	16	T0911	Non-Inhibitory	Cefotaxime	Antibiotic	third-generation cephalosporin antibiotic
ZINC000003871923	0.805886	17	AG000K3S	Non-Inhibitory	Cefepime	Antibiotic	fourth-generation cephalosporin antibiotic
ZINC000007997568	0.774091	18	H822	Non-Inhibitory	Macrobid (Nitrofurantoin)	Antibiotic	nitrofuran antibiotic
ZINC000001843047	0.772409	19	AG00I6MP	Non-Inhibitory	Secnidazole	Antimicrobial drug	second-generation 5-nitroimidazole antimicrobial
ZINC000169621215	0.75354	20	BD150414	Inhibitory	Rifabutin	Antibiotic	broad-spectrum antibiotic
ZINC000003871967	0.740601	21	BD120326	Non-Inhibitory	Ceftibuten	Antibiotic	third-generation cephalosporin antibiotic
ZINC000028467879	0.734952	22		Non-Inhibitory	Ceftriaxone	Antibiotic
ZINC000003830453	0.705176	23	16075	Non-Inhibitory	Cefpodoxime	Antibiotic	third generation cephalosporin antibiotic
ZINC000003871701	0.680549	24	AG00364G	Non-Inhibitory	Pfizerpen (Benzylpenicillin)	Antibiotic	narrow spectrum antibiotic
ZINC000003830218	0.656915	25		Non-Inhibitory	Ampicillin	Antibiotic
ZINC000003918453	0.651071	26	T4991	Inhibitory	Ertapenem	Antibiotic	carbapenem antibiotic
ZINC000008214681	0.580057	27	AG0039Y4	Non-Inhibitory	Streptomycin	Antibiotic	aminoglycoside antibiotic
ZINC000003922770	0.555435	28	BD126854	Inhibitory	Doripenem	Antibiotic	broad-spectrum, carbapenem antibiotic
ZINC000000538273	0.553971	29	AG00258K	Inhibitory	Ofloxacin	Antibiotic	synthetic fluoroquinolone
ZINC000006409735	0.551167	30	AG003MOE	Non-Inhibitory	Clioquinol	Antimicrobial drug	antifungal drug and antiprotozoal drug
ZINC000004468778	0.529307	31	AG003AX7	Non-Inhibitory	Cefixime	Antibiotic	third-generation cephalosporin
ZINC000019364219	0.512481	32	AG008R0Q	Non-Inhibitory	Ethambutol	Chemotherapeutic agent+Antibiotic	antitubercular agent
ZINC000006845963	0.508359	33	AG003EDV	Non-Inhibitory	Cetylpyridinium	Cationic disinfectant	quaternary ammonium with broad-spectrum antiseptic
ZINC000003913937	0.505946	34	T1213	Non-Inhibitory	Piperacillin	Antibiotic	Semisynthetic, broad-spectrum, ampicillin derived ureidopenicillin antibiotic
ZINC000008214483	0.454745	35	AG001LCO	Non-Inhibitory	Amikacin	Antibiotic	semi-synthetic aminoglycoside antibiotic
ZINC000003831282	0.42612	36	BD146922	Non-Inhibitory	Bicillin V2 (Phenoxymethylpenicillin)	Antibiotic	narrow spectrum antibiotic
ZINC000003787060	0.423265	37	AG0039KM	Non-Inhibitory	Tazobactam	β-lactamase inhibitor	β-lactamase inhibitor
ZINC000000402830	0.420238	38	T0147	Non-Inhibitory	Clemastine	Antihistamine	ethanolamine-derivative, first generation histamine H1 antagonist
ZINC000006920384	0.415952	39	BD22073	Non-Inhibitory	Docosanol	Antiviral	topical treatment for recurrent herpes simplex
ZINC000000897244	0.414932	40	AG00IBTX	Non-Inhibitory	Sulbactam	β-lactamase inhibitor	β-lactamase inhibitor
ZINC000001487602	0.395176	41	AG0032H3	Non-Inhibitory	Sevelamer	Antihyperphosphataemia	phosphate binding drug used to prevent hyperphosphataemia
ZINC000003871960	0.369451	42		Inhibitory	Ceftazidime	Antibiotic
ZINC000022059926	0.368865	43	T1492	Inhibitory	Gemifloxacin	Antibiotic	quinolone antibacterial agent with a broad-spectrum activity
ZINC000000020220	0.364875	44		Inhibitory	Ciprofloxacin	Antibiotic
ZINC000000155694	0.363109	45	AG0039L8	Non-Inhibitory	Cyclophosphamide	Antineoplastic agent	antineoplastic and immunosuppressive agent
ZINC000003875980	0.35958	46	T1312	Non-Inhibitory	Nafcillin	Antibiotic	semi-synthetic antibiotic
ZINC000001530660	0.343847	47	AG0037J6	Inhibitory	Ifosfamide	Chemotherapeutic agent	chemotherapeutic agent
ZINC000014881137	0.297914	48	AG0036QH	Inhibitory	Didecyl-Dimethyl-Ammonium	Antiseptic/disinfectant	Antiseptic/disinfectant
ZINC000001571009	0.290243	49	AG0039S9	Non-Inhibitory	Benzethonium	Antiseptic/disinfectant	synthetic quaternary ammonium salt with surfactant, antiseptic, and broad spectrum antimicrobial properties
ZINC000000001145	0.281824	50	AG002Y3J	Inhibitory	Ciclopirox	Antifungal	synthetic antifungal agent
ZINC000001611274	0.275495	51	AG0039LU	Non-Inhibitory	Topotecan	Antineoplastic agent	antineoplastic agent used to treat ovarian cancer
ZINC000003873160	0.274834	52	AG000F85	Non-Inhibitory	Losartan	Antihypertensive	angiotensin II receptor blocker (ARB)
ZINC000003872931	0.270373	53	AG0018Q6	Non-Inhibitory	Irbesartan	Antihypertensive	angiotensin receptor blocker (ARB)
ZINC000003830391	0.263004	54	T0366	Non-Inhibitory	Cefadroxil	Antibiotic	broad-spectrum, water-soluble, cephalexin derivative
ZINC000000121480	0.252536	55	AG0003FO	Non-Inhibitory	Triclocarban	Antibiotic	antibacterial agent that is particularly effective against Gram-positive bacteria
ZINC000068204830	0.242813	56	BD217334	Non-Inhibitory	Daclatasvir	Antiviral	direct-acting antiviral agent against Hepatitis C Virus (HCV)
ZINC000003927198	0.239349	57	AG00IGWE	Inhibitory	Cefdinir	Antibiotic	semi-synthetic, broad-spectrum antibiotic
ZINC000008101126	0.215134	58	AG0034ZB	Non-Inhibitory	Guanidine	Organic base	strong organic base
ZINC000003776970	0.210892	59	J90134	Non-Inhibitory	Cefprozil	Antibiotic	cephalosporin antibiotic
ZINC000003831404	0.199473	60	AG000TUZ	Inhibitory	Quinine	Antimalarial drug	Antimalarial drug
ZINC000014263142	0.198957	61	AG00IKIW	Non-Inhibitory	Artemether	Antimalarial drug	Antimalarial drug
ZINC000000006226	0.196832	62	AG0030RL	Inhibitory	Ferriprox (Deferiprone)	Iron chelator	second line agent in thalassemia syndromes
ZINC000003802690	0.195983	63	AG002K35	Non-Inhibitory	Entecavir	Antiviral	antiviral drug used in the treatment of hepatitis B infection
ZINC000003830387	0.177836	64	PHAR221267	Non-Inhibitory	Carmustine	Antineoplastic agent	alkylating antineoplastic agent
ZINC000003775644	0.176976	65	AG00667M	Non-Inhibitory	Proflavine	Antiseptic/disinfectant	acriflavine derivative which is a disinfectant bacteriostatic against many gram-positive bacteria
ZINC000008214662	0.169405	66	HY108294	Non-Inhibitory	Polidocanol	Sclerosing agent	sclerosing agent
ZINC000008214635	0.168947	67	AG0035FN	Non-Inhibitory	Orlistat	Antiobesity	drug used in the treatment of obesity
ZINC000242437513	0.168288	68		Non-Inhibitory	Gentamicin	Antibiotic
ZINC000016929327	0.160527	69	AG002NLT	Non-Inhibitory	Decitabine	Antineoplastic agent	Myelodysplastic syndromes (MDS) Treatment
ZINC000100017404	0.146919	70	AG003PM5	Non-Inhibitory	Dimethyl fumarate	Antiinflammatory	anti-inflammatory
ZINC000004577910	0.14651	71	AG003HX2	Non-Inhibitory	Pralidoxime	Antidote	antidote to organophosphate pesticides and chemicals
ZINC000150588351	0.14508	72	T4544	Non-Inhibitory	Elbasvir	Antiviral	direct-acting antiviral agent against Hepatitis C Virus (HCV)
ZINC000001530726	0.135634	73	AG00ILO3	Non-Inhibitory	Mitotane	Insecticide	A derivative of the insecticide dichlorodiphenyldichloroethane
ZINC000169621200	0.133512	74	J10371	Inhibitory	Rifaximin	Antibiotic	semisynthetic, rifamycin-based non-systemic antibiotic
ZINC000014768621	0.130549	75	AG003OSB	Inhibitory	Chlorhexidine	Antimicrobial drug	broad-spectrum antimicrobial biguanide
ZINC000004097283	0.126688	76	PHAR166766	Non-Inhibitory	Lincomycin	Antibiotic	antibiotic produced by Streptomyces lincolnensis var. lincolnensis
ZINC000001530617	0.124303	77	T1320	Non-Inhibitory	Disopyramide	Antiarrhythmic agent	class I anti-arrhythmic agent
ZINC000003830990	0.120849	78	1111	Non-Inhibitory	Etiracetam	Antiepileptic drug	antiepileptic drug
ZINC000000033882	0.120826	79		Non-Inhibitory	Dopamine	Catecholamine
ZINC000001530939	0.120153	80	AG00IAS6	Non-Inhibitory	Cinchocaine	Local anesthetic	local anesthetic
ZINC000306122005	0.114554	81	AA000Y2K	Non-Inhibitory	Romidepsin	Antineoplastic agent	selective inhibitor of histone deacetylase
