# Supplementary material for: A machine learning model trained on a high-throughput antibacterial screen increases the hit rate of drug discovery
Source: PLoS Comput Biol. 2022 Oct 13;18(10):e1010613. doi: 10.1371/journal.pcbi.1010613 (PMC9624395; doi:10.1371/journal.pcbi.1010613)
Supplement: S7 Table — (XLSX) [file pcbi.1010613.s014.xlsx]

## Sheet: Sheet1
Table S7: Natural Product library
Zinc ID	SMILES	Prediction Score
ZINC000000113382	O=C(N[C@H](CO)[C@H](O)c1ccc([N+](=O)[O-])cc1)C(Cl)Cl	0.999524
ZINC000019800833	CN(C)c1ccc(O)c2c1C[C@@H]1C[C@@H]3[C@@H](N(C)C)C(O)=C(C(N)=O)C(=O)[C@]3(O)C(O)=C1C2=O	0.997068
ZINC000095626782	CN(C)[C@@H]1C(O)=C(C(N)=O)C(=O)[C@@]2(O)C(O)=C3C(=O)c4c(O)cccc4[C@@](C)(O)[C@H]3[C@H](O)[C@@H]12	0.997034
ZINC000008681704	CN(C)[C@@H]1C(O)=C(C(N)=O)C(=O)[C@@]2(O)C(O)=C3C(=O)c4c(O)cccc4[C@@](C)(O)[C@H]3[C@H](O)[C@H]12	0.996714
ZINC000008681705	C[C@H]1c2cccc(O)c2C(=O)C2=C(O)[C@]3(O)C(=O)C(C(N)=O)=C(O)[C@@H](N(C)C)[C@@H]3[C@@H](O)[C@H]21	0.996555
ZINC000100036924	CN(C)[C@@H]1C(O)=C(C(N)=O)C(=O)[C@@]2(O)C(O)=C3C(=O)c4c(O)ccc(Cl)c4[C@@H](O)[C@H]3C[C@@H]12	0.996338
ZINC000084441937	CN(C)[C@@H]1C(O)=C(C(N)=O)C(=O)[C@@]2(O)C(O)=C3C(=O)c4c(O)cccc4[C@@](C)(O)[C@H]3C[C@@H]12	0.995985
ZINC000019701769	CN(C)[C@@H]1C(O)=C(C(N)=O)C(=O)[C@@]2(O)C(O)=C3C(=O)c4c(O)ccc(Cl)c4[C@@](C)(O)[C@H]3C[C@@H]12	0.995808
ZINC000016248873	C[C@H]1c2cccc(O)c2C(=O)C2=C(O)[C@]3(O)C(=O)C(C(N)=O)=C(O)[C@@H](N(C)C)[C@H]3[C@@H](O)[C@@H]21	0.995759
ZINC000085650610	C=C1c2cccc(O)c2C(=O)C2=C(O)[C@]3(O)C(=O)C(C(N)=O)=C(O)[C@@H](N(C)C)[C@@H]3[C@@H](O)[C@H]12	0.995596
ZINC000019800831	CN(C)c1ccc(O)c2c1C[C@H]1C[C@@H]3[C@@H](N(C)C)C(O)=C(C(N)=O)C(=O)[C@]3(O)C(O)=C1C2=O	0.995502
ZINC000016248871	C[C@H]1c2cccc(O)c2C(=O)C2=C(O)[C@]3(O)C(=O)C(C(N)=O)=C(O)[C@@H](N(C)C)[C@H]3[C@@H](O)[C@H]21	0.995087
ZINC000100859875	C=C1c2cccc(O)c2C(=O)C2=C(O)[C@]3(O)C(=O)C(C(N)=O)=C(O)[C@@H](N(C)C)[C@H]3[C@@H](O)[C@H]12	0.994507
ZINC000020410403	CN(C)[C@@H]1C(O)=C(C(N)=O)C(=O)[C@@]2(O)C(O)=C3C(=O)c4c(O)cccc4[C@](C)(O)[C@H]3C[C@@H]12	0.993723
ZINC000019800832	CN(C)c1ccc(O)c2c1C[C@@H]1C[C@H]3[C@@H](N(C)C)C(O)=C(C(N)=O)C(=O)[C@]3(O)C(O)=C1C2=O	0.991628
ZINC000053006806	CN[C@H]1[C@@H](O)[C@@H](NC)[C@H](O)[C@H]2O[C@@H]3O[C@H](C)CC(=O)[C@]3(O)O[C@H]12	0.989268
ZINC000003875454	CN1C(=O)[C@]23CC4=CC=C[C@H](O)[C@H]4N2C(=O)[C@@]1(CO)SS3	0.989242
ZINC000019800830	CN(C)c1ccc(O)c2c1C[C@H]1C[C@H]3[C@@H](N(C)C)C(O)=C(C(N)=O)C(=O)[C@]3(O)C(O)=C1C2=O	0.98801
ZINC000103840514	CCCCCCCCCCCCCCCCCCCCCCCCCCCCCCCCCCCCCCCCCCC	0.987931
ZINC000006921185	CCCCCCCCCCCCCCCCCCCCCCCCCCCCCCCCCCCCCCCC	0.986885
ZINC000247658455	CC[C@](O[C@@H]1C[C@H](C)CC[C@@H]1C(C)C)(C(=O)N[C@@H]1C(=O)N2[C@H]1SC(C)(C)[C@@H]2C(=O)O)C(C)C	0.984573
ZINC000247658459	CC[C@](O[C@@H]1C[C@H](C)CC[C@@H]1C(C)C)(C(=O)N[C@@H]1C(=O)N2[C@H]1SC(C)(C)[C@H]2C(=O)O)C(C)C	0.984399
ZINC000100302137	C[C@H]1c2cccc(O)c2C(O)=C2C(=O)[C@]3(O)C(O)=C(C(N)=O)C(=O)[C@@H](N(C)C)[C@@H]3[C@@H](O)[C@@H]21	0.983473
ZINC000014813522	CC(C)[C@@H]1[C@H](O)C=C(CO)C(=O)[C@@H]1O	0.979992
ZINC000100304576	CCCCCCCCCCCCCC(CCCCCCCCCC)CCCCCCCCCC	0.979654
ZINC000006920432	CCCCCCCCCCCCCCCCCCCCCCCCCCCCCCCCC	0.979018
ZINC000253388031	CC(C)[C@H]1CC[C@@H](C)C[C@H]1O[C@](C)(C(=O)N[C@@H]1C(=O)N2[C@H]1SC(C)(C)[C@H]2C(=O)O)C(C)C	0.977614
ZINC000247650092	CCCC[C@](C)(O[C@@H]1C[C@H](C)CC[C@@H]1C(C)C)C(=O)N[C@@H]1C(=O)N2[C@H]1SC(C)(C)[C@H]2C(=O)O	0.976696
ZINC000253388033	CC(C)[C@H]1CC[C@@H](C)C[C@H]1O[C@](C)(C(=O)N[C@@H]1C(=O)N2[C@H]1SC(C)(C)[C@@H]2C(=O)O)C(C)C	0.97466
ZINC000014588537	CC(C)(O)[C@@H]1CC[C@](C)(O)C[C@@H]1O	0.974656
ZINC000247650088	CCCC[C@](C)(O[C@@H]1C[C@H](C)CC[C@@H]1C(C)C)C(=O)N[C@@H]1C(=O)N2[C@H]1SC(C)(C)[C@@H]2C(=O)O	0.974264
ZINC000100302128	C[C@H]1c2cccc(O)c2C(O)=C2C(=O)[C@]3(O)C(O)=C(C(N)=O)C(=O)[C@@H](N(C)C)[C@H]3[C@@H](O)[C@@H]21	0.969522
ZINC000003977737	CN(N=O)C(=O)N[C@H]1[C@@H](O)O[C@H](CO)[C@@H](O)[C@@H]1O	0.96754
ZINC000006920422	CCCCCCCCCCCCCCCCCCCCCCCCCCCCCC	0.966324
ZINC000014588538	CC(C)(O)[C@H]1CC[C@](C)(O)C[C@@H]1O	0.96618
ZINC000138014876	CCCCCCCCCCCCCCCCOC[C@@H](COCc1ccccc1)OCCCCCCCCCCCCCCCC	0.965915
ZINC000100057517	CCCCCCCCCCCCCCCCOC[C@H](COCc1ccccc1)OCCCCCCCCCCCCCCCC	0.965898
ZINC000086021048	C/C(=C\CC/C=C(\C)CCC[C@H](C)CCC[C@H](C)CCCC(C)C)CCC[C@H](C)CCC[C@H](C)CCCC(C)C	0.96257
ZINC000085529917	CCCCCCCCCCCCCCCCCCCCCCCCCCCC(C)C	0.956017
ZINC000070455008	CC(C)[C@]12OO[C@](C)(C[C@@H]1O)C1=C([C@H](C)CC1=O)[C@H]2O	0.954287
ZINC000033986429	CC1(C)C[C@H](O)[C@]2(CO)[C@H](O)C[C@]3(C)C(=CC[C@@H]4[C@@]5(C)CC[C@H](O)C(C)(C)[C@H]5CC[C@]43C)[C@H]2C1	0.948421
ZINC000006920420	CCCCCCCCCCCCCCCCCCCCCCCCCCCC	0.945239
ZINC000085489387	CC1(C)C[C@H](O)[C@]2(CO)[C@H](O)C[C@]3(C)C(=CC[C@@H]4[C@@]5(C)CC[C@H](O)[C@@](C)(CO)[C@H]5CC[C@]43C)[C@H]2C1	0.944771
ZINC000036367443	CC[C@](O[C@@H]1C[C@H](C)CC[C@@H]1C(C)C)(C(=O)N[C@@H]1C(=O)N2[C@@H]1SC(C)(C)[C@H]2C(=O)O)C(C)C	0.93964
ZINC000247658449	CC[C@](O[C@@H]1C[C@H](C)CC[C@@H]1C(C)C)(C(=O)N[C@@H]1C(=O)N2[C@@H](C(=O)O)C(C)(C)S[C@H]12)C(C)C	0.93964
ZINC000085649487	C[C@@H](CCCC[C@@H](C)CCC[C@@H](C)CC[C@@H]1[C@H](C)CCCC1(C)C)CCC[C@H](C)CC[C@H]1[C@H](C)CCCC1(C)C	0.93256
ZINC000000968155	CC1(C)O[C@@]2(C)CC[C@@H]1[C@H](O)C2	0.930401
ZINC000085541397	CCCCCCCCCCCCCCCCCCCCCCCCCCC[C@H](O)CCCCC	0.930202
ZINC000003830405	Cc1nnc(SCC2=C(C(=O)O)N3C(=O)[C@@H](NC(=O)Cn4cnnn4)[C@H]3SC2)s1	0.930109
ZINC000006920430	CCCCCCCCCCCCCCCCCCCCCCCCCCC	0.92543
ZINC000036367360	CCCC[C@](C)(O[C@@H]1C[C@H](C)CC[C@@H]1C(C)C)C(=O)N[C@@H]1C(=O)N2[C@@H]1SC(C)(C)[C@H]2C(=O)O	0.922467
ZINC000247650082	CCCC[C@](C)(O[C@@H]1C[C@H](C)CC[C@@H]1C(C)C)C(=O)N[C@@H]1C(=O)N2[C@@H](C(=O)O)C(C)(C)S[C@H]12	0.922467
ZINC000524730742	COC(=O)c1cn([C@@H]2C(=O)N3[C@@H](C(=O)O)C(C)(C)S[C@H]23)cc2c(O)nnc1-2	0.918905
ZINC000090426235	CCCCC(CCCC)CCCCCCCCC(CCCC)CCCC	0.914994
ZINC000042920748	CS[C@]12CC3=CC=C[C@H](O)[C@H]3N1C(=O)[C@@](CO)(SC)N(C)C2=O	0.914837
ZINC000253388034	CC(C)[C@H]1CC[C@@H](C)C[C@H]1O[C@](C)(C(=O)N[C@@H]1C(=O)N2[C@@H](C(=O)O)C(C)(C)S[C@H]12)C(C)C	0.914635
ZINC000253388032	CC(C)[C@H]1CC[C@@H](C)C[C@H]1O[C@](C)(C(=O)N[C@@H]1C(=O)N2[C@@H]1SC(C)(C)[C@H]2C(=O)O)C(C)C	0.914635
ZINC000085649478	C[C@@H](CCCC[C@@H](C)CCC[C@@H](C)CC[C@@H]1[C@H](C)CCCC1(C)C)CCC[C@H](C)CC[C@@H]1[C@H](C)CCCC1(C)C	0.914167
ZINC000085507961	CCCCCCCCCCCCCCCCCCCCCCCCC[C@H](O)CCCCC	0.913777
ZINC000085867378	CN[C@@H]1[C@H](O[C@H]2[C@@H](O[C@@H]3[C@@H](O)[C@H](O)[C@@H](NC(=N)N)[C@H](O)[C@H]3NC(=N)N)O[C@@H](C)[C@]2(O)CO)O[C@@H](CO)[C@H](O)[C@H]1O	0.91317
ZINC000008830681	C[C@@H]1C(=O)O[C@H]2O[C@]3(C)CC[C@H]4[C@H](C)CC[C@H]1[C@@]42OO3	0.911381
ZINC000100061643	CCCCCCCCCCC(CCCCC)CCCCCCCCCC	0.908846
ZINC000070455007	CC(C)[C@@]12OO[C@@](C)(C[C@H]1O)C1=C([C@@H]2O)[C@H](C)CC1=O	0.907643
ZINC000016052277	C[C@H]1c2cccc(O)c2C(=O)C2=C(O)[C@]3(O)C(=O)C(C(=N)O)=C(O)[C@@H](N(C)C)[C@@H]3[C@@H](O)[C@@H]21	0.900155
ZINC000079216642	CN[C@@H]1[C@H](O[C@H]2[C@H](O[C@@H]3[C@@H](NC(=N)N)[C@H](O)[C@@H](NC(=N)N)[C@@H](O)[C@H]3O)O[C@@H](C)[C@]2(O)CO)O[C@@H](CO)[C@H](O)[C@H]1O	0.898337
ZINC000085541155	CCCCCCCCCCCCCCC[C@H](O)CCCCCCCCCCCCCC	0.898145
ZINC000006920419	CCCCCCCCCCCCCCCCCCCCCCCCCC	0.894408
ZINC000085649492	C[C@@H](CCCC[C@@H](C)CCC[C@@H](C)CC[C@@H]1[C@H](C)CCCC1(C)C)CCC[C@H](C)CC[C@H]1[C@@H](C)CCCC1(C)C	0.893743
ZINC000071788537	CCCCCCCCCCCCCCCCCCOC[C@@H](CO)OCCCCCCCCCCCCCCCCCC	0.88732
ZINC000005599818	CS[C@]1(CO)C(=O)N2[C@H]3C(=CC=C[C@@H]3O)C[C@@]2(SC)C(=O)N1C	0.886668
ZINC000085649482	C[C@@H](CCCC[C@@H](C)CCC[C@@H](C)CC[C@@H]1[C@H](C)CCCC1(C)C)CCC[C@H](C)CC[C@@H]1[C@@H](C)CCCC1(C)C	0.876212
ZINC000071788532	CCCCCCCCCCCCCCCCOC[C@@H](CO)OCCCCCCCCCCCCCCCC	0.874147
ZINC000004468780	CO/N=C(\C(=O)N[C@@H]1C(=O)N2C(C(=O)O)=C(COC(C)=O)CS[C@H]12)c1csc(N)n1	0.873547
ZINC000252459991	CN[C@@H]1[C@H](O[C@@H]2[C@H](O[C@H]3[C@@H](O)[C@@H](O)[C@@H](NC(=N)N)[C@@H](O)[C@@H]3NC(=N)N)O[C@@H](C)[C@@]2(O)CO)O[C@H](CO)[C@H](O)[C@@H]1O	0.872945
ZINC000085867907	CN[C@@H]1[C@@H](O[C@H]2O[C@H](CO)[C@@H](N)[C@H](O)[C@@H]2O)O[C@@H]2C[C@@H](N)[C@@H](O[C@@H]3[C@H](N)C[C@@H](N)[C@@H](O)[C@H]3O)O[C@H]2[C@@H]1O	0.872929
ZINC000095919376	CC(C)[C@H]([C@H](C)O)[C@H](O)C(=O)OC[C@@H]1CCN2CCC[C@@H]12	0.868573
ZINC000020411124	CN1C(=O)C(=CN[C@@H]2C(=O)N3[C@@H]2SC(C)(C)[C@H]3C(=O)O)C(=O)N(C)C1=O	0.86677
ZINC000020411127	CN1C(=O)C(=CN[C@@H]2C(=O)N3[C@@H](C(=O)O)C(C)(C)S[C@H]23)C(=O)N(C)C1=O	0.86677
ZINC000150355592	CCCCCCCC/C=C/CCCCCCCCCCCCCCCCCCCCO[C@H](CC/C=C(\C)CCC[C@H](C)CCC[C@H](C)CCCC(C)C)[C@](C)(O)CCC[C@H](C)CCC[C@H](C)CCCC(C)C	0.866463
ZINC000086023434	CCCCCCCCC(CCCCCCCC)CCCCCCCC	0.866397
ZINC000105687467	CC(C)[C@H]1[C@H](O)C(=O)C(CO)=C[C@H]1O	0.865015
ZINC000150355589	CCCCCCCC/C=C/CCCCCCCCCCCCCCCCCCO[C@H](CC/C=C(\C)CCC[C@H](C)CCC[C@H](C)CCCC(C)C)[C@](C)(O)CCC[C@H](C)CCC[C@H](C)CCCC(C)C	0.864298
ZINC000008739990	CCN1CCN(N[C@@H](C(=O)N[C@@H]2C(=O)N3[C@@H](C(=O)O)C(C)(C)S[C@H]23)c2ccccc2)C(=O)C1=O	0.86218
ZINC000005318853	CN(N=O)C(=O)N[C@H]1O[C@@H](CO)[C@@H](O)[C@@H](O)[C@@H]1O	0.85862
ZINC000008739989	CCN1CCN(N[C@H](C(=O)N[C@@H]2C(=O)N3[C@@H](C(=O)O)C(C)(C)S[C@H]23)c2ccccc2)C(=O)C1=O	0.850833
ZINC000008214486	CN[C@@H]1[C@@H](O[C@H]2O[C@H](CO)[C@@H](N)[C@H](O)[C@H]2O)O[C@H]2C[C@@H](N)[C@@H](O[C@@H]3[C@@H](N)C[C@@H](N)[C@H](O)[C@H]3O)O[C@@H]2[C@@H]1O	0.850388
ZINC000002539581	C[C@@H]1CC[C@@H](C(C)(C)c2ccccc2)[C@H](O)C1	0.849894
ZINC000095911881	CCCCCCCCCCCCCCCCCCCCCCCCCCCCCCCCCCCCCOC(=O)CCCCCCCCCCCCCCCCCCC	0.846969
ZINC000062239125	CCCCCCCCCCCCCCCCCCCCCCCCCCCCCCOC(=O)CCCCCCCCCCCCCCC	0.845964
ZINC000006920418	CCCCCCCCCCCCCCCCCCCCCCCCC	0.845902
ZINC000062239134	CCCCCCCCCCCCCCCCCCCCCCCCCCCCCCOC(=O)CCCCCCCCCCCCCCCCCCCCCCC	0.84466
ZINC000252459989	CN[C@@H]1[C@H](O[C@@H]2[C@H](O[C@H]3[C@@H](O)[C@@H](O)[C@@H](NC(=N)N)[C@@H](O)[C@@H]3NC(=N)N)O[C@@H](C)[C@@]2(O)CO)O[C@@H](CO)[C@H](O)[C@@H]1O	0.84449
ZINC000252459990	CN[C@@H]1[C@H](O[C@@H]2[C@H](O[C@H]3[C@@H](O)[C@@H](O)[C@H](NC(=N)N)[C@@H](O)[C@@H]3NC(=N)N)O[C@@H](C)[C@@]2(O)CO)O[C@H](CO)[C@H](O)[C@@H]1O	0.844228
ZINC000062239102	CCCCCCCCCCCCCCCCCCCCCCCCCCOC(=O)CCCCCCCCCCCCCCCCCCCCCCCCC	0.844079
ZINC000085507969	CCCCCCCCCCCCCCCCCCCCCCCCCCCOC(=O)CCCCCCCCCCCCCCCCCCCCCCCCCC	0.844071
ZINC000085490208	CCCCCCCCCCCCCCCCCCCCCCCCCCOC(=O)CCCCCCCCCCCCCCCCCCCCCCC	0.84393
ZINC000085490211	CCCCCCCCCCCCCCCCCCCCCCCCCCCC(=O)OCCCCCCCCCCCCCCCCCCCCCCCCCC	0.843907
ZINC000012296182	CCCCOc1ccc([C@@H](CCC(=O)N[C@@H]2C(=O)N3[C@@H](C(=O)O)C(C)(C)S[C@H]23)C(=O)O)cc1	0.843897
ZINC000012296180	CCCCOc1ccc([C@@H](CCC(=O)N[C@@H]2C(=O)N3[C@@H]2SC(C)(C)[C@H]3C(=O)O)C(=O)O)cc1	0.843897
ZINC000085507972	CCCCCCCCCCCCCCCCCCCCCCCCCCCCCC(=O)OCCCCCCCCCCCCCCCCCCCCCCCCCCC	0.843689
ZINC000062239088	CCCCCCCCCCCCCCCCCCCCCCCCCCOC(=O)CCCCCCCCCCCCCCCCC	0.841328
ZINC000100034902	CCCCCCCCCCCCCCOC[C@@H](CO)OCCCCCCCCCCCCCC	0.840766
ZINC000004023374	[N-]=[N+]=N[C@@H]1[C@@H](CO)O[C@@H](n2cc(F)c(=O)[nH]c2=O)[C@@H]1O	0.837726
ZINC000085831363	CCCCCCCCCCCCCCCCCCCCCCCCCCCCCCC(=O)OCCCCC	0.836958
ZINC001286671837	CO[C@H]1C=CO[C@@]2(C)Oc3c(C)c(O)c4c(c3C2=O)C(=O)C(N2CCC[C@@H](C(N)=O)C2)=C(NC(=O)C(C)=CC=C[C@H](C)[C@H](O)[C@@H](C)[C@H](O)[C@H](C)[C@H](OC(C)=O)[C@@H]1C)C4=O	0.833678
ZINC000067911457	CC1(C)CC[C@]2(C(=O)O)[C@H](O)C[C@]3(C)C(=CC[C@@H]4[C@@]5(C)CC[C@H](O)[C@@](C)(C(=O)O)[C@@H]5CC[C@]43C)[C@H]2C1	0.83345
ZINC000003830485	CO/N=C(/C(=O)N[C@@H]1C(=O)N2C(C(=O)O)=C(COC(N)=O)CS[C@H]12)c1ccco1	0.829537
ZINC000012296181	CCCCOc1ccc([C@H](CCC(=O)N[C@@H]2C(=O)N3[C@@H]2SC(C)(C)[C@H]3C(=O)O)C(=O)O)cc1	0.828288
ZINC000012296183	CCCCOc1ccc([C@H](CCC(=O)N[C@@H]2C(=O)N3[C@@H](C(=O)O)C(C)(C)S[C@H]23)C(=O)O)cc1	0.828288
ZINC000005223879	CO/N=C(\C(=O)N[C@H]1C(=O)N2C(C(=O)O)=C(COC(C)=O)CS[C@H]12)c1csc(N)n1	0.825467
ZINC001286671836	CO[C@H]1C=CO[C@@]2(C)Oc3c(C)c(O)c4c(c3C2=O)C(=O)C(N2CCC[C@H](C(N)=O)C2)=C(NC(=O)C(C)=CC=C[C@H](C)[C@H](O)[C@@H](C)[C@H](O)[C@H](C)[C@H](OC(C)=O)[C@@H]1C)C4=O	0.820072
ZINC000008739991	CO/N=C(\C(=O)N[C@@H]1C(=O)N2C(C(=O)O)=C(COC(C)=O)CS[C@H]12)c1cnc(N)s1	0.817301
ZINC000003977804	CO/N=C(\C(=O)N[C@H]1C(=O)N2C(C(=O)O)=C(CSc3nc(=O)c(=O)[nH]n3C)CS[C@H]12)c1csc(N)n1	0.816754
ZINC000004521782	C[C@H]1CC[C@@H](C(C)(C)c2ccccc2)[C@H](O)C1	0.813981
ZINC000100034897	CCCCCCCCCCCCCCOC[C@H](CO)OCCCCCCCCCCCCCC	0.813822
ZINC000252459988	CN[C@@H]1[C@H](O[C@@H]2[C@H](O[C@H]3[C@@H](O)[C@@H](O)[C@H](NC(=N)N)[C@@H](O)[C@@H]3NC(=N)N)O[C@@H](C)[C@@]2(O)CO)O[C@@H](CO)[C@H](O)[C@@H]1O	0.807761
ZINC000079183222	CN[C@@H]1[C@@H](O[C@H]2O[C@H](CO)[C@@H](N)[C@H](O)[C@@H]2O)O[C@H]2C[C@@H](N)[C@@H](O[C@@H]3[C@H](N)C[C@@H](N)[C@@H](O)[C@H]3O)O[C@H]2[C@@H]1O	0.806304
ZINC000004023785	[N-]=[N+]=N[C@@H]1C[C@@H](CO)O[C@H]1n1ccc(=O)[nH]c1=O	0.805626
ZINC000005223872	CO/N=C(\C(=O)N[C@@H]1C(=O)N2C(C(=O)O)=C(COC(C)=O)CS[C@@H]12)c1csc(N)n1	0.803
ZINC000062238216	CCCCCCCCCCCCCCCCCCCCCCCCCCCO	0.801175
ZINC000039560124	CC1(C)CC[C@]2(C(=O)O)[C@H](O)C[C@]3(C)C(=CC[C@@H]4[C@@]5(C)CC[C@H](O)C(C)(C)[C@H]5CC[C@]43C)[C@H]2C1	0.797302
ZINC000008584434	CO/N=C(/C(=O)N[C@@H]1C(=O)N2C(C(=O)O)=C(CSc3nc(=O)c(=O)[nH]n3C)CS[C@H]12)c1csc(N)n1	0.796847
ZINC000004524372	C/C(=C\c1ccccc1)[N+](=O)[O-]	0.796632
ZINC000033986117	C=C1CCC[C@]2(C)CC[C@@H](C(C)C)[C@H](O)[C@@H]12	0.796104
ZINC000000388507	Clc1ccc(Cl)cc1	0.795227
ZINC000070455017	CC(C)[C@]12CC[C@](C)(OO1)C1=C([C@@H]2O)[C@H](C)CC1=O	0.79369
ZINC000067911461	CC1(C)CC[C@]2(C(=O)O)[C@H](O)C[C@]3(C)C(=CC[C@H]4[C@@]5(C)CC[C@H](O)[C@@](C)(C(=O)O)[C@@H]5CC[C@]43C)[C@H]2C1	0.791953
ZINC000067911458	CC1(C)CC[C@]2(C(=O)O)[C@H](O)C[C@]3(C)C(=CC[C@@H]4[C@@]5(C)CC[C@H](O)[C@@](C)(C(=O)O)[C@H]5CC[C@]43C)[C@H]2C1	0.7919
ZINC000060050365	CCCCCCCCCCCCCCCCCCOC(=O)CCCCCCCCCCCCCCC	0.791797
ZINC000003840509	CNc1nc2c(s1)C[C@]1(C)CC[C@@H]([C@H](C)C(=O)NCCOC)[C@H](O)[C@H]1[C@@H]2C	0.78886
ZINC000008221268	CC(C)=C/C=C/C(C)=C/C=C/C(C)=C/C=C/C(C)=C/C=C/C=C(C)/C=C/C=C(C)/C=C/C1=C(C)CCCC1(C)C	0.786433
ZINC000086000444	CCCCCCCCCCCCCCCCCCCCCCCCCCCCCCOC(C)=O	0.786092
ZINC000049852136	CC(C)[C@H]1C(=O)O[C@H](C(C)C)C(=O)N(C)[C@@H](C(C)C)C(=O)O[C@H](C(C)C)C(=O)N(C)[C@@H](C(C)C)C(=O)O[C@H](C(C)C)C(=O)N1C	0.78587
ZINC000003978836	CC1(C)CC[C@]2(C(=O)O)[C@@H](O)C[C@]3(C)C(=CC[C@@H]4[C@@]5(C)CC[C@H](O)C(C)(C)[C@@H]5CC[C@]43C)[C@@H]2C1	0.779714
ZINC000248243875	C=C(CCC[C@H](C)CCC[C@H](C)CCCC(C)C)[C@H](CO)C/C=C(\C)CCC[C@H](C)CCC[C@H](C)CCCC(C)C	0.776754
ZINC000008740416	CO/N=C(/C(=O)N[C@@H]1C(=O)N2C(C(=O)O)=CCS[C@H]12)c1cnc(N)s1	0.776278
ZINC000043860492	CN[C@H]1C[C@@H](N)[C@H](O)[C@@H](O[C@@H]2O[C@H](CO)[C@H](O)[C@@H]3O[C@@]4(O[C@H]23)O[C@H]([C@@H](N)CO)[C@H](O)[C@H](O)[C@H]4O)[C@@H]1O	0.776073
ZINC000002146593	CCCCOc1ccccc1C1(C(=O)N[C@@H]2C(=O)N3[C@H]2SC(C)(C)[C@@H]3C(=O)O)CCCC1	0.774598
ZINC000248243872	C=C(CCC[C@H](C)CCC[C@H](C)CCCC(C)C)[C@H](CO)C/C=C(\C)CCC[C@H](C)CCC[C@@H](C)CCCC(C)C	0.77455
ZINC000085541128	CC(C)=C/C=C/C(C)=C/C=C/C(C)=C/C=C/C(C)=C/C=C/C=C(C)/C=C/C=C(C)/C=C\C1=C(C)CCCC1(C)C	0.774322
ZINC000008219952	CC(C)=CCC/C(C)=C/C=C/C(C)=C/C=C/C(C)=C/C=C/C=C(C)/C=C/C=C(C)/C=C/C1=C(C)CCCC1(C)C	0.773168
ZINC000248243877	C=C(CCC[C@H](C)CCC[C@H](C)CCCC(C)C)[C@H](CO)C/C=C(\C)CCC[C@@H](C)CCC[C@H](C)CCCC(C)C	0.772062
ZINC000238737395	C=C(CCC[C@H](C)CCC[C@H](C)CCCC(C)C)[C@H](CO)C/C=C(\C)CCC[C@@H](C)CCC[C@@H](C)CCCC(C)C	0.772002
ZINC000039036211	CC1(C)C[C@H](O)[C@]2(C(=O)O)CC[C@]3(C)C(=CC[C@@H]4[C@@]5(C)CC[C@H](O)C(C)(C)[C@@H]5CC[C@]43C)[C@@H]2C1	0.770958
ZINC000005304227	COc1ccccc1C1(C(=O)N[C@@H]2C(=O)N3[C@H]2SC(C)(C)[C@@H]3C(=O)O)CCC1	0.770695
ZINC000067911462	CC1(C)CC[C@]2(C(=O)O)[C@H](O)C[C@]3(C)C(=CC[C@H]4[C@@]5(C)CC[C@H](O)[C@@](C)(C(=O)O)[C@H]5CC[C@]43C)[C@H]2C1	0.7701
ZINC000002146630	COc1ccccc1C1(C(=O)N[C@@H]2C(=O)N3[C@H]2SC(C)(C)[C@H]3C(=O)O)CCC1	0.769741
ZINC000166560757	C=C1OC(=O)[C@@]2([C@@H]1O)[C@H](C)CCC(=O)[C@@H]2O	0.769701
ZINC000004829413	CC(C)[C@H](C(=O)O)N(C)C	0.769009
ZINC000085531576	CC1(C)CC[C@]2(C(=O)O)[C@H](O)C[C@]3(C)C(=CC[C@@H]4[C@@]5(C)C[C@H](O)[C@H](O)C(CO)(CO)[C@@H]5CC[C@]43C)[C@H]2C1	0.767174
ZINC000085644223	CCCCCCCCCCCCCCCC(=O)O[C@@H]1CC(C)=C(/C=C/C(C)=C/C=C/C(C)=C/C=C/C=C(C)/C=C/C=C(C)/C=C/C2=C(C)CCCC2(C)C)C(C)(C)C1	0.765911
ZINC000000099489	COc1ccc(/C=C/[N+](=O)[O-])cc1OC	0.765292
ZINC000030730519	CC1=CCCC(C)(C)[C@@H]1/C=C/C(C)=C/C=C/C(C)=C/C=C/C=C(C)/C=C/C=C(C)/C=C/[C@H]1C(C)=CCCC1(C)C	0.76512
ZINC000038435846	C=C1OC(=O)[C@]2([C@H](C)C=CC(=O)[C@@H]2O)[C@H]1O	0.7643
ZINC000254856582	CN(N=O)C(=O)N[C@@H]1O[C@H](CO)[C@H](O)[C@@H](O)[C@@H]1O	0.762164
ZINC000000800349	CC1(C)S[C@H]2N(C(=O)C2(Br)Br)[C@@H]1C(=O)O	0.761537
ZINC000059586670	C[C@@H]1C(=O)CC[C@]2(C)[C@@H]3CC=C4[C@@H]5CC(C)(C)CC[C@]5(C(=O)O)[C@H](O)C[C@@]4(C)[C@]3(C)CC[C@H]12	0.760234
ZINC000015708977	CCCCNc1nc2c(s1)C[C@]1(C)CC[C@@H]([C@H](C)C(=O)NCCOC)[C@H](O)[C@H]1[C@@H]2C	0.757752
ZINC000097971604	CC(=O)N[C@H]1[C@H](O[C@H]2CC[C@@]3(C)[C@@H](CC[C@]4(C)[C@@H]3CC=C3[C@@H]5CC(C)(C)CC[C@]5(C(=O)O)[C@H](O)C[C@]34C)C2(C)C)O[C@H](CO)[C@@H](O)[C@@H]1O	0.757603
ZINC000004109042	CO/N=C(/C(=O)N[C@@H]1C(=O)N2C(C(=O)O)=C(CSc3nnc(C)s3)CS[C@H]12)c1csc(N)n1	0.757587
ZINC000056897573	CC1=C(/C=C/C(C)=C\C=C/C(C)=C/C=C/C=C(C)/C=C\C=C(C)/C=C/C2=C(C)CCCC2(C)C)C(C)(C)CCC1	0.754138
ZINC000043860489	CN[C@H]1C[C@@H](N)[C@H](O)[C@@H](O[C@@H]2O[C@H](CO)[C@H](O)[C@@H]3O[C@@]4(O[C@H]23)O[C@H]([C@H](N)CO)[C@H](O)[C@H](O)[C@H]4O)[C@@H]1O	0.752718
ZINC000064622167	CC(C)=CCC/C(C)=C/C=C/C(C)=C/C=C/C(C)=C/C=C/C=C(C)/C=C/C=C(C)/C=C/[C@@H]1C(C)=CCCC1(C)C	0.752545
ZINC000000402067	CC(C)[C@@H](C(=O)O)N(C)C	0.751913
ZINC000006920385	CCCCCCCCCCCCCCCCCCCCCCCCCCO	0.750255
ZINC000043860491	CN[C@H]1C[C@@H](N)[C@H](O)[C@@H](O[C@@H]2O[C@H](CO)[C@H](O)[C@@H]3O[C@]4(O[C@H]23)O[C@H]([C@@H](N)CO)[C@H](O)[C@H](O)[C@H]4O)[C@@H]1O	0.749465
ZINC000000800351	CC1(C)S[C@H]2N(C(=O)C2(Br)Br)[C@H]1C(=O)O	0.748489
ZINC000524731999	COC(=O)c1cn([C@@H]2C(=O)N3C(C(=O)O)=C(C)CS[C@H]23)cc2c(O)nnc1-2	0.748322
ZINC000085489869	CC1=CCCC(C)(C)[C@H]1/C=C/C(C)=C/C=C/C(C)=C/C=C/C=C(C)/C=C\C=C(C)/C=C/C1=C(C)CCCC1(C)C	0.747507
ZINC000003840510	CNc1nc2c(s1)C[C@]1(C)CC[C@H]([C@H](C)C(=O)NCCOC)[C@H](O)[C@H]1[C@@H]2C	0.746688
ZINC000014813518	CC(C)[C@@H]1[C@@H](O)C=C(CO)C(=O)[C@@H]1O	0.745969
ZINC000070457433	CCCCCCCCCCCCCCCC[C@@H](O)CCCCCC[C@@H](O)CCCCC	0.745933
ZINC000008740133	CC1(C)S[C@@H]2[C@H](NC(=O)[C@H](NN3CCNC3=O)c3ccccc3)C(=O)N2[C@H]1C(=O)O	0.745214
ZINC000039600780	CC1(C)CC[C@]2(CO)[C@@H](O)C[C@]3(C)C(=CC[C@@H]4[C@@]5(C)CC[C@H](O)[C@@](C)(CO)[C@@H]5CC[C@]43C)[C@@H]2C1	0.745162
ZINC000070450893	CCCCCCCCCCCCCC[C@@H](O)CCCCCC[C@@H](O)CCCCCCC	0.742741
ZINC000008740134	CC1(C)S[C@@H]2[C@H](NC(=O)[C@@H](NN3CCNC3=O)c3ccccc3)C(=O)N2[C@H]1C(=O)O	0.742284
ZINC000095913831	CC1=C(/C=C/C(C)=C\C=C\C(C)=C\C=C\C=C(C)\C=C\C=C(C)\C=C/[C@@H]2[C@H](C)CC=CC2(C)C)C(C)(C)CCC1	0.741423
ZINC000254646418	CO[C@H]1C=CO[C@@]2(C)Oc3c(C)c(O)c4c(c3C2=O)C(=O)C(N)=C(NC(=O)C(C)=CC=C[C@H](C)[C@H](O)[C@@H](C)[C@H](O)[C@H](C)[C@H](OC(C)=O)[C@@H]1C)C4=O	0.735312
ZINC000028467879	CO/N=C(\C(=O)N[C@@H]1C(=O)N2C(C(=O)O)=C(CSc3nc(=O)c(O)nn3C)CS[C@H]12)c1csc(N)n1	0.734952
ZINC000085508105	CCCCCCCCCCCCCCCCCCCCCCCCCCOC(=O)CC(C)C	0.733773
ZINC000004517167	CO/N=C(\C(=O)N[C@H]1C(=O)N2C(C(=O)O)=C(COC(C)=O)CS[C@@H]12)c1csc(N)n1	0.732217
ZINC000095919479	C/C=C(\C)CC/C(C)=C/CC/C(C)=C/C=C/C(C)=C/C=C/C=C(C)/C=C/C=C(C)/C=C\C1=C(C)CCCC1(C)C	0.731625
ZINC000206487467	CS[C@]1(CO)C(=O)N2c3c(O)cccc3C[C@@H]2C(=O)N1C	0.729042
ZINC000070454265	CCCCCCCCCCCCCCCCCCCCCCCCCCCCCc1cc(=O)c2ccccc2n1C	0.728961
ZINC000085489908	CC(C)=CCC/C(C)=C/C=C/C(C)=C\C=C/C(C)=C/C=C/C=C(C)/C=C\C=C(C)/C=C/C1=C(C)CCCC1(C)C	0.727305
ZINC000085489882	CC(C)=CCC/C(C)=C/C=C/C(C)=C\C=C/C(C)=C/C=C/C=C(C)/C=C/C=C(C)/C=C/[C@H]1C(C)=CCCC1(C)C	0.727012
ZINC000006920427	CCCCCCCCN(CCCCCCCC)CCCCCCCC	0.726615
ZINC000085532089	CC(C)=CCC/C(C)=C/C=C/C(C)=C/C=C/C(C)=C/C=C/C=C(C)/C=C/C=C(C)/C=C\C1=C(C)C[C@@H](O)CC1(C)C	0.724415
ZINC000267327686	CC(C)=CCC/C(C)=C/C=C\C(C)=C\C=C\C(C)=C\C=C\C=C(C)\C=C\C=C(C)\C=C\C=C(/C)CCC=C(C)C	0.723976
ZINC000095914980	C[C@]1(CO)CC[C@@]2(CO)C(=C3C=C[C@@H]4[C@@]5(C)CC[C@H](O)[C@@](C)(CO)[C@@H]5CC[C@@]4(C)[C@]3(C)C[C@@H]2O)C1	0.723546
ZINC000070455010	CC(C)[C@@]12CC[C@@](C)(OO1)C1=C([C@@H]2O)[C@H](C)CC1=O	0.723273
ZINC000008830682	C[C@H]1CC[C@@H]2[C@H](C)C(=O)O[C@H]3O[C@]4(C)CC[C@@H]1[C@@]32OO4	0.720665
ZINC000085867904	CN[C@@H]1[C@@H](O[C@H]2O[C@H](CO)[C@@H](N)[C@H](O)[C@@H]2O)O[C@@H]2C[C@@H](N)[C@@H](O[C@@H]3[C@H](N)C[C@@H](N)[C@@H](O)[C@H]3O)O[C@@H]2[C@@H]1O	0.718739
ZINC000095910237	CC1=C(/C=C\C(C)=C\C=C\C(C)=C\C=C\C=C(C)\C=C\C=C(C)\C=C\C2=C(C)C[C@@H](O)CC2(C)C)C(C)(C)CCC1	0.717884
ZINC000015708974	CCCCNc1nc2c(s1)C[C@]1(C)CC[C@H]([C@H](C)C(=O)NCCOC)[C@H](O)[C@H]1[C@@H]2C	0.717088
ZINC000095099372	C/C=C(\C)C(=O)O[C@H]1[C@H](O)[C@]2(CO)[C@H](O)C[C@]3(C)C(=CC[C@H]4[C@@]5(C)CC[C@H](O)[C@](C)(CO)[C@@H]5CC[C@]43C)[C@H]2CC1(C)C	0.716192
ZINC000001530585	Cn1nnnc1SCC1=C(C(=O)O)N2C(=O)[C@H](NC(=O)[C@H](O)c3ccccc3)[C@@H]2SC1	0.714146
ZINC000255287863	C/C=C(\C)C(=O)O[C@H]1[C@H](O)[C@]2(CO)[C@@H](O)C[C@]3(C)C(=CC[C@@H]4[C@@]5(C)CC[C@H](O)[C@@](C)(CO)[C@@H]5CC[C@]43C)[C@@H]2CC1(C)C	0.713901
ZINC000059586001	CC1(C)CC[C@@]2(CO)C(=C3CC[C@@H]4[C@@]5(C)CC[C@H](O)C(C)(C)[C@@H]5CC[C@@]4(C)[C@]3(C)C[C@@H]2O)C1	0.709268
ZINC000085531577	CC1(C)CC[C@]2(C(=O)O)[C@@H](O)C[C@]3(C)C(=CC[C@@H]4[C@@]5(C)C[C@H](O)[C@H](O)[C@](CO)(C(=O)O)[C@@H]5CC[C@]43C)[C@@H]2C1	0.707387
ZINC000095911865	CCCCCCCCCCCCC(O)CCCCCCCCCCCC	0.706344
ZINC000101058514	CC1=C(/C=C\C(C)=C/C=C\C(C)=C/C=C/C=C(C)/C=C\C=C(C)/C=C\C2=C(C)CCCC2(C)C)C(C)(C)CCC1	0.706255
ZINC000005234413	CC(=O)N[C@H]1[C@H](N=[N+]=[N-])O[C@@H]2CO[C@@H](c3ccccc3)O[C@H]2[C@@H]1O	0.705495
ZINC000257521007	CC1(C)CC[C@]2(CO)C(=C3C=C[C@H]4[C@](C)(CC[C@H]5[C@@](C)(CO)[C@@H](O)CC[C@]54C)[C@]3(C)C[C@@H]2O)C1	0.7038
ZINC000049889095	CN1C(=O)[C@]2(Cc3cn([C@]45C[C@@]67SS[C@@](CO)(C(=O)N6[C@H]4Nc4ccccc45)N(C)C7=O)c4ccccc34)SS[C@@]1(CO)C(=O)N2C	0.702669
ZINC000095913830	CC1=C(/C=C/C(C)=C\C=C\C(C)=C\C=C\C=C(C)/C=C/C=C(C)/C=C\[C@@H]2[C@H](C)CC=CC2(C)C)C(C)(C)CCC1	0.701372
ZINC000001530586	Cn1nnnc1SCC1=C(C(=O)O)N2C(=O)[C@H](NC(=O)[C@@H](O)c3ccccc3)[C@@H]2SC1	0.70068
ZINC000097971605	CC(=O)N[C@H]1[C@H](O[C@H]2CC[C@]3(C)[C@@H]4CC=C5[C@@H]6CC(C)(C)CC[C@]6(C(=O)O)[C@H](O)C[C@@]5(C)[C@]4(C)CC[C@H]3C2(C)C)O[C@H](CO)[C@@H](O)[C@@H]1O	0.69932
ZINC000095099621	CCCCCCCCCCCCCCCC(=O)OC/C=C(C)\C=C\C=C(C)/C=C/C1=C(C)CCCC1(C)C	0.699137
ZINC000000388512	Oc1cc(Cl)ccc1Cl	0.698838
ZINC000085491598	CC1=C(/C=C/C(C)=C\C=C/C(C)=C/C=C/C=C(C)/C=C\C=C(C)/C=C/C2=C(C)C[C@H](O)CC2(C)C)C(C)(C)CCC1	0.693394
ZINC000020466959	C[C@@H]1[C@@H](NC(=O)c2cnccn2)CC[C@]2(C)CC[C@H]([C@H](C)C(=O)N3CCCC3)[C@H](O)[C@@H]12	0.693067
ZINC000085543379	C[C@]12CC[C@H]([C@H](O)C1)[C@](C)(CCO)O2	0.690302
ZINC000072400437	CCCCCCCCCCCCCCCCCC(=O)N[C@@H](CO)[C@H](O)[C@@H](O)CCCCCCCCCCCCCC	0.687872
ZINC000020467167	C[C@@H]1[C@@H](NC(=O)c2ccccn2)CC[C@]2(C)CC[C@H]([C@H](C)C(=O)NC3CC3)[C@H](O)[C@@H]12	0.687324
ZINC000095099422	CN1C(=O)[C@@H](O)[C@](O)(c2ccccc2)[C@@H]1[C@H](O)c1cccc(O)c1	0.686649
ZINC000004085258	C[C@H](O)[C@H](NC(=O)[C@H]1N2C(=O)c3ccccc3[C@H]2SC1(C)C)C(=O)O	0.685987
ZINC000000058187	CC1=CC(=O)c2c(O)cccc2C1=O	0.685384
ZINC000086040206	CCCCCCCCCCCCCCCCCCCCCCCCCO	0.6839
ZINC000084154083	CC1(C)CC[C@]2(CO)[C@H](O)C[C@]3(C)C(=CC[C@H]4[C@@]5(C)CC[C@H](O)C(C)(C)[C@H]5CC[C@]43C)[C@H]2C1	0.683601
ZINC000000800348	CC1(C)S[C@@H]2N(C(=O)C2(Br)Br)[C@@H]1C(=O)O	0.683056
ZINC000085490142	CC1=C(/C=C/C(C)=C\C=C/C(C)=C/C=C/C=C(C)/C=C\C=C(C)/C=C/C2=C(C)C[C@H](O)CC2(C)C)C(C)(C)CC=C1	0.682563
ZINC000004262409	CC(C)[C@H]1CC[C@H](C)C[C@@H]1OC(=O)Cl	0.681964
ZINC000008791296	CC(C)[C@H](NC(=O)[C@H]1N2C(=O)c3ccccc3[C@H]2SC1(C)C)C(=O)N1CCC[C@H]1CO	0.680724
ZINC000085489382	CC1(C)C[C@H](O)[C@]2(CO)[C@H](O)C[C@]3(C)C(=CC[C@@H]4[C@@]5(C)CC[C@H](O)[C@@](C)(C=O)[C@H]5CC[C@]43C)[C@H]2C1	0.680415
ZINC000011592733	CCN1CCN(C(=O)N[C@H](C(=O)N[C@@H]2C(=O)N3[C@H]2SC(C)(C)[C@H]3C(=O)O)c2ccccc2)C(=O)C1=O	0.679625
ZINC000004062610	CC1(C)S[C@@H]2[C@H](NC(=O)[C@@H](N)c3ccccc3)C(=O)N2[C@H]1C(=O)O	0.679245
ZINC000006920416	CCCCCCCCCCCCCCCCCCCCCCC	0.677276
ZINC000004097457	Cn1nnnc1SCC1=C(C(=O)O)N2C(=O)[C@@H](NC(=O)[C@@H](OC=O)c3ccccc3)[C@H]2SC1	0.676768
ZINC000005318851	CN(N=O)C(=O)N[C@H]1O[C@@H](CO)[C@@H](O)[C@@H](O)[C@H]1O	0.676586
ZINC000020467155	C[C@@H]1[C@@H](NC(=O)c2ccccn2)CC[C@]2(C)CC[C@H]([C@H](C)C(=O)NC(C)(C)C)[C@H](O)[C@@H]12	0.676109
ZINC000020466922	C[C@@H]1[C@@H](NC(=O)c2cnccn2)CC[C@]2(C)CC[C@H]([C@H](C)C(=O)NC3CC3)[C@H](O)[C@@H]12	0.672872
ZINC000003840606	Cc1nc2c(s1)C[C@]1(C)CC[C@@H]([C@H](C)C(=O)N3CCN(C)CC3)[C@H](O)[C@H]1[C@@H]2C	0.671804
ZINC000095099368	C/C=C(\C)C(=O)O[C@H]1[C@H](O)[C@@]2(CO)[C@H](O)C[C@]3(C)C(=CC[C@H]4[C@@]5(C)CC[C@H](O)[C@](C)(CO)[C@@H]5CC[C@]43C)[C@H]2CC1(C)C	0.669859
ZINC000030883987	C[C@@H]1[C@@H](NC(=O)c2cnccn2)CC[C@]2(C)CC[C@H]([C@H](C)C(=O)NC3CCCCC3)[C@H](O)[C@@H]12	0.668726
ZINC000049823175	CC[C@H](C)[C@H]1C(=O)O[C@H](C(C)C)C(=O)N(C)[C@@H](C(C)C)C(=O)O[C@H](C(C)C)C(=O)N(C)[C@@H](C(C)C)C(=O)O[C@H](C(C)C)C(=O)N1C	0.66539
ZINC000009212401	CCN1CCN(C(=O)N[C@H](C(=O)N[C@@H]2C(=O)N3[C@H]2SC(C)(C)[C@@H]3C(=O)O)c2ccccc2)C(=O)C1=O	0.664602
ZINC000005234412	CC(=O)N[C@H]1[C@H](N=[N+]=[N-])O[C@@H]2CO[C@H](c3ccccc3)O[C@H]2[C@@H]1O	0.664543
ZINC000085893469	CCCCCCCCCCCCCCCC(=O)N[C@@H](CO)[C@H](O)/C=C/CC/C=C(\C)CCCCCCCCC	0.662353
ZINC000020467007	C[C@@H]1[C@@H](NC(=O)c2ccncc2)CC[C@]2(C)CC[C@H]([C@H](C)C(=O)NC3CC3)[C@H](O)[C@@H]12	0.661156
ZINC000095099335	CO[C@H]1C[C@@H]([C@H]2O[C@@H]3[C@@H](C(=O)[C@H]2OC)[C@H](O)C[C@H](O)[C@H]3OC)CC[C@@H]1O	0.660273
ZINC000100611210	C[C@H]1c2cccc(O)c2C(O)=C2C(=O)[C@]3(O)C(=O)/C(=C(\N)O)C(=O)[C@@H](N(C)C)[C@@H]3[C@@H](O)[C@@H]21	0.657772
ZINC000000465709	O=[N+]([O-])/C=C/c1ccc(Sc2ccc(Cl)cc2)cc1	0.65498
ZINC000005318859	CN(N=O)C(=O)N[C@@H]1O[C@@H](CO)[C@@H](O)[C@@H](O)[C@@H]1O	0.653763
ZINC000254344143	CO[C@H]1C=CO[C@@]2(C)Oc3c(C)c(O)c4c(c3C2=O)C(=O)C(N2CCC(C(N)=O)(N3CCCCC3)CC2)=C(NC(=O)C(C)=CC=C[C@H](C)[C@H](O)[C@@H](C)[C@H](O)[C@H](C)[C@H](OC(C)=O)[C@@H]1C)C4=O	0.653762
ZINC000085489900	CC1=CCCC(C)(C)[C@@H]1/C=C/C(C)=C\C=C/C(C)=C/C=C/C=C(C)/C=C\C=C(C)/C=C/[C@H]1C(C)=CCCC1(C)C	0.652295
ZINC000012657962	CC1(C)[C@@H](C(=O)O)N2C(=O)C(Br)(Br)[C@H]2[S@@]1=O	0.651771
ZINC000012883744	C[C@H](O)[C@@H](NC(=O)[C@H]1N2C(=O)c3ccccc3[C@H]2SC1(C)C)C(=O)O	0.651133
ZINC000004221858	CN[C@H](C(=O)N[C@H]1C[C@@](O)(C(=O)N[C@H](Cc2c[nH]c3ccccc23)C(N)=O)C[C@@H](O)[C@@H]1O)C(C)C	0.650833
ZINC000003830397	Cn1nnnc1SCC1=C(C(=O)O)N2C(=O)[C@@H](NC(=O)[C@H](OC=O)c3ccccc3)[C@H]2SC1	0.649417
ZINC000229762267	CC1=C[C@@H]2O[C@H]3[C@H](O)C[C@@](C)([C@@]34CO4)[C@@]2(CO)[C@H](O)C1=O	0.649143
ZINC000000001875	CCn1cc(C(=O)O)c(=O)c2cc3c(cc21)OCO3	0.647267
ZINC000070454239	CCCCCCCC/C=C/CCCCCC(=O)OCCCCCCCCCCCCCCCCCCCCCCCCCCCCCC	0.646657
ZINC000020111249	CCCCC1=C(C)/C(=C\c2[nH]cc(C)c2C)N=C1Cc1[nH]c(/C=C2/N=CC(C)=C2C)c(C)c1CCCC	0.646539
ZINC000169289410	CC(=O)N[C@H]1[C@H](O[C@@H]2O[C@H](C[C@@H](O)[C@H]3O[C@@H](n4ccc(=O)[nH]c4=O)[C@H](O)[C@@H]3O)[C@H](O)[C@H](O)[C@H]2NC(=O)/C=C/CCCCCCCCCCC(C)C)O[C@H](CO)[C@@H](O)[C@@H]1O	0.645946
ZINC000001322848	CC1(C)[C@H](C(=O)O)N2C(=O)C(Br)(Br)[C@H]2[S@]1=O	0.645495
ZINC000030883652	CC(=O)N[C@H]1CC[C@]2(C)CC[C@@H]([C@H](C)C(=O)NCc3ccccn3)[C@H](O)[C@H]2[C@@H]1C	0.64468
ZINC000095914240	C=COC(=O)CCCCCCCCCCCCCCCCCCCCCCCC	0.64399
ZINC000257521010	CC1(C)CC[C@]2(CO)C(=C3C=C[C@H]4[C@](C)(CC[C@H]5[C@@](C)(CO)[C@@H](O)CC[C@]54C)[C@@]3(C)C[C@@H]2O)C1	0.643163
ZINC000085511752	CC(C)=CCC/C(C)=C/C=C/C(C)=C\C=C/C(C)=C/C=C/C=C(C)/C=C\C=C(C)/C=C/C=C(\C)CCC=C(C)C	0.641473
ZINC000012656240	CC1=C(C(=O)N[C@@H](CCCNC(=N)N)C(=O)O)N2C(=O)[C@@H](NC(=O)Cc3ccccc3)[C@H]2SC1	0.641431
ZINC000020467225	C[C@@H]1[C@@H](NC(=O)c2cncnc2)CC[C@]2(C)CC[C@H]([C@H](C)C(=O)NC3CCCCC3)[C@H](O)[C@@H]12	0.640759
ZINC000001322846	CC1(C)[C@@H](C(=O)O)N2C(=O)C(Br)(Br)[C@H]2[S@]1=O	0.640149
ZINC000020467206	C[C@@H]1[C@@H](NC(=O)c2ccccn2)CC[C@]2(C)CC[C@H]([C@H](C)C(=O)N3CCCC3)[C@H](O)[C@@H]12	0.639523
ZINC000028467872	CO/N=C(\C(=O)N[C@@H]1C(=O)N2C(C(=O)O)=C(CSc3nc(=O)c(O)nn3C)CS[C@@H]12)c1csc(N)n1	0.639122
ZINC000078724303	CN[C@H](CN)C(=O)O	0.638192
ZINC000020467233	C[C@@H]1[C@@H](NC(=O)c2cncnc2)CC[C@]2(C)CC[C@H]([C@H](C)C(=O)NC3CC3)[C@H](O)[C@@H]12	0.638067
ZINC000034235782	C=C1CC[C@@H](O)[C@]2(C)CC[C@@H](C(C)C)[C@H](O)[C@@H]12	0.637471
ZINC000020467163	C[C@@H]1[C@@H](NC(=O)c2ccccn2)CC[C@]2(C)CC[C@H]([C@H](C)C(=O)NC3CCCCC3)[C@H](O)[C@@H]12	0.63711
ZINC000008219885	CC(C)=CCC/C(C)=C/CC/C(C)=C/C=C/C(C)=C/C=C/C=C(C)/C=C/C=C(\C)CC/C=C(\C)CCC=C(C)C	0.633918
ZINC000020467229	C[C@@H]1[C@@H](NC(=O)c2cncnc2)CC[C@]2(C)CC[C@H]([C@H](C)C(=O)NC3CCCC3)[C@H](O)[C@@H]12	0.633736
ZINC000008876650	CC(C)[C@H](NC(=O)[C@@H](NC(=O)[C@H]1N2C(=O)c3ccccc3[C@H]2SC1(C)C)C(C)C)C(=O)O	0.631513
ZINC000082189149	CCCCCCCCCCCCCCC[C@H](CC)CCC	0.630814
ZINC000020467197	C[C@@H]1[C@@H](NC(=O)c2ccccn2)CC[C@]2(C)CC[C@H]([C@H](C)C(=O)NCc3ccccn3)[C@H](O)[C@@H]12	0.626024
ZINC000086034581	CC(C)(O)[C@@H]1CC[C@](C)(O)C[C@H]1O	0.625286
ZINC000008733250	CC1(C)[C@H](C(=O)O)N2C(=O)C(Br)(Br)[C@H]2[S@@]1=O	0.624213
ZINC000049833012	CC1(C)CC[C@]2(C(=O)O)[C@H](O)C[C@]3(C)C(=CC[C@@H]4[C@@]5(C)CC[C@H](O[C@@H]6O[C@H](CO)[C@@H](O)[C@H](O)[C@H]6O)C(C)(C)[C@@H]5CC[C@]43C)[C@H]2C1	0.623737
ZINC000020467219	C[C@@H]1[C@@H](NC(=O)c2cncnc2)CC[C@]2(C)CC[C@H]([C@H](C)C(=O)NC(C)(C)C)[C@H](O)[C@@H]12	0.621986
ZINC000020467003	C[C@@H]1[C@@H](NC(=O)c2ccncc2)CC[C@]2(C)CC[C@H]([C@H](C)C(=O)NC3CCCC3)[C@H](O)[C@@H]12	0.62083
ZINC000020467275	C[C@@H]1[C@@H](NC(=O)c2cncnc2)CC[C@]2(C)CC[C@H]([C@H](C)C(=O)N3CCCC3)[C@H](O)[C@@H]12	0.620122
ZINC000000800350	CC1(C)S[C@@H]2N(C(=O)C2(Br)Br)[C@H]1C(=O)O	0.620055
ZINC000095098847	C[C@@H]1CC[C@@H]2[C@@H](C)C(=O)O[C@H]3O[C@]4(C)CC[C@@H]1[C@@]32OO4	0.619984
ZINC000136285285	C=CC[C@@H]1OC(=O)CCNC(=O)[C@H](C)N(C)C(=O)[C@H](C(C)C)N(C)C(=O)[C@H](C(C)C)NC(=O)[C@@H]2CCCN2C1=O	0.619506
ZINC000036383814	CC1(C)C[C@H](O)[C@]2(CO)CC[C@]3(C)C(=CC[C@@H]4[C@@]5(C)CC[C@H](O)C(C)(C)[C@H]5CC[C@]43C)[C@@H]2C1	0.61924
ZINC000085542414	CC1=C(/C=C\C(C)=C\C=C\C(C)=C\C=C\C=C(C)\C=C/C=C(C)\C=C\C2=C(C)C[C@@H](O)CC2(C)C)C(C)(C)C[C@H](O)C1	0.618903
ZINC000086034568	CC(C)(O)[C@H]1CC[C@](C)(O)C[C@H]1O	0.618886
ZINC000030883659	CC(=O)N[C@H]1CC[C@]2(C)CC[C@H]([C@H](C)C(=O)NCc3ccccn3)[C@H](O)[C@H]2[C@@H]1C	0.617649
ZINC000254488694	CO[C@H]1C=CO[C@@]2(C)Oc3c(C)c(O)c4c(c3C2=O)C(=O)C=C(NC(=O)C(C)=CC=C[C@H](C)[C@H](O)[C@@H](C)[C@H](O)[C@H](C)[C@H](O)[C@@H]1C)C4=O	0.617157
ZINC000085542420	CC1=C(/C=C\C(C)=C/C=C/C(C)=C/C=C/C=C(C)/C=C\C=C(C)/C=C/C2=C(C)C[C@@H](O)CC2(C)C)C(C)(C)C[C@H](O)C1	0.614126
ZINC000020466160	CC(=O)N[C@H]1CC[C@]2(C)CC[C@@H]([C@H](C)C(=O)NCc3cccnc3)[C@H](O)[C@H]2[C@@H]1C	0.612329
ZINC000252480870	N=C1N[C@H](O)[C@@H]2[C@H]3O[C@@]4(O)O[C@@H]([C@H](O)[C@@]2(N1)[C@@H]4O)[C@]3(O)CO	0.611236
ZINC000020466410	C[C@@H]1[C@@H](NC(=O)CC(C)(C)C)CC[C@]2(C)CC[C@H]([C@H](C)C(=O)NCc3ccccn3)[C@H](O)[C@@H]12	0.611223
ZINC000020466999	C[C@@H]1[C@@H](NC(=O)c2ccncc2)CC[C@]2(C)CC[C@H]([C@H](C)C(=O)NC3CCCCC3)[C@H](O)[C@@H]12	0.611169
ZINC000085867916	CN[C@@H]1[C@@H](O[C@H]2O[C@H](CO)[C@@H](N)[C@H](O)[C@@H]2O)O[C@H]2C[C@@H](N)[C@@H](O[C@@H]3[C@H](N)C[C@@H](N)[C@@H](O)[C@H]3O)O[C@@H]2[C@@H]1O	0.609142
ZINC000030883760	COCC(=O)N[C@H]1CC[C@]2(C)CC[C@@H]([C@H](C)C(=O)N3CCC[C@@H]3COC)[C@H](O)[C@H]2[C@@H]1C	0.609124
ZINC000020466951	C[C@@H]1[C@@H](NC(=O)c2cnccn2)CC[C@]2(C)CC[C@H]([C@H](C)C(=O)NCc3ccccn3)[C@H](O)[C@@H]12	0.607987
ZINC000257525135	C=CC[C@@H]1OC(=O)CCNC(=O)[C@H](C)N(C)C(=O)[C@H](C(C)C)N(C)C(=O)[C@@H](C(C)C)NC(=O)[C@@H]2CCCN2C1=O	0.607171
ZINC000020466059	CC(=O)N[C@H]1CC[C@]2(C)CC[C@@H]([C@H](C)C(=O)NC(C)(C)C)[C@H](O)[C@H]2[C@@H]1C	0.606781
ZINC000031351476	CC1(C)CC[C@@]2(C(=O)O)[C@@H](C1)C1=CC[C@@H]3[C@@]4(C)CC[C@H](O)[C@@](C)(CO)[C@@H]4CC[C@@]3(C)[C@]1(C)C[C@H]2O	0.605688
ZINC000584909007	CC1(C)CC[C@]2(C(=O)O)[C@H](O)C[C@]3(C)C(=CC[C@@H]4[C@@]5(C)CC[C@H](O[C@@H]6O[C@H](CO)[C@@H](O)[C@H](O)[C@H]6O)C(C)(C)[C@H]5CC[C@]43C)[C@H]2C1	0.604833
ZINC000014488007	CC1=C[C@H](O)[C@H](C(C)C)CC1=O	0.60346
ZINC000003840605	Cc1nc2c(s1)C[C@]1(C)CC[C@H]([C@H](C)C(=O)N3CCN(C)CC3)[C@H](O)[C@H]1[C@@H]2C	0.603253
ZINC000257525136	C=CC[C@@H]1OC(=O)CCNC(=O)[C@H](C)N(C)C(=O)[C@H](C(C)C)N(C)C(=O)[C@H](C(C)C)NC(=O)[C@H]2CCCN2C1=O	0.600692
ZINC000095913973	CCCCC/C=C\C/C=C\CCCCCCCC(=O)N[C@@H](CO)[C@H](O)/C=C/CC/C=C(\C)CCCCCCCCC	0.598749
ZINC000008398702	CCCCCCCCCCCCCCCCCC(=O)NCCSc1ccccc1C	0.59722
ZINC000000259983	CN(C)c1ccc(/C=C/[N+](=O)[O-])cc1	0.596585
ZINC000020467034	C[C@@H]1[C@@H](NC(=O)c2ccncc2)CC[C@]2(C)CC[C@H]([C@H](C)C(=O)NCc3ccccn3)[C@H](O)[C@@H]12	0.596194
ZINC000028467868	CO/N=C(\C(=O)N[C@H]1C(=O)N2C(C(=O)O)=C(CSc3nc(=O)c(O)nn3C)CS[C@@H]12)c1csc(N)n1	0.594749
ZINC000085542417	CC1=C(/C=C\C(C)=C/C=C\C(C)=C\C=C\C=C(C)\C=C/C=C(C)\C=C\C2=C(C)C[C@@H](O)CC2(C)C)C(C)(C)C[C@H](O)C1	0.594411
ZINC000095099414	CN1C(=O)[C@@H](O)[C@](O)(c2ccccc2)[C@@H]1[C@H](O)c1ccccc1	0.593671
ZINC000584909005	CC1(C)CC[C@]2(C(=O)O)[C@H](O)C[C@]3(C)C(=CC[C@H]4[C@@]5(C)CC[C@H](O[C@@H]6O[C@H](CO)[C@@H](O)[C@H](O)[C@H]6O)C(C)(C)[C@@H]5CC[C@]43C)[C@H]2C1	0.592358
ZINC000085546053	C[C@]12CCC#C[C@H](O)[C@@]3(CC1)[C@@H](O)C[C@]1(C)C(=CC(=O)[C@@H]4[C@]5(C)[C@H](CC[C@]41C)[C@@]1(CO)CCC[C@@H]5C[C@@H]1O)[C@H]3C2	0.592297
ZINC000067903312	CC[C@@H](C)[C@H]1C(=O)O[C@H](C(C)C)C(=O)N(C)[C@@H](C(C)C)C(=O)O[C@H](C(C)C)C(=O)N(C)[C@@H](C(C)C)C(=O)O[C@H](C(C)C)C(=O)N1C	0.59228
ZINC000085488538	CC1(C)C[C@H](O)[C@@]2(CO)[C@@H](C1)C1=CC[C@@H]3[C@@]4(C)CC[C@H](O)C(C)(C)[C@H]4CC[C@@]3(C)[C@]1(C)[C@@H](O)[C@H]2O	0.5921
ZINC000020466111	CC(=O)N[C@H]1CC[C@]2(C)CC[C@@H]([C@H](C)C(=O)NC(C)C)[C@H](O)[C@H]2[C@@H]1C	0.590852
ZINC000008681831	C[C@@H]1CC[C@H]2[C@@H](C)C(=O)O[C@@H]3O[C@]4(C)CC[C@@H]1[C@@]32OO4	0.590355
ZINC000030883766	COCC(=O)N[C@H]1CC[C@]2(C)CC[C@H]([C@H](C)C(=O)N3CCC[C@@H]3COC)[C@H](O)[C@H]2[C@@H]1C	0.590253
ZINC000030884029	C[C@@H]1[C@@H](NC(=O)c2cnccn2)CC[C@]2(C)CC[C@H]([C@H](C)C(=O)N3CCCCC3)[C@H](O)[C@@H]12	0.5891
ZINC000020467201	C[C@@H]1[C@@H](NC(=O)c2ccccn2)CC[C@]2(C)CC[C@H]([C@H](C)C(=O)NCc3cccnc3)[C@H](O)[C@@H]12	0.587371
ZINC000257525137	C=CC[C@@H]1OC(=O)CCNC(=O)[C@H](C)N(C)C(=O)[C@H](C(C)C)N(C)C(=O)[C@@H](C(C)C)NC(=O)[C@H]2CCCN2C1=O	0.58683
ZINC000070451042	CC1=C[C@](C)(O)CC(C)(C)[C@@H]1/C=C/C(C)=C/C=C/C(C)=C/C=C/C=C(C)/C=C/C=C(C)/C=C/C1=C(C)C[C@H](O)CC1(C)C	0.586148
ZINC000584909006	CC1(C)CC[C@]2(C(=O)O)[C@H](O)C[C@]3(C)C(=CC[C@H]4[C@@]5(C)CC[C@H](O[C@@H]6O[C@H](CO)[C@@H](O)[C@H](O)[C@H]6O)C(C)(C)[C@H]5CC[C@]43C)[C@H]2C1	0.585621
ZINC000085505899	CCCCCC/C=C\CCC[C@@H]1C=C[C@@H](Cc2ccccc2)[C@H]([C@H](C(=O)O)[C@H](C)O)C1	0.585149
ZINC000020466675	C[C@@H]1[C@@H](NC(=O)C2CC2)CC[C@]2(C)CC[C@H]([C@H](C)C(=O)NCc3ccccn3)[C@H](O)[C@@H]12	0.584727
ZINC000030884046	COCCC(=O)N[C@H]1CC[C@]2(C)CC[C@@H]([C@H](C)C(=O)NCc3ccccn3)[C@H](O)[C@H]2[C@@H]1C	0.584608
ZINC000004085256	C[C@H](O)[C@H](NC(=O)[C@H]1N2C(=O)c3ccccc3[C@@H]2SC1(C)C)C(=O)O	0.584038
ZINC000020466163	CC(=O)N[C@H]1CC[C@]2(C)CC[C@H]([C@H](C)C(=O)NCc3cccnc3)[C@H](O)[C@H]2[C@@H]1C	0.583696
ZINC000061575948	CN(C)[C@]1(C(=O)O)CCCSC1	0.582811
ZINC000070450804	CCCCCCCCCCCCCCCCCCC[C@@H](O)C[C@H](O)[C@@H](O)CCCCCC	0.582797
ZINC000001611814	COC(=O)C1=CO[C@H](O)[C@@H]2[C@H](C)OC(=O)C[C@H]12	0.582788
ZINC000085542412	CC1=C(/C=C\C(C)=C\C=C/C(C)=C/C=C/C=C(C)/C=C\C=C(C)/C=C/C2=C(C)C[C@@H](O)CC2(C)C)C(C)(C)C[C@H](O)C1	0.58235
ZINC000003795332	CN1C[C@H](O)[C@@H](O)[C@H](O)[C@H]1CO	0.580772
ZINC000008214681	CN[C@@H]1[C@H](O[C@H]2[C@H](O[C@@H]3[C@@H](NC(=N)N)[C@H](O)[C@@H](NC(=N)N)[C@H](O)[C@H]3O)O[C@@H](C)[C@]2(O)C=O)O[C@@H](CO)[C@H](O)[C@H]1O	0.580057
ZINC000003830219	CC1(C)S[C@@H]2[C@H](NC(=O)[C@H](N)c3ccccc3)C(=O)N2[C@@H]1C(=O)O	0.57761
ZINC000169289415	CC[C@H](C)[C@@H]1NC(=O)CNC(=O)[C@@H]2Cc3c([nH]c4cc(O)ccc34)[S@@](=O)C[C@H](NC(=O)CNC1=O)C(=O)N[C@@H](CC(N)=O)C(=O)N1C[C@H](O)C[C@H]1C(=O)N[C@@H]([C@@H](C)[C@@H](O)CO)C(=O)N2	0.576677
ZINC000095918706	CCCCCCCCCCCCCCCCCCCCCCC[C@@H](O)C(=O)N[C@@H](CO)[C@H](O)[C@@H](O)CCCCCCCCCCCCCC	0.576433
ZINC000085511794	CC(C)=CCC/C(C)=C/C=C/C(C)=C/C=C/C(C)=C/C=C/C=C(C)\C=C/C=C(C)\C=C/C=C(\C)CC/C=C(\C)CO	0.576308
ZINC000095911478	C[C@H]1C2=C(C(=O)[C@H](O)[C@H]1O)[C@H]1CC(C)(C)[C@H]1[C@@H]2O	0.576195
ZINC000020466812	COCC(=O)N[C@H]1CC[C@]2(C)CC[C@@H]([C@H](C)C(=O)NCc3ccccn3)[C@H](O)[C@H]2[C@@H]1C	0.575501
ZINC000003839688	CN[C@H](C(=O)N[C@@H]1C=C(C(=O)N[C@H](C)C(N)=O)C[C@@H](O)[C@@H]1O)C(C)C	0.573893
ZINC000020466955	C[C@@H]1[C@@H](NC(=O)c2cnccn2)CC[C@]2(C)CC[C@H]([C@H](C)C(=O)NCc3cccnc3)[C@H](O)[C@@H]12	0.573802
ZINC000020466798	COCC(=O)N[C@H]1CC[C@]2(C)CC[C@@H]([C@H](C)C(=O)NC(C)C)[C@H](O)[C@H]2[C@@H]1C	0.573184
ZINC000059588719	CC1(C)CC[C@]2(CO)[C@@H](O)C[C@]3(C)C(=CC[C@H]4[C@H]3CC[C@H]3C(C)(C)[C@@H](O)CC[C@]43C)[C@@H]2C1	0.57286
ZINC000078318487	CCCCCCCCCCCCCCCCC[C@@H](C)CC	0.571606
ZINC000100230177	C[C@@H]1[C@H](O)O[C@H]2O[C@@]3(C)CC[C@H]4[C@H](C)CC[C@H]1[C@]24OO3	0.570957
ZINC000169289414	CC[C@H](C)[C@@H]1NC(=O)CNC(=O)[C@@H]2Cc3c([nH]c4cc(O)ccc34)[S@](=O)C[C@H](NC(=O)CNC1=O)C(=O)N[C@@H](CC(N)=O)C(=O)N1C[C@H](O)C[C@H]1C(=O)N[C@@H]([C@@H](C)[C@@H](O)CO)C(=O)N2	0.569964
ZINC000020466062	CC(=O)N[C@H]1CC[C@]2(C)CC[C@H]([C@H](C)C(=O)NC(C)(C)C)[C@H](O)[C@H]2[C@@H]1C	0.56954
ZINC000020467046	C[C@@H]1[C@@H](NC(=O)c2ccncc2)CC[C@]2(C)CC[C@H]([C@H](C)C(=O)N3CCCC3)[C@H](O)[C@@H]12	0.569244
ZINC000020466769	COCC(=O)N[C@H]1CC[C@]2(C)CC[C@@H]([C@H](C)C(=O)NC(C)(C)C)[C@H](O)[C@H]2[C@@H]1C	0.5686
ZINC000012885943	CC(C)[C@@H](CO)NC(=O)[C@@H](NC(=O)[C@H]1N2C(=O)c3ccccc3[C@H]2SC1(C)C)C(C)C	0.56857
ZINC000085511645	CC1=C[C@H](O)CC(C)(C)[C@H]1/C=C/C(C)=C/C=C/C(C)=C/C=C/C=C(C)/C=C\C=C(C)/C=C/C1=C(C)C[C@@H](O)CC1(C)C	0.567897
ZINC000005966028	CS[C@]1(CO)C(=O)N(C)[C@](Cc2ccccc2)(SC)C(=O)N1C	0.56697
ZINC000085893548	CCCCCCCCCCCC[C@@H](O)C(=O)N[C@@H](CO)[C@H](O)/C=C/CC/C=C(\C)CCCCCCCCC	0.566555
ZINC000254856584	CN(N=O)C(=O)N[C@@H]1O[C@H](CO)[C@H](O)[C@@H](O)[C@H]1O	0.566544
ZINC000085893572	CCCCCCCCCCCCC[C@@H](O)C(=O)N[C@@H](CO)[C@H](O)/C=C/CC/C=C(\C)CCCCCCCCC	0.5663
ZINC000095785649	CC[C@H](C)[C@H]1C(=O)O[C@H](C(C)C)C(=O)N(C)[C@@H](C(C)C)C(=O)O[C@H](C(C)C)C(=O)N(C)[C@@H](C(C)C)C(=O)O[C@H](CC(C)C)C(=O)N1C	0.565711
ZINC000014588749	CC1=C[C@H](O)[C@@H](C(C)C)C[C@H]1O	0.565298
ZINC000067898955	C[C@@H]1[C@@H](NC(=O)c2cnccn2)CC[C@]2(C)CC[C@H]([C@H](C)C(=O)N(C)CCc3ccccc3)[C@H](O)[C@@H]12	0.56527
ZINC000100743943	CC1=C[C@H](C)[C@@]2(CO)CO[C@H](C)[C@H]1[C@@H]2C	0.564936
ZINC000001323253	CC1(C)[C@@H](C(=O)O)N2C(=O)C(Br)(Br)[C@H]2S1(=O)=O	0.564657
ZINC000001323255	CC1(C)[C@H](C(=O)O)N2C(=O)C(Br)(Br)[C@H]2S1(=O)=O	0.563578
ZINC000006920415	CCCCCCCCCCCCCCCCCCCCCC	0.562226
ZINC000002558641	COC[C@@H]1O[C@H](O)[C@@H](OC)[C@H](OC)[C@H]1OC	0.561378
ZINC000020466083	CC(=O)N[C@H]1CC[C@]2(C)CC[C@@H]([C@H](C)C(=O)NC3CC3)[C@H](O)[C@H]2[C@@H]1C	0.56123
ZINC000020467117	COCCC(=O)N[C@H]1CC[C@]2(C)CC[C@@H]([C@H](C)C(=O)NCc3cccnc3)[C@H](O)[C@H]2[C@@H]1C	0.560181
ZINC000020467038	C[C@@H]1[C@@H](NC(=O)c2ccncc2)CC[C@]2(C)CC[C@H]([C@H](C)C(=O)NCc3cccnc3)[C@H](O)[C@@H]12	0.559945
ZINC000008995870	CC(C)[C@H](NC(=O)[C@H](C)NC(=O)[C@H]1N2C(=O)c3ccccc3[C@H]2SC1(C)C)C(=O)O	0.55986
ZINC000085546015	CC1(C)CC[C@]2(CO)[C@@H](O)C[C@]3(C)C(=CC(=O)[C@@H]4[C@]5(C)[C@H](CC[C@]43C)[C@@]3([C@H](O)CO)CCC[C@@H]5C[C@@H]3O)[C@H]2C1	0.557853
ZINC000070455582	CCCCCCCCCCCCCCCCCCC[C@@H](O)[C@@H](O)C[C@@H](O)CCCCCC	0.557692
ZINC000020467318	CCNC(=O)N[C@H]1CC[C@]2(C)CC[C@@H]([C@H](C)C(=O)NCc3ccccn3)[C@H](O)[C@H]2[C@@H]1C	0.557512
ZINC000030883847	C[C@@H]1[C@@H](NC(=O)Cc2ccccc2)CC[C@]2(C)CC[C@H]([C@H](C)C(=O)NC(C)(C)C)[C@H](O)[C@@H]12	0.557275
ZINC000030883686	C[C@@H]1[C@@H](NC(=O)c2ccccc2)CC[C@]2(C)CC[C@H]([C@H](C)C(=O)NCc3ccccn3)[C@H](O)[C@@H]12	0.556635
ZINC000030884051	COCCC(=O)N[C@H]1CC[C@]2(C)CC[C@H]([C@H](C)C(=O)NCc3ccccn3)[C@H](O)[C@H]2[C@@H]1C	0.556243
ZINC000085530556	CCCCCCCCCCCCCCCCCCCCCCCCCCCC(=O)OC	0.556214
ZINC000020467068	COCCC(=O)N[C@H]1CC[C@]2(C)CC[C@@H]([C@H](C)C(=O)NC(C)(C)C)[C@H](O)[C@H]2[C@@H]1C	0.555167
ZINC000020467094	COCCC(=O)N[C@H]1CC[C@]2(C)CC[C@@H]([C@H](C)C(=O)NC(C)C)[C@H](O)[C@H]2[C@@H]1C	0.553553
ZINC000049877438	CC/C=C\C/C=C\C/C=C\C/C=C\C/C=C\CCCC(=O)OC/C=C(\C)CCC[C@H](C)CCC[C@H](C)CCCC(C)C	0.553477
ZINC000085546048	CC1(C)C[C@@H]2C3=CC(=O)[C@@H]4[C@@]5(C)CC[C@H](O)[C@@](C)(CO)[C@H]5CC[C@@]4(C)[C@]3(C)C[C@H](O)[C@@]2(CO)C2(CCCC2)C1	0.552822
ZINC000020466813	COCC(=O)N[C@H]1CC[C@]2(C)CC[C@H]([C@H](C)C(=O)NCc3ccccn3)[C@H](O)[C@H]2[C@@H]1C	0.551056
ZINC000020466114	CC(=O)N[C@H]1CC[C@]2(C)CC[C@H]([C@H](C)C(=O)NC(C)C)[C@H](O)[C@H]2[C@@H]1C	0.550646
ZINC000085545967	C[C@]12CCC#C[C@H](O)[C@@]3(CC1)[C@@H](O)C[C@]1(C)C(=CC(=O)[C@@H]4[C@]5(C)[C@H](CC[C@]41C)[C@@]1([C@H](O)CO)CCC[C@@H]5C[C@@H]1O)[C@H]3C2	0.550399
ZINC000070455176	C[C@@H]1[C@@H](O)[C@@H](O)[C@@]2(O)[C@@]13C[C@@H](OC(=O)[C@@H]3O)[C@](C)(O)[C@@]21COC1=O	0.549759
ZINC000020466792	COCC(=O)N[C@H]1CC[C@]2(C)CC[C@@H]([C@H](C)C(=O)NC3CC3)[C@H](O)[C@H]2[C@@H]1C	0.547264
ZINC000012883732	C[C@H](O)[C@@H](NC(=O)[C@H]1N2C(=O)c3ccccc3[C@@H]2SC1(C)C)C(=O)O	0.546495
ZINC000009059018	CC(C)[C@@H](NC(=O)[C@H](C)NC(=O)[C@H]1N2C(=O)c3ccccc3[C@H]2SC1(C)C)C(=O)O	0.54583
ZINC000020466626	C[C@@H]1[C@@H](NC(=O)C2CC2)CC[C@]2(C)CC[C@H]([C@H](C)C(=O)NC3CC3)[C@H](O)[C@@H]12	0.545829
ZINC000020466868	C[C@@H]1[C@@H](NC(=O)Cc2ccccc2)CC[C@]2(C)CC[C@H]([C@H](C)C(=O)NCc3ccccn3)[C@H](O)[C@@H]12	0.545487
ZINC000020466578	C[C@@H]1[C@@H](NC(=O)C2CCCCC2)CC[C@]2(C)CC[C@H]([C@H](C)C(=O)NCc3ccccn3)[C@H](O)[C@@H]12	0.545398
ZINC000020466800	COCC(=O)N[C@H]1CC[C@]2(C)CC[C@H]([C@H](C)C(=O)NC(C)C)[C@H](O)[C@H]2[C@@H]1C	0.54527
ZINC000012889892	CC[C@H](C)[C@H](NC(=O)[C@@H](NC(=O)[C@H]1N2C(=O)c3ccccc3[C@H]2SC1(C)C)C(C)C)C(=O)O	0.544657
ZINC000020610558	CN1C(=O)C(=CN[C@H]2[C@H](O)O[C@H](CO)[C@@H](O)[C@@H]2O)C(=O)N(C)C1=O	0.543681
ZINC000015217020	C[C@H](O)[C@@](O)(C(=O)OC[C@@H]1CCN2CCC[C@@H]12)C(C)(C)O	0.542922
ZINC000020466772	COCC(=O)N[C@H]1CC[C@]2(C)CC[C@H]([C@H](C)C(=O)NC(C)(C)C)[C@H](O)[C@H]2[C@@H]1C	0.541107
ZINC000020467147	C[C@@H]1[C@@H](NC(=O)c2ccccn2)CC[C@]2(C)CC[C@H]([C@H](C)C(=O)NCc3ccccc3)[C@H](O)[C@@H]12	0.540095
ZINC000248299189	CCCCCCCCCCCCCCCCCCCCCC[C@H](O)C(=O)N[C@H](CO)[C@H](O)[C@@H](O)CCCCCCCCCCCCCC	0.53972
ZINC000005966040	CS[C@@]1(CO)C(=O)N(C)[C@](Cc2ccccc2)(SC)C(=O)N1C	0.538378
ZINC000095486369	CCCCCCCCCCCCCCCCC/C=C/[C@@H](O)C(=O)N[C@H](CO)[C@H](O)/C=C/CCCCCCCCCCCCCCCCCC	0.538222
ZINC000003840190	CN[C@H](C(=O)N[C@H]1C[C@@](O)(C(=O)N[C@H](Cc2ccccc2)C(N)=O)C[C@@H](O)[C@@H]1O)C(C)C	0.536904
ZINC000004411041	CC(=O)O[C@@H]1C[C@H](C)CC[C@@H]1C(C)C	0.536398
ZINC000001612238	C[n+]1cc2cc3c(cc2c2ccc4cc5c(cc4c21)OCO5)OCO3	0.536034
ZINC000020467105	COCCC(=O)N[C@H]1CC[C@]2(C)CC[C@@H]([C@H](C)C(=O)N3CCC[C@@H]3COC)[C@H](O)[C@H]2[C@@H]1C	0.535798
ZINC000253594942	CC1(C)CC[C@]2(C(=O)O)[C@@H](O)C[C@@]3(C)C(=CC[C@H]4[C@]5(C)CC[C@@H](O[C@H]6O[C@@H](CO)[C@H](O)[C@@H](O)[C@@H]6O)C(C)(C)[C@@H]5CC[C@]43C)[C@@H]2C1	0.535081
ZINC000020466786	COCC(=O)N[C@H]1CC[C@]2(C)CC[C@@H]([C@H](C)C(=O)NC3CCCC3)[C@H](O)[C@H]2[C@@H]1C	0.534989
ZINC000003830396	Cn1nnnc1SCC1=C(C(=O)O)N2C(=O)[C@H](NC(=O)[C@H](O)c3ccccc3)[C@H]2SC1	0.534475
ZINC000253389464	CC(=O)N[C@H]1[C@H](O[C@H]2CC[C@@]3(C)[C@H](CC[C@]4(C)[C@@H]3CC=C3[C@@H]5CC(C)(C)CC[C@]5(C(=O)O)[C@H](O)C[C@]34C)C2(C)C)O[C@H](CO[C@@H]2O[C@H](C)[C@H](O)[C@H](O)[C@H]2O[C@@H]2OC[C@@H](O)[C@H](O)[C@H]2O)[C@@H](O)[C@@H]1O	0.533443
ZINC000070454149	CCCCCCCCCCCCCCCC[C@@H](CCC)C1CCCCC1	0.532823
ZINC000252491824	C[C@H]1[C@H]2CO[C@H](O)[C@H]3[C@@H]4Cc5c([nH]c6ccccc56)[C@H](C[C@H]23)N14	0.532455
ZINC000005966030	CS[C@@]1(Cc2ccccc2)C(=O)N(C)[C@](CO)(SC)C(=O)N1C	0.53198
ZINC000253389472	CC(=O)N[C@H]1[C@H](O[C@H]2CC[C@@]3(C)[C@H](CC[C@]4(C)[C@@H]3CC=C3[C@@H]5CC(C)(C)CC[C@]5(C(=O)O)[C@H](O)C[C@]34C)C2(C)C)O[C@H](CO[C@@H]2OC[C@H](O)[C@H](O)[C@H]2O[C@@H]2OC[C@@H](O)[C@H](O)[C@H]2O)[C@@H](O)[C@@H]1O	0.531941
ZINC000254645161	COC(=O)CCNC1=C2NC(=O)C(C)=CC=C[C@H](C)[C@H](O)[C@@H](C)[C@H](O)[C@H](C)[C@H](OC(C)=O)[C@H](C)[C@@H](OC)C=CO[C@@]3(C)Oc4c(C)c(O)c(c(c4C3=O)C1=O)C2=O	0.531808
ZINC000020467320	CCNC(=O)N[C@H]1CC[C@]2(C)CC[C@H]([C@H](C)C(=O)NCc3ccccn3)[C@H](O)[C@H]2[C@@H]1C	0.531465
ZINC000020467119	COCCC(=O)N[C@H]1CC[C@]2(C)CC[C@H]([C@H](C)C(=O)NCc3cccnc3)[C@H](O)[C@H]2[C@@H]1C	0.528885
ZINC000003840095	CN[C@H](C(=O)N[C@@H]1C=C(C(=O)N[C@H](Cc2ccccc2)C(N)=O)C[C@@H](O)[C@@H]1O)C(C)C	0.528108
ZINC000253389471	CC(=O)N[C@H]1[C@H](O[C@H]2CC[C@@]3(C)[C@H](CC[C@]4(C)[C@H]3CC=C3[C@@H]5CC(C)(C)CC[C@]5(C(=O)O)[C@H](O)C[C@]34C)C2(C)C)O[C@H](CO[C@@H]2OC[C@H](O)[C@H](O)[C@H]2O[C@@H]2OC[C@@H](O)[C@H](O)[C@H]2O)[C@@H](O)[C@@H]1O	0.527867
ZINC000070664752	CCCCCCCCC[N+](C)(C)CCNC(=O)c1cc2c([nH]c3ccccc32)c(C)n1	0.527564
ZINC000020466077	CC(=O)N[C@H]1CC[C@]2(C)CC[C@@H]([C@H](C)C(=O)NC3CCCC3)[C@H](O)[C@H]2[C@@H]1C	0.52715
ZINC000003840491	C=CCNc1nc2c(s1)C[C@]1(C)CC[C@@H]([C@H](C)C(=O)N(CC)CC)[C@H](O)[C@H]1[C@@H]2C	0.526935
ZINC000030884067	COCCC(=O)N[C@H]1CC[C@]2(C)CC[C@@H]([C@H](C)C(=O)N(C)Cc3cccnc3)[C@H](O)[C@H]2[C@@H]1C	0.5269
ZINC000005524314	CCCCCC[C@@H]1C(=O)O[C@H]1C[C@H](CCCCC)OC(=O)[C@@H](NC=O)C(C)C	0.526896
ZINC000030883965	C[C@@H]1[C@@H](NC(=O)c2cnccn2)CC[C@]2(C)CC[C@H]([C@H](C)C(=O)NCc3ccccc3)[C@H](O)[C@@H]12	0.526007
ZINC000230026570	C[C@H](O)[C@H](NC(=O)CCCNC(=O)CCC(=O)O[C@@H]1O[C@H]2O[C@@]3(C)CC[C@H]4[C@H](C)CC[C@@H]([C@@H]1C)[C@@]24OO3)C(=O)O	0.525554
ZINC000096296076	CC(=O)NC[C@H]1OC[C@@H](N(C)C)[C@@H]1O	0.525093
ZINC000100065748	C[C@@H]1CC[C@@H]2[C@@H](C)C(=O)O[C@H]3O[C@]4(C)CC[C@H]1[C@]32OO4	0.52489
ZINC000004097990	C[C@@H]1C[C@@H](O)[C@@]2(O)[C@@]13C[C@@H](OC(=O)[C@@H]3O)[C@](C)(O)[C@@]21COC1=O	0.524711
ZINC000020466780	COCC(=O)N[C@H]1CC[C@]2(C)CC[C@@H]([C@H](C)C(=O)NC3CCCCC3)[C@H](O)[C@H]2[C@@H]1C	0.524598
ZINC000003977816	Cn1nnnc1SCC1=C(C(=O)O)N2C(=O)[C@H](NC(=O)[C@@H](O)c3ccccc3)[C@H]2SC1	0.524275
ZINC000030883708	C[C@@H]1[C@@H](NC(=O)CC(C)(C)C)CC[C@]2(C)CC[C@H]([C@H](C)C(=O)NCCN3CCCC3)[C@H](O)[C@@H]12	0.524233
ZINC000020466794	COCC(=O)N[C@H]1CC[C@]2(C)CC[C@H]([C@H](C)C(=O)NC3CC3)[C@H](O)[C@H]2[C@@H]1C	0.521568
ZINC000020466086	CC(=O)N[C@H]1CC[C@]2(C)CC[C@H]([C@H](C)C(=O)NC3CC3)[C@H](O)[C@H]2[C@@H]1C	0.520633
ZINC000085511760	CC(/C=C\C=C(/C)CC/C=C(/C)CO)=C/C=C\C(C)=C/C=C/C=C(C)/C=C/C=C(C)/C=C/C=C(\C)CC/C=C(\C)CO	0.519488
ZINC000020467070	COCCC(=O)N[C@H]1CC[C@]2(C)CC[C@H]([C@H](C)C(=O)NC(C)(C)C)[C@H](O)[C@H]2[C@@H]1C	0.519182
ZINC000008995994	CC(C)[C@H](NC(=O)[C@H]1N2C(=O)c3ccccc3[C@@H]2SC1(C)C)C(=O)N1CCC[C@H]1CO	0.518119
ZINC000085529977	C=C[C@@H](O)C#CC#C[C@H](O)[C@@H](CCCCCCCC)OC	0.517024
ZINC000252668874	C=C1NC(=O)[C@H]([C@H](C)O)NC(=O)[C@H](C(C)C)NC(=O)[C@H](C)[C@H](O)[C@@H](C)[C@H](CCCCCCCCC)OC1=O	0.515889
ZINC000020467095	COCCC(=O)N[C@H]1CC[C@]2(C)CC[C@H]([C@H](C)C(=O)NC(C)C)[C@H](O)[C@H]2[C@@H]1C	0.515592
ZINC000020466071	CC(=O)N[C@H]1CC[C@]2(C)CC[C@@H]([C@H](C)C(=O)NC3CCCCC3)[C@H](O)[C@H]2[C@@H]1C	0.515534
ZINC000020466968	C[C@@H]1[C@@H](NC(=O)c2cnccn2)CC[C@]2(C)CC[C@H]([C@H](C)C(=O)NCc3cccs3)[C@H](O)[C@@H]12	0.515525
ZINC000020466309	C[C@@H]1[C@@H](NC(=O)c2ccccc2)CC[C@]2(C)CC[C@H]([C@H](C)C(=O)NCc3cccnc3)[C@H](O)[C@@H]12	0.514971
ZINC000073312518	C=CC[C@@H]1OC(=O)CCNC(=O)[C@H](C)N(C)C(=O)[C@H](C(C)C)N(C)C(=O)[C@H]([C@H](C)CC)NC(=O)[C@@H]2CCCN2C1=O	0.51489
ZINC000020466170	CC(=O)N[C@H]1CC[C@]2(C)CC[C@@H]([C@H](C)C(=O)N3CCCC3)[C@H](O)[C@H]2[C@@H]1C	0.514066
ZINC000000057466	CCn1cc(C(=O)O)c(=O)c2cnc(N3CCNCC3)nc21	0.513932
ZINC000020466871	C[C@@H]1[C@@H](NC(=O)Cc2ccccc2)CC[C@]2(C)CC[C@H]([C@H](C)C(=O)NCc3cccnc3)[C@H](O)[C@@H]12	0.51379
ZINC000095910858	CC1(C)CC[C@]2(C(=O)O)[C@@H](O)C[C@]3(C)C(=CC[C@@H]4[C@@]5(C)CC[C@H](O[C@@H]6O[C@H](CO)[C@@H](O)[C@H](O)[C@H]6O)C(C)(C)[C@@H]5CC[C@]43C)[C@@H]2C1	0.513056
ZINC000020467204	C[C@@H]1[C@@H](NC(=O)c2ccccn2)CC[C@]2(C)CC[C@H]([C@H](C)C(=O)N3CCCCC3)[C@H](O)[C@@H]12	0.512871
ZINC000020466182	CC(=O)N[C@H]1CC[C@]2(C)CC[C@@H]([C@H](C)C(=O)NCc3cccs3)[C@H](O)[C@H]2[C@@H]1C	0.512748
ZINC000070665345	CCCCCCCCCCCCCCCC(=O)N1CCc2c([nH]c3ccccc23)[C@@H]1C	0.512725
ZINC000085493250	C=C[C@H]1[C@H](O[C@@H]2O[C@H](CO)[C@@H](O)C(O)(O)[C@H]2OCNC)OC=C(C(=O)OC)[C@@]1(O)/C=C/c1c[n+](CCO)cc(C(=O)O)c1NC(=N)NC	0.512716
ZINC000020466978	C[C@@H]1[C@@H](NC(=O)c2ccncc2)CC[C@]2(C)CC[C@H]([C@H](C)C(=O)NCc3ccccc3)[C@H](O)[C@@H]12	0.511836
ZINC000020467272	C[C@@H]1[C@@H](NC(=O)c2cncnc2)CC[C@]2(C)CC[C@H]([C@H](C)C(=O)N3CCCCC3)[C@H](O)[C@@H]12	0.510887
ZINC000085894806	CCCCCCCCCCCCCCCCCCC(=O)N[C@@H](CO)[C@H](O)[C@H](O)CCCCCCCCCCCCCC	0.510607
ZINC000000490558	O=c1cc(CCl)c2ccc(O)c(O)c2o1	0.509969
ZINC000254365307	CCCCCCCCNC1=C2NC(=O)C(C)=CC=C[C@H](C)[C@H](O)[C@@H](C)[C@H](O)[C@H](C)[C@H](OC(C)=O)[C@H](C)[C@@H](OC)C=CO[C@@]3(C)Oc4c(C)c(O)c(c(c4C3=O)C1=O)C2=O	0.509826
ZINC000020467108	COCCC(=O)N[C@H]1CC[C@]2(C)CC[C@H]([C@H](C)C(=O)N3CCC[C@@H]3COC)[C@H](O)[C@H]2[C@@H]1C	0.509485
ZINC000012652346	Cn1[nH]c(=O)c(=O)nc1SCC1=C(C(=O)O)N2C(=O)[C@@H](N)[C@H]2SC1	0.50945
ZINC000020466789	COCC(=O)N[C@H]1CC[C@]2(C)CC[C@H]([C@H](C)C(=O)NC3CCCC3)[C@H](O)[C@H]2[C@@H]1C	0.508079
ZINC001286778340	CO[C@H]1C=CO[C@@]2(C)Oc3c(C)c(O)c4c(c3C2=O)C(=O)C(N(C)C[C@@H]2CCCO2)=C(NC(=O)C(C)=CC=C[C@H](C)[C@H](O)[C@@H](C)[C@H](O)[C@H](C)[C@H](OC(C)=O)[C@@H]1C)C4=O	0.507555
ZINC000085546068	C[C@]12CCC#C[C@H](O)[C@@]3(CC1)[C@@H](O)C[C@]1(C)C(=CC(=O)[C@@H]4[C@@]5(C)CC[C@H](O)[C@@](C)(CO)[C@H]5CC[C@]41C)[C@H]3C2	0.50709
ZINC000252668875	C=C1NC(=O)[C@H]([C@H](C)O)NC(=O)[C@H](C(C)C)NC(=O)[C@H](C)[C@H](O)[C@@H](C)[C@@H](CCCCCCCCC)OC1=O	0.506912
ZINC000254397395	CO[C@H]1C=CO[C@@]2(C)Oc3c(C)c(O)c4c(c3C2=O)C(=O)C=C(NC(=O)C(C)=CC=C[C@H](C)[C@H](O)[C@H](C)[C@@H](O)[C@@H](C)[C@H](OC(C)=O)[C@@H]1C)C4=O	0.506343
ZINC001286778339	CO[C@H]1C=CO[C@@]2(C)Oc3c(C)c(O)c4c(c3C2=O)C(=O)C(N(C)C[C@H]2CCCO2)=C(NC(=O)C(C)=CC=C[C@H](C)[C@H](O)[C@@H](C)[C@H](O)[C@H](C)[C@H](OC(C)=O)[C@@H]1C)C4=O	0.50627
ZINC000002094990	CC1=C[C@H](C)[C@@]2(CO)CO[C@@H](C)[C@H]1[C@@H]2C	0.506217
ZINC000003913937	CCN1CCN(C(=O)N[C@@H](C(=O)N[C@@H]2C(=O)N3[C@@H](C(=O)O)C(C)(C)S[C@H]23)c2ccccc2)C(=O)C1=O	0.505946
ZINC000020466337	C[C@@H]1[C@@H](NC(=O)CC(C)(C)C)CC[C@]2(C)CC[C@H]([C@H](C)C(=O)NCc3ccccc3)[C@H](O)[C@@H]12	0.505688
ZINC000004025970	Cc1nnc(SCC2=C(C(=O)O)N3C(=O)[C@@H](N)[C@H]3SC2)s1	0.505381
ZINC000030884095	C[C@@H]1[C@@H](NC(=O)c2ccccn2)CC[C@]2(C)CC[C@H]([C@H](C)C(=O)NCc3cccs3)[C@H](O)[C@@H]12	0.503945
ZINC000020467078	COCCC(=O)N[C@H]1CC[C@]2(C)CC[C@@H]([C@H](C)C(=O)NC3CC3)[C@H](O)[C@H]2[C@@H]1C	0.503922
ZINC000255280781	C[C@@H]1O[C@@H](O[C@H]2[C@H](O[C@H]3CC[C@@]4(C)[C@@H](CC[C@]5(C)[C@@H]4CC=C4[C@@H]6CC(C)(C)CC[C@]6(C(=O)O)[C@H](O)C[C@]45C)[C@]3(C)CO)OC[C@H](O)[C@@H]2O)[C@H](O)[C@H](O)[C@H]1O	0.502791
ZINC000033833574	CC1(C)CC[C@@]2(CO)C(=C3C=C[C@@H]4[C@@]5(C)CC[C@H](O)[C@@](C)(CO)[C@@H]5CC[C@@]4(C)[C@]3(C)C[C@H]2O)C1	0.501913
ZINC000085892312	CCCCCCCCCCCC/C=C/[C@H](O)[C@H](CO)NC(=O)CCCCC	0.501589
ZINC000006441948	C[C@@H]1C(=O)C[C@@]2(O)[C@@]13C[C@@H](OC(=O)[C@@H]3O)[C@@H](C)[C@@]21COC1=O	0.5015
ZINC000014588748	CC1=C[C@H](O)[C@H](C(C)C)C[C@H]1O	0.501389
ZINC000103076601	C=CC[C@@H]1OC(=O)CCNC(=O)[C@H](C)N(C)C(=O)[C@H](C(C)C)N(C)C(=O)[C@H]([C@H](C)CC)NC(=O)[C@H]2CCCN2C1=O	0.500515
ZINC000031160564	CC1=C[C@H](O)[C@H]2C(C)(C)CCC[C@]2(C)[C@@]1(O)CO	0.499952
ZINC000008876405	CCCCCCNC(=O)[C@@H](NC(=O)[C@@H]1Cc2c([nH]c3ccccc23)[C@H]2c3ccccc3C(=O)N12)C(C)C	0.497986
ZINC000095909288	CCCCCCCCCCCCCCCCCCCCCCCCC[C@H](C)[C@@H](C[C@H](C)OC)C(C)=O	0.497951
ZINC000002099767	CCCCCCc1nc2c(ccc3ccccc32)cc1CCCCC	0.497772
ZINC000077257645	OC[C@H]1O[C@@H](O[C@H]2[C@H](O)[C@@H](CO)O[C@@H](OCc3ccccc3)[C@@H]2O[C@@H]2OC[C@@H](O)[C@H](O)[C@H]2O)[C@H](O)[C@@H](O)[C@@H]1O	0.497569
ZINC000020466783	COCC(=O)N[C@H]1CC[C@]2(C)CC[C@H]([C@H](C)C(=O)NC3CCCCC3)[C@H](O)[C@H]2[C@@H]1C	0.497418
ZINC000004201032	CSc1cccc(NC(=O)N[C@H]2CCN(C(=O)c3cnccn3)[C@@H]2C(=O)N[C@@H](CCCNC(=O)c2cnccn2)C(N)=O)c1	0.497272
ZINC000061575950	CN(C)[C@@]1(C(=O)O)CCCSC1	0.497202
ZINC000067898879	COc1ccc(C(=O)N[C@H]2CC[C@]3(C)CC[C@@H]([C@H](C)C(=O)NCc4ccccn4)[C@H](O)[C@H]3[C@@H]2C)cc1	0.496657
ZINC000002809616	Cn1nnnc1SCC1=C(C(=O)O)N2C(=O)[C@@H](N)[C@H]2SC1	0.496102
ZINC000044387293	CCCCCCCCC/C=C/[C@@H](O)[C@H](CO)NC(=O)CCCCCCCCCCCCCCCCCCC	0.495672
ZINC000012881624	C[C@H](NC(=O)[C@H]1N2C(=O)c3ccccc3[C@H]2SC1(C)C)C(=O)N1CCC[C@@H]1C(=O)O	0.49538
ZINC000015709069	C[C@@H]1c2nc(NC(=O)C3CC3)sc2C[C@]2(C)CC[C@H]([C@H](C)C(=O)N3CCCC3)[C@H](O)[C@@H]12	0.494774
ZINC000020466620	C[C@@H]1[C@@H](NC(=O)C2CC2)CC[C@]2(C)CC[C@H]([C@H](C)C(=O)NC3CCCCC3)[C@H](O)[C@@H]12	0.494635
ZINC000020466354	C[C@@H]1[C@@H](NC(=O)CC(C)(C)C)CC[C@]2(C)CC[C@H]([C@H](C)C(=O)NC3CCCCC3)[C@H](O)[C@@H]12	0.494191
ZINC000253387690	CC1(C)[C@]2(C)CC[C@@]1(C(=O)O)[C@H](O)[C@H]2O	0.494102
ZINC000095099370	C/C=C(\C)C(=O)O[C@H]1[C@H](O)[C@@]2(CO)[C@@H](CC1(C)C)C1=CC[C@H]3[C@@]4(C)CC[C@H](O)[C@](C)(CO)[C@@H]4CC[C@@]3(C)[C@]1(C)C[C@H]2O	0.494097
ZINC000248152618	CCCCCCCCC[C@@H]1OC(=O)[C@H](CO)NC(=O)[C@H]([C@H](C)O)NC(=O)[C@H](C(C)C)NC(=O)[C@H](C)[C@H](O)[C@H]1C	0.493305
ZINC000008876649	CC(C)[C@H](NC(=O)[C@@H](NC(=O)[C@H]1N2C(=O)c3ccccc3[C@@H]2SC1(C)C)C(C)C)C(=O)O	0.492968
ZINC000004097828	CC1(C)CC[C@@]2(C(=O)O)[C@@H](C1)C1=CC[C@@H]3[C@@]4(C)CC[C@H](O)C(C)(C)[C@@H]4CC[C@@]3(C)[C@]1(C)C[C@H]2O	0.492676
ZINC000030884073	COCCC(=O)N[C@H]1CC[C@]2(C)CC[C@H]([C@H](C)C(=O)N(C)Cc3cccnc3)[C@H](O)[C@H]2[C@@H]1C	0.492504
ZINC000026977201	CC[C@H](C)[C@H]1C(=O)O[C@H](C(C)C)C(=O)N(C)[C@@H]([C@H](C)CC)C(=O)O[C@H](C(C)C)C(=O)N(C)[C@@H]([C@H](C)CC)C(=O)O[C@H](C(C)C)C(=O)N1C	0.492347
ZINC000085545957	CC1(C)C[C@@H]2C3=CC(=O)[C@@H]4[C@@]5(C)CC[C@H](O)[C@@](C)([C@H](O)CO)[C@H]5CC[C@@]4(C)[C@]3(C)C[C@H](O)[C@@]2(CO)C2(CCCC2)C1	0.492253
ZINC000020467151	C[C@@H]1[C@@H](NC(=O)c2ccccn2)CC[C@]2(C)CC[C@H]([C@H](C)C(=O)N(C)Cc3ccccc3)[C@H](O)[C@@H]12	0.491873
ZINC000107132234	C=C1NC(=O)[C@H]([C@H](C)O)NC(=O)[C@H](C(C)C)NC(=O)[C@H](C)[C@H](O)[C@H](C)[C@@H](CCCCCCCCC)OC1=O	0.490752
ZINC000070665347	CCCCCCCCCCCCCCCC(=O)N1CCc2c([nH]c3ccccc23)[C@H]1C	0.490521
ZINC000020466524	C[C@@H]1[C@@H](NC(=O)C2CCCCC2)CC[C@]2(C)CC[C@H]([C@H](C)C(=O)NC3CCCC3)[C@H](O)[C@@H]12	0.490262
ZINC000005966042	CS[C@@]1(CO)C(=O)N(C)[C@@](Cc2ccccc2)(SC)C(=O)N1C	0.489847
ZINC000078724301	CN[C@@H](CN)C(=O)O	0.489307
ZINC000253480989	CC(C)[C@@H]1CC[C@]2(C)O[C@@H]2CC[C@]2(C)O[C@H]2[C@@H]1O	0.488911
ZINC000020466065	CC(=O)N[C@H]1CC[C@]2(C)CC[C@@H]([C@H](C)C(=O)NCc3ccccc3Cl)[C@H](O)[C@H]2[C@@H]1C	0.488188
ZINC000012883248	CC[C@H](C)[C@@H](CO)NC(=O)[C@H](C)NC(=O)[C@H]1N2C(=O)c3ccccc3[C@H]2SC1(C)C	0.488021
ZINC000030883977	C[C@@H]1[C@@H](NC(=O)c2cnccn2)CC[C@]2(C)CC[C@H]([C@H](C)C(=O)N(C)Cc3ccccc3)[C@H](O)[C@@H]12	0.487528
ZINC000003840515	CNc1nc2c(s1)C[C@]1(C)CC[C@@H]([C@H](C)C(=O)N3CCSCC3)[C@H](O)[C@H]1[C@@H]2C	0.487423
ZINC000006623715	C[C@H](NC(=O)[C@H]1N2C(=O)c3ccccc3[C@H]2SC1(C)C)C(=O)N1CCC[C@H]1CO	0.487374
ZINC000004085354	C[C@H](O)[C@H](NC(=O)[C@@H]1CS[C@H]2c3ccccc3C(=O)N21)C(=O)O	0.487142
ZINC000008876407	CCCCCCNC(=O)[C@@H](NC(=O)[C@@H]1Cc2c([nH]c3ccccc23)[C@@H]2c3ccccc3C(=O)N12)C(C)C	0.486796
ZINC000001323252	CC1(C)[C@@H](C(=O)O)N2C(=O)C(Br)(Br)[C@@H]2S1(=O)=O	0.486583
ZINC000087528960	CC[C@H](C)[C@H]1C(=O)O[C@H](C(C)C)C(=O)N(C)[C@@H]([C@@H](C)CC)C(=O)O[C@H](C(C)C)C(=O)N(C)[C@@H](C(C)C)C(=O)O[C@H](C(C)C)C(=O)N1C	0.486581
ZINC000020466531	C[C@@H]1[C@@H](NC(=O)C2CCCCC2)CC[C@]2(C)CC[C@H]([C@H](C)C(=O)NC3CC3)[C@H](O)[C@@H]12	0.486491
ZINC000020466214	COc1ccc(C(=O)N[C@H]2CC[C@]3(C)CC[C@@H]([C@H](C)C(=O)NC(C)C)[C@H](O)[C@H]3[C@@H]2C)cc1	0.486267
ZINC000020466913	C[C@@H]1[C@@H](NC(=O)c2cnccn2)CC[C@]2(C)CC[C@H]([C@H](C)C(=O)NCCN3CCOCC3)[C@H](O)[C@@H]12	0.486203
ZINC000012881793	CC[C@H](C)[C@H](NC(=O)[C@@H]1CS[C@H]2c3ccccc3C(=O)N21)C(=O)N[C@H](CO)C(C)C	0.485766
ZINC000013826671	CC[C@H]1CN2CC[C@H]1C[C@H]2[C@H](O)c1ccnc2ccccc12	0.485535
ZINC000107132232	C=C1NC(=O)[C@H]([C@H](C)O)NC(=O)[C@H](C(C)C)NC(=O)[C@H](C)[C@H](O)[C@H](C)[C@H](CCCCCCCCC)OC1=O	0.485526
ZINC000020466820	COCC(=O)N[C@H]1CC[C@]2(C)CC[C@@H]([C@H](C)C(=O)NCc3cccs3)[C@H](O)[C@H]2[C@@H]1C	0.485283
ZINC000252679621	CC(C)[C@H](NC(=O)[C@@H](OC(=O)[C@@H](NC(=O)[C@@H](C)OC(=O)[C@@H](NC(=O)[C@@H](OC(=O)[C@@H](NC(=O)[C@H](C)O)C(C)C)C(C)C)C(C)C)C(C)C)C(C)C)C(=O)O	0.484927
ZINC000001323254	CC1(C)[C@H](C(=O)O)N2C(=O)C(Br)(Br)[C@@H]2S1(=O)=O	0.484651
ZINC000070700536	CC(C)[C@H](NC(=O)[C@@H]1Cc2c([nH]c3ccccc23)[C@H]2c3ccccc3C(=O)N12)C(=O)N[C@H](C(=O)O)[C@H](C)O	0.484269
ZINC000020466080	CC(=O)N[C@H]1CC[C@]2(C)CC[C@H]([C@H](C)C(=O)NC3CCCC3)[C@H](O)[C@H]2[C@@H]1C	0.484149
ZINC000100037878	CCCCCCCCCCCCCCCCCC(=O)NCCOc1cc(C)ccc1C(C)C	0.483839
ZINC000038139478	C[C@@H]1CC[C@@H]2[C@@H](C)C(=O)O[C@H]3O[C@@]4(C)CC[C@H]1[C@]32OO4	0.483017
ZINC000070700637	CC[C@H](C)[C@H](NC(=O)[C@@H]1Cc2c([nH]c3ccccc23)[C@H]2c3ccccc3C(=O)N12)C(=O)N[C@H](C(=O)O)[C@H](C)O	0.482923
ZINC000004201042	COc1cccc(NC(=O)N[C@H]2CCN(C(=O)c3cnccn3)[C@@H]2C(=O)N[C@@H](CCCNC(=O)c2cnccn2)C(N)=O)c1	0.482885
ZINC000005811148	C=CC[C@@H]1OC(=O)CCNC(=O)[C@H](C)N(C)C(=O)[C@H](C(C)C)N(C)C(=O)[C@H]([C@@H](C)CC)NC(=O)[C@@H]2CCCN2C1=O	0.482043
ZINC000020466838	C[C@@H]1[C@@H](NC(=O)Cc2ccccc2)CC[C@]2(C)CC[C@H]([C@H](C)C(=O)NC3CC3)[C@H](O)[C@@H]12	0.481766
ZINC000095913879	CCCCCCCCCCCCCCCCCCC[C@@H](O)[C@@H](O)[C@@H](O)[C@@H](CO)NC(=O)CCCCCCCCCCCCCCCCC	0.481063
ZINC000030883722	C[C@@H]1[C@@H](NC(=O)C2CCCCC2)CC[C@]2(C)CC[C@H]([C@H](C)C(=O)NC3CCCCC3)[C@H](O)[C@@H]12	0.480341
ZINC000020467295	CCNC(=O)N[C@H]1CC[C@]2(C)CC[C@@H]([C@H](C)C(=O)NC3CC3)[C@H](O)[C@H]2[C@@H]1C	0.479766
ZINC000000402907	CCOc1ccc2nccc([C@H](O)[C@@H]3C[C@H]4CCN3C[C@@H]4CC)c2c1	0.479264
ZINC000263586242	CC(=O)c1c(O)c(C)c(O)c2c1OC1=CC(=O)/C(=C(/C)N[C@@H](C(N)=O)c3ccc(O)cc3)C(=O)[C@@]12C	0.478948
ZINC000030883812	COCC(=O)N[C@H]1CC[C@]2(C)CC[C@@H]([C@H](C)C(=O)N3CCCC3)[C@H](O)[C@H]2[C@@H]1C	0.478794
ZINC000020466197	COc1ccc(C(=O)N[C@H]2CC[C@]3(C)CC[C@@H]([C@H](C)C(=O)NC4CC4)[C@H](O)[C@H]3[C@@H]2C)cc1	0.477974
ZINC000012881785	CC[C@@H](C)[C@H](NC(=O)[C@@H]1CS[C@H]2c3ccccc3C(=O)N21)C(=O)N[C@H](CO)C(C)C	0.477917
ZINC000002097760	CCCCCCc1nc2ccc3ccccc3c2cc1CCCCC	0.477429
ZINC000252480871	N=C1N[C@H](O)[C@@H]2[C@H]3O[C@@]4(O)O[C@@H]([C@H](O)[C@@]2(N1)[C@@H]4O)[C@@]3(O)CO	0.47733
ZINC000003838851	CN[C@H](C(=O)N[C@@H]1C=C(C(=O)N[C@H](CC(C)C)C(N)=O)C[C@@H](O)[C@@H]1O)C(C)C	0.476627
ZINC000020466421	C[C@@H]1[C@@H](NC(=O)CC(C)(C)C)CC[C@]2(C)CC[C@H]([C@H](C)C(=O)N3CCCC3)[C@H](O)[C@@H]12	0.476531
ZINC000000254599	O=[N+]([O-])/C=C/c1c[nH]c2ccccc12	0.475706
ZINC000020466752	COCC(=O)N[C@H]1CC[C@]2(C)CC[C@@H]([C@H](C)C(=O)NCc3ccccc3)[C@H](O)[C@H]2[C@@H]1C	0.475648
ZINC000044404339	CCCCCCC/C=C/C=C/[C@@H](O)[C@H](CO)NC(=O)CCCCCCCCCCCCCCCCCCCCC	0.475631
ZINC000070700542	CC(C)[C@H](NC(=O)[C@@H]1Cc2c([nH]c3ccccc23)[C@@H]2c3ccccc3C(=O)N12)C(=O)N[C@H](C(=O)O)[C@H](C)O	0.474786
ZINC000020467053	C[C@@H]1[C@@H](NC(=O)c2ccncc2)CC[C@]2(C)CC[C@H]([C@H](C)C(=O)NCc3cccs3)[C@H](O)[C@@H]12	0.474297
ZINC000020466074	CC(=O)N[C@H]1CC[C@]2(C)CC[C@H]([C@H](C)C(=O)NC3CCCCC3)[C@H](O)[C@H]2[C@@H]1C	0.473963
ZINC000085546092	CC1(C)CC[C@]2(CO)[C@@H](O)C[C@]3(C)C(=CC(=O)[C@@H]4[C@]5(C)[C@H](CC[C@]43C)[C@@]3(CO)CCC[C@@H]5C[C@@H]3O)[C@H]2C1	0.473914
ZINC000008790901	C[C@H](NC(=O)[C@H]1N2C(=O)c3ccccc3[C@H]2SC1(C)C)C(=O)N1CCC[C@H]1C(=O)O	0.473873
ZINC000044405906	CCCCCCCCC/C=C/[C@@H](O)[C@H](CO)NC(=O)CCCCCCCCCCCCCCCCC	0.473534
ZINC000107132200	CCCCCCCCC[C@@H]1OC(=O)[C@H](CO)NC(=O)[C@H]([C@H](C)O)NC(=O)[C@H](C(C)C)NC(=O)[C@H](C)[C@H](O)[C@@H]1C	0.472886
ZINC000000519514	CC1=C[C@H](C)[C@H]2CO[C@H](c3ccc[n+](C)c3)[C@@H]1[C@@H]2C	0.47222
ZINC000101145478	C=CC[C@@H]1OC(=O)CCNC(=O)[C@H](C)N(C)C(=O)[C@H](C(C)C)N(C)C(=O)[C@H]([C@@H](C)CC)NC(=O)[C@H]2CCCN2C1=O	0.472043
ZINC000000389626	CC[C@H]1CN2CC[C@H]1C[C@H]2[C@H](O)c1ccnc2ccc(OC)cc12	0.471966
ZINC000248244459	CC[C@H](C)[C@H](NC(=O)[C@@H]1Cc2c([nH]c3ccccc23)[C@@H]2c3ccccc3C(=O)N12)C(=O)N[C@H](C(=O)O)[C@H](C)O	0.47183
ZINC000003840662	C[C@@H]1c2nc(CSc3ccccc3)sc2C[C@]2(C)CC[C@H]([C@H](C)C(=O)N3CCCC3)[C@H](O)[C@@H]12	0.471509
ZINC000049889039	C=CC[C@H]1OC(=O)CCNC(=O)[C@H](C)N(C)C(=O)[C@H](C(C)C)N(C)C(=O)[C@H]([C@@H](C)CC)NC(=O)[C@@H]2CCCN2C1=O	0.471477
ZINC000248152607	CCCCCCCCC[C@@H]1OC(=O)[C@H](CO)NC(=O)[C@H]([C@H](C)O)NC(=O)[C@H](C(C)C)NC(=O)[C@H](C)[C@@H](O)[C@@H]1C	0.471147
ZINC000263586245	CC(=O)c1c(O)c(C)c(O)c2c1OC1=CC(=O)/C(=C(/C)N[C@@H](C)C(N)=O)C(=O)[C@@]12C	0.470883
ZINC000067898937	C[C@@H]1[C@@H](NC(=O)Cc2ccccc2)CC[C@]2(C)CC[C@H]([C@H](C)C(=O)N(C)Cc3cccnc3)[C@H](O)[C@@H]12	0.469898
ZINC000085505917	CCCCCC/C=C\CCC[C@H](CNC)C[C@H](CCc1ccccc1)[C@H](C(=O)O)[C@H](C)O	0.469669
ZINC000005114136	CC(=O)C1=C(O)C=C2Oc3c(C(N)=O)c(O)cc(O)c3[C@]2(C)C1=O	0.469438
ZINC000003840503	C=CCNc1nc2c(s1)C[C@]1(C)CC[C@@H]([C@H](C)C(=O)NCCN3CCOCC3)[C@H](O)[C@H]1[C@@H]2C	0.468402
ZINC000070665698	CCCCCCCCCCCCCCCC1=NCCc2c1[nH]c1ccc(OC)cc21	0.468264
ZINC000012881801	CC[C@H](C)[C@H](NC(=O)[C@@H]1CS[C@@H]2c3ccccc3C(=O)N12)C(=O)N[C@H](CO)C(C)C	0.468244
ZINC000823491167	CC[C@H](C)[C@H](NC(=O)C[C@@H](C1=C(O)[C@@]2(Oc3c(Cl)c(OC)cc(OC)c3C2=O)[C@H](C)CC1=O)c1ccc(O)c(OC)c1)C(N)=O	0.468231
ZINC000020467367	C[C@@H]1[C@@H](NS(C)(=O)=O)CC[C@]2(C)CC[C@H]([C@H](C)C(=O)NC3CCCC3)[C@H](O)[C@@H]12	0.46788
ZINC000067898881	COc1ccc(C(=O)N[C@H]2CC[C@]3(C)CC[C@@H]([C@H](C)C(=O)NCc4cccnc4)[C@H](O)[C@H]3[C@@H]2C)cc1	0.467808
ZINC000059696343	CC1(C)S[C@@H]2[C@H](NC(=O)[C@H](N)c3ccccc3)C(=O)N2[C@@H]1C(=O)OCOC(=O)[C@@H]1N2C(=O)C[C@H]2S(=O)(=O)C1(C)C	0.467676
ZINC000020466827	C[C@@H]1[C@@H](NC(=O)Cc2ccccc2)CC[C@]2(C)CC[C@H]([C@H](C)C(=O)NCc3ccccc3)[C@H](O)[C@@H]12	0.467581
ZINC000254711219	CCCNC1=C2NC(=O)C(C)=CC=C[C@H](C)[C@H](O)[C@@H](C)[C@H](O)[C@H](C)[C@H](OC(C)=O)[C@H](C)[C@@H](OC)C=CO[C@@]3(C)Oc4c(C)c(O)c(c(c4C3=O)C1=O)C2=O	0.467525
ZINC000085492819	CCCCC[C@@H]1C=C[C@@H](CCCCC[C@H](C(=O)O)[C@H](O)C[C@H](CO)CNC)[C@H](O)C1	0.466995
ZINC000044387290	CCCCCCC/C=C/C=C/[C@@H](O)[C@H](CO)NC(=O)CCCCCCCCCCCCCCCCCCC	0.466752
ZINC000004411043	CC(=O)O[C@@H]1C[C@@H](C)CC[C@H]1C(C)C	0.466711
ZINC000248152612	CCCCCCCCC[C@@H]1OC(=O)[C@H](CO)NC(=O)[C@H]([C@H](C)O)NC(=O)[C@H](C(C)C)NC(=O)[C@H](C)[C@@H](O)[C@H]1C	0.466042
ZINC000254492380	CO[C@H]1C=CO[C@@]2(C)Oc3c(C)c(O)c4c(c3C2=O)C(=O)C(N2CCCC2)=C(NC(=O)C(C)=CC=C[C@H](C)[C@H](O)[C@@H](C)[C@H](O)[C@H](C)[C@H](O)[C@@H]1C)C4=O	0.465723
ZINC000020467134	COCCC(=O)N[C@H]1CC[C@]2(C)CC[C@@H]([C@H](C)C(=O)NCc3cccs3)[C@H](O)[C@H]2[C@@H]1C	0.465482
ZINC000252679623	CC(C)[C@H](NC(=O)[C@H](OC(=O)[C@@H](NC(=O)[C@@H](C)OC(=O)[C@@H](NC(=O)[C@@H](OC(=O)[C@@H](NC(=O)[C@H](C)O)C(C)C)C(C)C)C(C)C)C(C)C)C(C)C)C(=O)O	0.465449
ZINC000020467080	COCCC(=O)N[C@H]1CC[C@]2(C)CC[C@H]([C@H](C)C(=O)NC3CC3)[C@H](O)[C@H]2[C@@H]1C	0.464923
ZINC000254531765	CO[C@H]1C=CO[C@@]2(C)Oc3c(C)c(O)c4c(c3C2=O)C(=O)C(N2CCCCC2)=C(NC(=O)C(C)=CC=C[C@H](C)[C@H](O)[C@@H](C)[C@H](O)[C@H](C)[C@H](OC(C)=O)[C@@H]1C)C4=O	0.464908
ZINC000020466185	CC(=O)N[C@H]1CC[C@]2(C)CC[C@H]([C@H](C)C(=O)NCc3cccs3)[C@H](O)[C@H]2[C@@H]1C	0.464479
ZINC000020466427	C[C@@H]1[C@@H](NC(=O)CC(C)(C)C)CC[C@]2(C)CC[C@H]([C@H](C)C(=O)NCc3cccs3)[C@H](O)[C@@H]12	0.464407
ZINC000001841164	CC(=O)O[C@@H]1C[C@@H](C)CC[C@@H]1C(C)C	0.464087
ZINC000009033924	CCCCOc1ccccc1C1(C(=O)N[C@@H]2C(=O)N3[C@@H](C(=O)O)C(C)(C)S[C@H]23)CCCC1	0.463624
ZINC000020466939	C[C@@H]1[C@@H](NC(=O)c2cnccn2)CC[C@]2(C)CC[C@H]([C@H](C)C(=O)NCc3ccco3)[C@H](O)[C@@H]12	0.463321
ZINC000070707788	CC(C)[C@@H](CO)NC(=O)[C@H](Cc1c[nH]c2ccccc12)NC(=O)[C@H]1N2C(=O)c3ccccc3[C@H]2SC1(C)C	0.462924
ZINC000254588497	CO[C@H]1C=CO[C@@]2(C)Oc3c(C)c(O)c4c(c3C2=O)C(=O)C(N(C)Cc2ccccc2)=C(NC(=O)C(C)=CC=C[C@H](C)[C@H](O)[C@@H](C)[C@H](O)[C@H](C)[C@H](OC(C)=O)[C@@H]1C)C4=O	0.462862
ZINC000030884126	C[C@@H]1[C@@H](NC(=O)c2cncnc2)CC[C@]2(C)CC[C@H]([C@H](C)C(=O)NCc3cccs3)[C@H](O)[C@@H]12	0.46266
ZINC000253393390	CC1(C)S[C@@H]2[C@H](NC(=O)[C@H](N)c3ccccc3)C(=O)N2[C@@H]1C(=O)OCOC(=O)[C@H]1N2C(=O)C[C@H]2S(=O)(=O)C1(C)C	0.462608
ZINC000014447961	CC(C)[C@](C)(O)CCCCCCCCCCCCCc1cc(=O)c2ccccc2[nH]1	0.462406
ZINC000020466691	C[C@@H]1[C@@H](NC(=O)C2CC2)CC[C@]2(C)CC[C@H]([C@H](C)C(=O)N3CCCC3)[C@H](O)[C@@H]12	0.462294
ZINC000085543408	CC1(C)O[C@@]2(C3CCCC3)CC[C@@H]1[C@H](O)C2	0.461738
ZINC000070454982	CCCCCCCCCCCCCCCCCCCCCCCCCCCC(=O)OC[C@@H](N)CO	0.461414
ZINC000015708990	C[C@@H]1c2nc(Nc3ccc(F)cc3)sc2C[C@]2(C)CC[C@H]([C@H](C)C(=O)NC3CC3)[C@H](O)[C@@H]12	0.460987
ZINC000020467074	COCCC(=O)N[C@H]1CC[C@]2(C)CC[C@@H]([C@H](C)C(=O)NC3CCCC3)[C@H](O)[C@H]2[C@@H]1C	0.460632
ZINC000020467371	C[C@@H]1[C@@H](NS(C)(=O)=O)CC[C@]2(C)CC[C@H]([C@H](C)C(=O)NC3CC3)[C@H](O)[C@@H]12	0.460472
ZINC000012883409	CC[C@H](C)[C@@H](CO)NC(=O)[C@H](C)NC(=O)c1cc2c([nH]c3ccccc32)c(C)n1	0.46035
ZINC000248196148	CCCCCCCCCC[C@H](C)[C@@H]1OC(=O)[C@H](CO)NC(=O)[C@H]([C@H](C)O)NC(=O)[C@H](C(C)C)NC(=O)[C@@H]1C	0.45979
ZINC000020466983	C[C@@H]1[C@@H](NC(=O)c2ccncc2)CC[C@]2(C)CC[C@H]([C@H](C)C(=O)N(C)Cc3ccccc3)[C@H](O)[C@@H]12	0.459771
ZINC000003840624	C[C@@H]1c2nc(-c3ccccc3)sc2C[C@]2(C)CC[C@H]([C@H](C)C(=O)N3CCCC3)[C@H](O)[C@@H]12	0.459529
ZINC000077269244	OC[C@H]1O[C@@H](O[C@H]2[C@H](O)[C@@H](CO)O[C@@H](OCc3ccccc3)[C@@H]2O[C@@H]2OC[C@](O)(CO)[C@H]2O)[C@H](O)[C@@H](O)[C@@H]1O	0.459445
ZINC000824596548	COc1cc([C@@H](CC(=O)N[C@@H](C(N)=O)c2ccc(O)cc2)C2=C(O)[C@@]3(Oc4c(Cl)c(OC)cc(OC)c4C3=O)[C@H](C)CC2=O)ccc1O	0.459359
ZINC000005519996	C=CC[C@H]1OC(=O)CCNC(=O)[C@@H](C)N(C)C(=O)[C@@H](C(C)C)N(C)C(=O)[C@@H]([C@H](C)CC)NC(=O)[C@H]2CCCN2C1=O	0.459112
ZINC000003831346	CCN1CCN(C(=O)N[C@H](C(=O)N[C@@H]2C(=O)N3[C@@H]2SC(C)(C)[C@H]3C(=O)O)c2ccccc2)C(=O)C1=O	0.459017
ZINC000003977927	CCN1CCN(C(=O)N[C@H](C(=O)N[C@@H]2C(=O)N3[C@@H](C(=O)O)C(C)(C)S[C@H]23)c2ccccc2)C(=O)C1=O	0.459017
ZINC000020466049	CC(=O)N[C@H]1CC[C@]2(C)CC[C@@H]([C@H](C)C(=O)N(C)Cc3ccccc3)[C@H](O)[C@H]2[C@@H]1C	0.458876
ZINC000038801696	C[C@H]1C(=O)CC[C@@H]2[C@]1(C)CC[C@@H]1[C@@]2(C)CC[C@@]2(C)[C@@H]3CC(C)(C)CC[C@]3(CO)[C@H](O)C[C@]12C	0.457982
ZINC000038978566	C=C1[C@H]2C[C@H]2[C@]2(C)C[C@]3(O)OC(=O)C(C)=C3[C@H](O)[C@@H]12	0.457911
ZINC000095785647	CC[C@@H](C)[C@H]1C(=O)O[C@H](C(C)C)C(=O)N(C)[C@@H](C(C)C)C(=O)O[C@H](C(C)C)C(=O)N(C)[C@@H](C(C)C)C(=O)O[C@H](CC(C)C)C(=O)N1C	0.457111
ZINC000004085368	CC(C)[C@@H](CO)NC(=O)[C@H](C)NC(=O)[C@H]1N2C(=O)c3ccccc3[C@H]2SC1(C)C	0.456865
ZINC000008490844	Cc1nc(C(=O)N[C@@H](C)C(=O)N2CCC[C@H]2CO)cc2c1[nH]c1ccccc12	0.456862
ZINC000020467159	C[C@@H]1[C@@H](NC(=O)c2ccccn2)CC[C@]2(C)CC[C@H]([C@H](C)C(=O)NCc3ccccc3Cl)[C@H](O)[C@@H]12	0.456726
ZINC000085493388	C=C[C@H]1[C@H](O[C@@H]2O[C@H](CO)[C@@H](O)C(O)(O)[C@H]2OCNC)OC=C(C(=O)OCO)[C@@]1(O)/C=C/c1cc(C(=O)O)c[n+](CCO)c1	0.456124
ZINC000020466757	COCC(=O)N[C@H]1CC[C@]2(C)CC[C@@H]([C@H](C)C(=O)N(C)Cc3ccccc3)[C@H](O)[C@H]2[C@@H]1C	0.456104
ZINC000020467365	C[C@@H]1[C@@H](NS(C)(=O)=O)CC[C@]2(C)CC[C@H]([C@H](C)C(=O)NC3CCCCC3)[C@H](O)[C@@H]12	0.455841
ZINC000020466602	C[C@@H]1[C@@H](NC(=O)C2CCCCC2)CC[C@]2(C)CC[C@H]([C@H](C)C(=O)N(C)Cc3cccnc3)[C@H](O)[C@@H]12	0.455467
ZINC000067898880	COc1ccc(C(=O)N[C@H]2CC[C@]3(C)CC[C@H]([C@H](C)C(=O)NCc4ccccn4)[C@H](O)[C@H]3[C@@H]2C)cc1	0.455309
ZINC000005318857	CN(N=O)C(=O)N[C@@H]1O[C@@H](CO)[C@@H](O)[C@@H](O)[C@H]1O	0.455106
ZINC000008790116	CC[C@@H](C)[C@H](NC(=O)[C@@H]1CS[C@@H]2c3ccccc3C(=O)N12)C(=O)N[C@H](CO)C(C)C	0.454841
ZINC000020466261	C[C@@H]1[C@@H](NC(=O)c2ccccc2)CC[C@]2(C)CC[C@H]([C@H](C)C(=O)NCc3ccccc3)[C@H](O)[C@@H]12	0.454553
ZINC000059587825	C/C=C(/C)CC/C(C)=C/CC/C(C)=C/CC/C(C)=C/C=C\C=C(C)\C=C\C=C(/C)CC/C=C(\C)CCC=C(C)C	0.454409
ZINC000030884173	CCNC(=O)N[C@H]1CC[C@]2(C)CC[C@@H]([C@H](C)C(=O)NCc3cccs3)[C@H](O)[C@H]2[C@@H]1C	0.452974
ZINC000095099366	C/C=C(\C)C(=O)O[C@H]1[C@H](O)[C@]2(CO)[C@@H](CC1(C)C)C1=CC[C@H]3[C@@]4(C)CC[C@H](O)[C@](C)(CO)[C@@H]4CC[C@@]3(C)[C@]1(C)C[C@H]2O	0.452297
ZINC000008221206	CC1=C(/C=C/C(C)=C/C=C/C(C)=C/C=C/C=C(C)/C=C/C=C(C)/C=C/[C@]23O[C@@]2(C)CCCC3(C)C)C(C)(C)CCC1	0.452234
ZINC000514288214	C=C(CCC[C@H](CCCCC)C(C)C)[C@H](O)CO	0.452072
ZINC000005304791	COc1ccccc1C1(C(=O)N[C@@H]2C(=O)N3[C@@H]2SC(C)(C)[C@H]3C(=O)O)CCC1	0.451908
ZINC000005304263	COc1ccccc1C1(C(=O)N[C@@H]2C(=O)N3[C@@H](C(=O)O)C(C)(C)S[C@H]23)CCC1	0.451908
ZINC000085546063	C[C@]12CCC#C[C@H](O)[C@@]3(CC1)[C@@H](O)C[C@]1(C)C(=CC(=O)[C@@H]4[C@@]5(C)[C@@H]6C=CC[C@@](CO)([C@@H](O)C6)[C@H]5CC[C@]41C)[C@H]3C2	0.451771
ZINC000020467361	C[C@@H]1[C@@H](NS(C)(=O)=O)CC[C@]2(C)CC[C@H]([C@H](C)C(=O)NC(C)(C)C)[C@H](O)[C@@H]12	0.451499
ZINC000062233929	CCCCCCCCCCCCCCCCCCCCC	0.451287
ZINC000020466173	CC(=O)N[C@H]1CC[C@]2(C)CC[C@H]([C@H](C)C(=O)N3CCCC3)[C@H](O)[C@H]2[C@@H]1C	0.451277
ZINC000067898959	C[C@@H]1[C@@H](NC(=O)c2cnccn2)CC[C@]2(C)CC[C@H]([C@H](C)C(=O)NCc3cc(F)cc(F)c3)[C@H](O)[C@@H]12	0.450954
ZINC000095919153	CCCCCCCCCCCCCCCCC/C=C/C/C=C/[C@@H](O)C[C@H](O)[C@H](CO)NC(=O)CCCCCCCCCCCCCC	0.450672
ZINC000005520003	C=CC[C@H]1OC(=O)CCNC(=O)[C@@H](C)N(C)C(=O)[C@@H](C(C)C)N(C)C(=O)[C@H]([C@H](C)CC)NC(=O)[C@H]2CCCN2C1=O	0.449713
ZINC000005442720	CC(C)[C@@](O)(C(=O)OCC1=CCN2CC[C@H](O)[C@H]12)[C@H](C)O	0.449451
ZINC000020466918	C[C@@H]1[C@@H](NC(=O)c2cnccn2)CC[C@]2(C)CC[C@H]([C@H](C)C(=O)NCc3ccccc3Cl)[C@H](O)[C@@H]12	0.449195
ZINC000020467125	COCCC(=O)N[C@H]1CC[C@]2(C)CC[C@@H]([C@H](C)C(=O)N3CCCC3)[C@H](O)[C@H]2[C@@H]1C	0.449149
ZINC000001638530	CCC(CC)c1ccccc1	0.448829
ZINC000253389541	CC(C)[C@@H]1[C@H](OC(=O)/C=C/c2ccccc2)C[C@]2(C)O[C@@H]2CC[C@]2(C)O[C@H]2[C@@H]1O	0.448064
ZINC000020466822	COCC(=O)N[C@H]1CC[C@]2(C)CC[C@H]([C@H](C)C(=O)NCc3cccs3)[C@H](O)[C@H]2[C@@H]1C	0.448063
ZINC000252679620	CC(C)[C@H](NC(=O)[C@H](C)O)C(=O)O[C@H](C(=O)N[C@H](C(=O)O[C@H](C)C(=O)N[C@H](C(=O)O[C@@H](C(=O)N[C@@H](C(=O)O)C(C)C)C(C)C)C(C)C)C(C)C)C(C)C	0.447056
ZINC000095910076	CC(C)C[C@H]1NC(=O)CNC(=O)[C@@H]2CCCN2C(=O)[C@H]([C@@H](C)O)NC(=O)[C@@H](C(C)C)NC(=O)[C@H](C)NC(=O)[C@@H](CC(N)=O)NC1=O	0.447053
ZINC000514288212	C=C(CCC[C@H](CCCCC)C(C)C)[C@@H](O)CO	0.446839
ZINC000020467071	COCCC(=O)N[C@H]1CC[C@]2(C)CC[C@@H]([C@H](C)C(=O)NC3CCCCC3)[C@H](O)[C@H]2[C@@H]1C	0.446577
ZINC000020466834	C[C@@H]1[C@@H](NC(=O)Cc2ccccc2)CC[C@]2(C)CC[C@H]([C@H](C)C(=O)NC3CCCC3)[C@H](O)[C@@H]12	0.446489
ZINC000003840804	COc1ccc(C(=O)Nc2nc3c(s2)C[C@]2(C)CC[C@@H]([C@H](C)C(=O)N4CCCC4)[C@H](O)[C@H]2[C@@H]3C)cc1	0.445348
ZINC000020467297	CCNC(=O)N[C@H]1CC[C@]2(C)CC[C@H]([C@H](C)C(=O)NC3CC3)[C@H](O)[C@H]2[C@@H]1C	0.445203
ZINC000020111424	CC1=C(C)/C(=C/c2[nH]c(CC3=N/C(=C\c4[nH]cc(C)c4C)C(C)=C3C)c(C)c2C)N=C1	0.445113
ZINC000253594939	CC1(C)CC[C@@]2(C(=O)O)[C@@H](O)C[C@@]3(C)C(=CC[C@H]4[C@]5(C)CC[C@@H](O[C@H]6O[C@@H](CO)[C@H](O)[C@@H](O)[C@@H]6O)C(C)(C)[C@@H]5CC[C@]43C)[C@@H]2C1	0.444604
ZINC000020467398	C[C@@H]1[C@@H](NS(C)(=O)=O)CC[C@]2(C)CC[C@H]([C@H](C)C(=O)NCc3cccnc3)[C@H](O)[C@@H]12	0.444453
ZINC000085492849	CCCCC[C@@H]1C=C[C@@H](CCCCC[C@H](C(=O)O)[C@H](O)CCCO)[C@H](O)C1	0.444318
ZINC000032296676	CC(C)[C@@]12CC[C@@](C)(O1)[C@@H]1CC[C@](C)(O)[C@H]1[C@@H]2O	0.44392
ZINC000248196146	CCCCCCCCCC[C@H](C)[C@@H]1OC(=O)[C@H](CO)NC(=O)[C@H]([C@H](C)O)NC(=O)[C@@H](C(C)C)NC(=O)[C@@H]1C	0.44329
ZINC000085493408	C=C[C@H]1[C@H](O[C@@H]2O[C@H](CO)[C@@H](O)C(O)(O)[C@H]2OCNC)OC=C(C(=O)OC)[C@@]1(O)/C=C/c1cc(C(=O)O)c[n+](CCO)c1	0.443097
ZINC000095910157	CC1(C)CC[C@@]2(C(=O)O)[C@@H](C1)C1=CC[C@H]3[C@@]4(C)CC[C@H](O)[C@@](C)(CO)[C@H]4CC[C@@]3(C)[C@]1(C)C[C@H]2O	0.442964
ZINC000143900930	C[C@H](O)[C@@H]1NC(=O)[C@@H]2CCCN2C1=O	0.442476
ZINC000514288213	C=C(CCC[C@@H](CCCCC)C(C)C)[C@H](O)CO	0.442383
ZINC000252679622	CC(C)[C@H](NC(=O)[C@H](C)O)C(=O)O[C@H](C(=O)N[C@H](C(=O)O[C@H](C)C(=O)N[C@H](C(=O)O[C@H](C(=O)N[C@@H](C(=O)O)C(C)C)C(C)C)C(C)C)C(C)C)C(C)C	0.442263
ZINC000004201002	CC(C)NC(=O)N[C@H]1CCN(C(=O)c2cnccn2)[C@@H]1C(=O)N[C@@H](CCCNC(=O)c1cnccn1)C(N)=O	0.441234
ZINC000084154086	C[C@H]1[C@H](C)CC[C@]2(CO)[C@H](O)C[C@]3(C)C(=CC[C@H]4[C@@]5(C)CC[C@H](O)C(C)(C)[C@H]5CC[C@]43C)[C@@H]12	0.441013
ZINC000254825306	CO[C@H]1C=CO[C@@]2(C)Oc3c(C)c(O)c4c(c3C2=O)C(=O)C(N2CCCCCC2)=C(NC(=O)C(C)=CC=C[C@H](C)[C@H](O)[C@@H](C)[C@H](O)[C@H](C)[C@H](OC(C)=O)[C@@H]1C)C4=O	0.440398
ZINC000248196149	CCCCCCCCCC[C@H](C)[C@@H]1OC(=O)[C@H](CO)NC(=O)[C@H]([C@H](C)O)NC(=O)[C@H](C(C)C)NC(=O)[C@H]1C	0.439902
ZINC001286671821	CO[C@H]1C=CO[C@@]2(C)Oc3c(C)c(O)c4c(c3C2=O)C(=O)C(NC[C@H]2CCCO2)=C(NC(=O)C(C)=CC=C[C@H](C)[C@H](O)[C@@H](C)[C@H](O)[C@H](C)[C@H](OC(C)=O)[C@@H]1C)C4=O	0.439895
ZINC000020467065	COCCC(=O)N[C@H]1CC[C@]2(C)CC[C@@H]([C@H](C)C(=O)N(CCOC)CCOC)[C@H](O)[C@H]2[C@@H]1C	0.439854
ZINC000020466755	COCC(=O)N[C@H]1CC[C@]2(C)CC[C@H]([C@H](C)C(=O)NCc3ccccc3)[C@H](O)[C@H]2[C@@H]1C	0.439681
ZINC000015161001	CC1=C2[C@H](O)[C@]3(C(C)C)CC[C@@](C)(O3)[C@@H]2CC1	0.439325
ZINC000049792422	C[C@@H]1C[C@H](O)[C@@H](O)[C@@]2(C)C1=CC(=O)[C@@]1(C)[C@H]3C(=O)O[C@H]([C@@H]3C)[C@H](O)[C@H]21	0.438787
ZINC000020467042	C[C@@H]1[C@@H](NC(=O)c2ccncc2)CC[C@]2(C)CC[C@H]([C@H](C)C(=O)N3CCCCC3)[C@H](O)[C@@H]12	0.438776
ZINC000085543401	CC1(C)O[C@@]2(C3CCCCC3)CC[C@@H]1[C@H](O)C2	0.438651
ZINC000020466068	CC(=O)N[C@H]1CC[C@]2(C)CC[C@H]([C@H](C)C(=O)NCc3ccccc3Cl)[C@H](O)[C@H]2[C@@H]1C	0.438638
ZINC000020467061	COCCC(=O)N[C@H]1CC[C@]2(C)CC[C@@H]([C@H](C)C(=O)N(C)Cc3ccccc3)[C@H](O)[C@H]2[C@@H]1C	0.438173
ZINC000020467144	C[C@@H]1[C@@H](NC(=O)c2ccccn2)CC[C@]2(C)CC[C@H]([C@H](C)C(=O)NCCN3CCOCC3)[C@H](O)[C@@H]12	0.437885
ZINC000000525679	CC(C)[C@](O)(C(=O)OCC1=CCN2CC[C@@H](O)[C@@H]12)[C@H](C)O	0.437788
ZINC000034073801	CC(C)=CCC/C(C)=C/CC/C(C)=C/CC/C=C(\C)CC[C@@H]1C(C)=CC[C@H](O)C1(C)C	0.43761
ZINC000020466878	C[C@@H]1[C@@H](NC(=O)Cc2ccccc2)CC[C@]2(C)CC[C@H]([C@H](C)C(=O)NCc3cccs3)[C@H](O)[C@@H]12	0.437541
ZINC000000525465	CN(C)[C@@H](CO)[C@@H](O)c1ccc(N)cc1	0.437509
ZINC000247642284	CCCCOc1ccc([C@]2(C(=O)N[C@@H]3C(=O)N4[C@@H]3SC(C)(C)[C@H]4C(=O)O)CCC[C@@H]2Cc2ccccc2)cc1	0.437337
ZINC000100758373	CCCCOc1ccc([C@]2(C(=O)N[C@@H]3C(=O)N4[C@@H](C(=O)O)C(C)(C)S[C@H]34)CCC[C@@H]2Cc2ccccc2)cc1	0.437337
ZINC000019702939	CCC1=C(C)/C(=C/c2[nH]cc(C)c2C)N=C1Cc1[nH]c(/C=C2\N=CC(C)=C2C)c(C)c1CC	0.43707
ZINC000020467283	CCNC(=O)N[C@H]1CC[C@]2(C)CC[C@@H]([C@H](C)C(=O)NCc3ccccc3)[C@H](O)[C@H]2[C@@H]1C	0.436946
ZINC000015709052	COc1ccc(OCc2nc3c(s2)C[C@]2(C)CC[C@@H]([C@H](C)C(=O)N4CCCC4)[C@H](O)[C@H]2[C@@H]3C)cc1	0.436499
ZINC000020466775	COCC(=O)N[C@H]1CC[C@]2(C)CC[C@@H]([C@H](C)C(=O)NCc3ccccc3Cl)[C@H](O)[C@H]2[C@@H]1C	0.436057
ZINC000020466746	COCC(=O)N[C@H]1CC[C@]2(C)CC[C@@H]([C@H](C)C(=O)NCCN3CCOCC3)[C@H](O)[C@H]2[C@@H]1C	0.435795
ZINC000003985095	O=C1C(Cl)=C(Cl)C(=O)c2c(O)c(O)cc(O)c21	0.435651
ZINC000252667969	CC[C@@H]1NC(=O)C[C@H](c2ccccc2)NC(=O)[C@H](CO)NC(=O)[C@H]([C@H](C)O)NC(=O)[C@@H]2[C@H](Cl)[C@@H](Cl)CN2C1=O	0.43548
ZINC000049793307	CC1=CC[C@@H](O)[C@]2(C)C[C@]3(O)OC(=O)C(C)=C3[C@H](O)[C@@H]12	0.435286
ZINC001286671822	CO[C@H]1C=CO[C@@]2(C)Oc3c(C)c(O)c4c(c3C2=O)C(=O)C(NC[C@@H]2CCCO2)=C(NC(=O)C(C)=CC=C[C@H](C)[C@H](O)[C@@H](C)[C@H](O)[C@H](C)[C@H](OC(C)=O)[C@@H]1C)C4=O	0.434856
ZINC000210357772	O=CN1CC[C@H](O)[C@@H]1C(=O)O	0.43475
ZINC000514288211	C=C(CCC[C@@H](CCCCC)C(C)C)[C@@H](O)CO	0.434378
ZINC000020466831	C[C@@H]1[C@@H](NC(=O)Cc2ccccc2)CC[C@]2(C)CC[C@H]([C@H](C)C(=O)NC3CCCCC3)[C@H](O)[C@@H]12	0.434366
ZINC000020467292	CCNC(=O)N[C@H]1CC[C@]2(C)CC[C@@H]([C@H](C)C(=O)NC3CCCC3)[C@H](O)[C@H]2[C@@H]1C	0.433859
ZINC000004221842	CN[C@H](C(=O)N[C@H]1C[C@@](O)(C(=O)N[C@@H](Cc2cccs2)C(N)=O)C[C@@H](O)[C@@H]1O)C(C)C	0.433578
ZINC000247642289	CCCCOc1ccc([C@]2(C(=O)N[C@@H]3C(=O)N4[C@@H]3SC(C)(C)[C@H]4C(=O)O)CCC[C@H]2Cc2ccccc2)cc1	0.431783
ZINC000100758368	CCCCOc1ccc([C@]2(C(=O)N[C@@H]3C(=O)N4[C@@H](C(=O)O)C(C)(C)S[C@H]34)CCC[C@H]2Cc2ccccc2)cc1	0.431783
ZINC000004085355	C[C@H](O)[C@H](NC(=O)[C@@H]1CS[C@@H]2c3ccccc3C(=O)N12)C(=O)O	0.430803
ZINC000030883664	COc1ccc(C(=O)N[C@H]2CC[C@]3(C)CC[C@@H]([C@H](C)C(=O)NC4CCCC4)[C@H](O)[C@H]3[C@@H]2C)cc1	0.430406
ZINC000095918710	CCCCCCCCCCCCCCCCCCCCCC[C@H](O)C(=O)N[C@@H](CO)[C@H](O)[C@H](O)CCCCCCCCCCCCCCCCC	0.430394
ZINC000085505671	CCCCCCCCCCCCCCCCCCCCCCCCCCC(=O)CC(=O)CCCCCCCCCCCCCCCCCCCCCCCCCC	0.430137
ZINC000020466138	CC(=O)N[C@H]1CC[C@]2(C)CC[C@@H]([C@H](C)C(=O)N(C)CCC#N)[C@H](O)[C@H]2[C@@H]1C	0.429802
ZINC000020466217	COc1ccc(C(=O)N[C@H]2CC[C@]3(C)CC[C@H]([C@H](C)C(=O)NC(C)C)[C@H](O)[C@H]3[C@@H]2C)cc1	0.429732
ZINC000006623760	CC(C)[C@@H](CO)NC(=O)[C@@H](NC(=O)[C@@H]1CS[C@H]2c3ccccc3C(=O)N21)C(C)C	0.429225
ZINC000020466199	COc1ccc(C(=O)N[C@H]2CC[C@]3(C)CC[C@H]([C@H](C)C(=O)NC4CC4)[C@H](O)[C@H]3[C@@H]2C)cc1	0.428939
ZINC000143901328	C[C@H](O)[C@H]1NC(=O)[C@@H]2CCCN2C1=O	0.428448
ZINC000030883817	COCC(=O)N[C@H]1CC[C@]2(C)CC[C@H]([C@H](C)C(=O)N3CCCC3)[C@H](O)[C@H]2[C@@H]1C	0.428281
ZINC000003840077	CN[C@H](C(=O)N[C@@H]1C=C(C(=O)N[C@@H](Cc2cccs2)C(N)=O)C[C@@H](O)[C@@H]1O)C(C)C	0.42812
ZINC000238750247	C=C[C@]1(C)C[C@H](O)[C@H]2[C@H](C)C(=O)O[C@@H]2[C@H]1C(=C)C	0.427898
ZINC000823491194	CC[C@H](C)[C@H](NC(=O)C[C@H](C1=C(O)[C@@]2(Oc3c(Cl)c(OC)cc(OC)c3C2=O)[C@H](C)CC1=O)c1ccc(O)c(OC)c1)C(N)=O	0.427734
ZINC000020467216	C[C@@H]1[C@@H](NC(=O)c2cncnc2)CC[C@]2(C)CC[C@H]([C@H](C)C(=O)NCCN3CCOCC3)[C@H](O)[C@@H]12	0.427672
ZINC000020466191	COc1ccc(C(=O)N[C@H]2CC[C@]3(C)CC[C@@H]([C@H](C)C(=O)NC4CCCCC4)[C@H](O)[C@H]3[C@@H]2C)cc1	0.427576
ZINC000005520005	C=CC[C@H]1OC(=O)CCNC(=O)[C@@H](C)N(C)C(=O)[C@@H](C(C)C)N(C)C(=O)[C@H]([C@@H](C)CC)NC(=O)[C@H]2CCCN2C1=O	0.427311
ZINC000067898886	COc1ccc(C(=O)N[C@H]2CC[C@]3(C)CC[C@@H]([C@H](C)C(=O)N(C)Cc4cccnc4)[C@H](O)[C@H]3[C@@H]2C)cc1	0.426883
ZINC000033832315	CC1(C)CC[C@]2(CO)[C@@H](O)C[C@]3(C)C(=CC[C@@H]4[C@@]5(C)CC[C@H](O)C(C)(C)[C@@H]5CC[C@]43C)[C@H]2C1	0.426863
ZINC000012885936	CC(C)[C@@H](CO)NC(=O)[C@@H](NC(=O)[C@H]1N2C(=O)c3ccccc3[C@@H]2SC1(C)C)C(C)C	0.426706
ZINC000003831282	CC1(C)S[C@@H]2[C@H](NC(=O)COc3ccccc3)C(=O)N2[C@H]1C(=O)O	0.42612
ZINC000007260861	CCCC(=O)N[C@@H]1C(=O)N2C(C(=O)O)=C(COC(C)=O)CS[C@H]12	0.425889
ZINC000105687471	CC(C)[C@@H]1[C@@H](O)C=C(CO)C(=O)[C@H]1O	0.425598
ZINC000030883831	COCC(=O)N[C@H]1CC[C@]2(C)CC[C@@H]([C@H](C)C(=O)NCc3cc(F)cc(F)c3)[C@H](O)[C@H]2[C@@H]1C	0.425064
ZINC000020466994	C[C@@H]1[C@@H](NC(=O)c2ccncc2)CC[C@]2(C)CC[C@H]([C@H](C)C(=O)NCc3ccccc3Cl)[C@H](O)[C@@H]12	0.425052
ZINC000043938753	CCCCCCCCC/C=C/CC/C=C/[C@@H](O)[C@H](CO)NC(=O)CCCCCCCCCCCCCCC	0.424334
ZINC000002075138	CC(C)Cc1ccc([C@H](C)CNC(=N)[C@@H](C)c2ccc(CC(C)C)cc2)cc1	0.424104
ZINC000095098848	C[C@H]1CC[C@@H]2[C@@H](C)C(=O)O[C@H]3O[C@]4(C)CC[C@@H]1[C@@]32OO4	0.423728
ZINC000003787060	C[C@]1(Cn2ccnn2)[C@H](C(=O)O)N2C(=O)C[C@H]2S1(=O)=O	0.423265
ZINC000067898975	C[C@@H]1[C@@H](NC(=O)c2ccccn2)CC[C@]2(C)CC[C@H]([C@H](C)C(=O)NCc3cc(F)cc(F)c3)[C@H](O)[C@@H]12	0.422742
ZINC000005962605	CC(C)CCC[C@H](C)CCC[C@H](C)CCC[C@H](C)CCO	0.422469
ZINC000033831745	C[C@@H](O)[C@@H]1[C@@H]2CCOC(=O)C2=CO[C@@H]1O[C@@H]1O[C@H](CO)[C@@H](O)[C@H](O)[C@H]1O	0.422202
ZINC000248196147	CCCCCCCCCC[C@H](C)[C@@H]1OC(=O)[C@H](CO)NC(=O)[C@H]([C@H](C)O)NC(=O)[C@@H](C(C)C)NC(=O)[C@H]1C	0.422
ZINC000070700581	CC[C@H](C)[C@H](NC(=O)[C@H](Cc1ccccc1)n1c(=O)[nH]c2ccccc2c1=O)C(=O)N[C@H](C(=O)O)[C@H](C)O	0.421791
ZINC000200929720	CC1(C)S[C@@H]2[C@H](NC(=O)[C@H](N)c3ccccc3)C(=O)N2[C@@H]1C(=O)OCOC(=O)[C@@H]1N2C(=O)C[C@@H]2S(=O)(=O)C1(C)C	0.421325
ZINC000004098806	COc1c(Cl)cc2c(c1OC)N(C)[C@@H]1N3C(=O)[C@@]4(C)SS[C@@]3(C(=O)N4C)[C@H](O)[C@]21O	0.420954
ZINC000067898882	COc1ccc(C(=O)N[C@H]2CC[C@]3(C)CC[C@H]([C@H](C)C(=O)NCc4cccnc4)[C@H](O)[C@H]3[C@@H]2C)cc1	0.420791
ZINC000020466933	C[C@@H]1[C@@H](NC(=O)c2cnccn2)CC[C@]2(C)CC[C@H]([C@H](C)C(=O)NCc3ccc(F)cc3)[C@H](O)[C@@H]12	0.420776
ZINC000003840492	C=CCNc1nc2c(s1)C[C@]1(C)CC[C@H]([C@H](C)C(=O)N(CC)CC)[C@H](O)[C@H]1[C@@H]2C	0.42073
ZINC000138454398	CC[C@@H]1NC(=O)C[C@H](c2ccccc2)NC(=O)[C@H](CO)NC(=O)[C@H]([C@H](C)O)NC(=O)[C@@H]2[C@H](Cl)[C@H](Cl)CN2C1=O	0.420551
ZINC000020466342	C[C@@H]1[C@@H](NC(=O)CC(C)(C)C)CC[C@]2(C)CC[C@H]([C@H](C)C(=O)N(C)Cc3ccccc3)[C@H](O)[C@@H]12	0.419852
ZINC000004201021	NC(=O)[C@H](CCCNC(=O)c1cnccn1)NC(=O)[C@@H]1[C@@H](NC(=O)NC2CCCCC2)CCN1C(=O)c1cnccn1	0.419573
ZINC000085505969	CCCCCC/C=C\C[C@H](CCCCC)CCC[C@H](CCc1ccccc1)[C@H](C(=O)O)[C@H](C)O	0.419256
ZINC000002519226	COc1ccc(CC[N+](=O)[O-])cc1	0.419101
ZINC000020466044	CC(=O)N[C@H]1CC[C@]2(C)CC[C@@H]([C@H](C)C(=O)NCCN3CCOCC3)[C@H](O)[C@H]2[C@@H]1C	0.418956
ZINC000008876691	CC[C@@H](C)[C@H](NC(=O)[C@@H](NC(=O)[C@H]1N2C(=O)c3ccccc3[C@H]2SC1(C)C)C(C)C)C(=O)O	0.418684
ZINC000085542492	CC[C@H](C)[C@H](NC(=O)[C@H]([C@@H](C)CC)N(C)C)C(=O)N1CC[C@@H]2Oc3ccc(c(OC)c3)/C=C\NC(=O)[C@H]3CCCN3C(=O)[C@H]21	0.418636
ZINC000253388223	CC[C@H](C)CC(=O)O[C@@H]1C(=O)C(CO)=C[C@H](O)[C@H]1C(C)C	0.41863
ZINC000020467288	CCNC(=O)N[C@H]1CC[C@]2(C)CC[C@@H]([C@H](C)C(=O)NC3CCCCC3)[C@H](O)[C@H]2[C@@H]1C	0.418446
ZINC000085546040	CC1(C)C[C@@H]2C3=CC(=O)[C@@H]4[C@]56CCCC[C@]4(CC[C@@H]5[C@](C)(CO)[C@@H](O)CC6)[C@]3(C)C[C@H](O)[C@@]2(CO)C2(CCCC2)C1	0.418337
ZINC000095914311	CCCCCCCC[C@@H](CCCC)c1ccccc1	0.41813
ZINC000604382416	Cc1nccc(C[C@@H]2[C@@H](CO)[C@H](O)C[C@H]2NCC2CCCCC2)n1	0.417918
ZINC000062240294	CCCCCCCCCCCCCCCCCCCCCCC[C@@H](O)C(=O)N[C@@H](CO)[C@H](O)[C@H](O)CCCCCCCCCCCCCC	0.417844
ZINC000020466324	C[C@@H]1[C@@H](NC(=O)c2ccccc2)CC[C@]2(C)CC[C@H]([C@H](C)C(=O)NCc3cccs3)[C@H](O)[C@@H]12	0.417821
ZINC000824596492	COc1cc([C@@H](CC(=O)N[C@@H](C)C(N)=O)C2=C(O)[C@@]3(Oc4c(Cl)c(OC)cc(OC)c4C3=O)[C@H](C)CC2=O)ccc1O	0.417705
ZINC000095918707	CCCCCCCCCCCCCCCCCCCCCC[C@@H](O)C(=O)N[C@@H](CO)[C@@H](O)[C@@H](O)CCCCCCCCCCCCCC	0.417577
ZINC000059066603	CCCCCCCCCCCCCCCCCCCCCC[C@@H](O)C(=O)N[C@@H](CO)[C@H](O)[C@H](O)CCCCCCCCCCCCCC	0.417441
ZINC000020466245	COc1ccc(C(=O)N[C@H]2CC[C@]3(C)CC[C@@H]([C@H](C)C(=O)N4CCCC4)[C@H](O)[C@H]3[C@@H]2C)cc1	0.417331
ZINC000020467136	COCCC(=O)N[C@H]1CC[C@]2(C)CC[C@H]([C@H](C)C(=O)NCc3cccs3)[C@H](O)[C@H]2[C@@H]1C	0.416335
ZINC000006920384	CCCCCCCCCCCCCCCCCCCCCCO	0.415952
ZINC000040163391	CC1(C)S[C@@H]2[C@H](NC(=O)[C@H](N)c3ccccc3)C(=O)N2[C@@H]1C(=O)OCOC(=O)[C@H]1N2C(=O)C[C@@H]2S(=O)(=O)C1(C)C	0.41576
ZINC000252667972	CC[C@@H]1NC(=O)C[C@H](c2ccccc2)NC(=O)[C@H](CO)NC(=O)[C@H]([C@H](C)O)NC(=O)[C@@H]2[C@@H](Cl)[C@@H](Cl)CN2C1=O	0.415579
ZINC000085889027	CC[C@H](C)[C@@H](N)C(=O)N[C@H](CCC(N)=O)C(=O)N[C@H](CC(N)=O)C(=O)N[C@H](CSCNC(=O)C(C)(C)C)C(=O)N1CCC[C@H]1C(=O)C[C@H](CC(C)C)C(=O)NCC(N)=O	0.415522
ZINC000020467076	COCCC(=O)N[C@H]1CC[C@]2(C)CC[C@H]([C@H](C)C(=O)NC3CCCC3)[C@H](O)[C@H]2[C@@H]1C	0.415466
ZINC000824596551	COc1cc([C@H](CC(=O)N[C@@H](C(N)=O)c2ccc(O)cc2)C2=C(O)[C@@]3(Oc4c(Cl)c(OC)cc(OC)c4C3=O)[C@H](C)CC2=O)ccc1O	0.415165
ZINC000008551637	CC(C)[C@H]1CC[C@@H](C)C[C@@H]1O[C@@H]1O[C@H](CO)[C@@H](O)[C@H](O)[C@H]1O	0.415118
ZINC000000897244	CC1(C)[C@H](C(=O)O)N2C(=O)C[C@H]2S1(=O)=O	0.414932
ZINC000020466100	CC(=O)N[C@H]1CC[C@]2(C)CC[C@@H]([C@H](C)C(=O)NCc3ccco3)[C@H](O)[C@H]2[C@@H]1C	0.414835
ZINC000000518255	[O-][n+]1ccc2c(ccn2O)c1	0.414143
ZINC000002075139	CC(C)Cc1ccc([C@@H](C)CNC(=N)[C@H](C)c2ccc(CC(C)C)cc2)cc1	0.413892
ZINC000253389466	CC(=O)N[C@H]1[C@H](O[C@H]2CC[C@@]3(C)[C@H](CC[C@]4(C)[C@@H]3CC=C3[C@H]5CC(C)(C)CC[C@]5(C(=O)O)[C@H](O)C[C@]34C)C2(C)C)O[C@H](CO[C@@H]2O[C@H](C)[C@H](O)[C@H](O)[C@H]2O[C@@H]2OC[C@@H](O)[C@H](O)[C@H]2O)[C@@H](O)[C@@H]1O	0.413426
ZINC000030884179	CCNC(=O)N[C@H]1CC[C@]2(C)CC[C@H]([C@H](C)C(=O)NCc3cccs3)[C@H](O)[C@H]2[C@@H]1C	0.413196
ZINC000144569126	CC[C@@H]1NC(=O)[C@@H]2[C@H](Cl)[C@H](Cl)CN2C(=O)[C@H]([C@H](C)O)NC(=O)C[C@@H](c2ccccc2)NC(=O)[C@H](CO)NC1=O	0.413179
ZINC000085505931	CCCCCC/C=C\C[C@H](CC)CCC[C@H](CCc1ccccc1)[C@H](C(=O)O)[C@H](C)O	0.412977
ZINC000012654785	CC1=C(C(=O)N[C@@H](CCC(=O)O)C(=O)O)N2C(=O)[C@@H](NC(=O)Cc3ccccc3)[C@H]2SC1	0.412955
ZINC000253389469	CC(=O)N[C@H]1[C@H](O[C@H]2CC[C@@]3(C)[C@H](CC[C@]4(C)[C@@H]3CC=C3[C@H]5CC(C)(C)CC[C@]5(C(=O)O)[C@H](O)C[C@]34C)C2(C)C)O[C@H](CO[C@@H]2OC[C@H](O)[C@H](O)[C@H]2O[C@@H]2OC[C@@H](O)[C@H](O)[C@H]2O)[C@@H](O)[C@@H]1O	0.4128
ZINC000252463574	CC[C@H](C)[C@@H]1NC(=O)[C@@H]2[C@H](C)CCN2C(=O)[C@H](C[C@H](O)CO)OC(=O)CCNC(=O)[C@H](C)N(C)C(=O)[C@H](C(C)C)N(C)C1=O	0.412641
ZINC000058486885	CC[C@@H](C)[C@H]1C(=O)O[C@H](C(C)C)C(=O)N(C)[C@@H]([C@H](C)CC)C(=O)O[C@H](C(C)C)C(=O)N(C)[C@@H]([C@H](C)CC)C(=O)O[C@H](C(C)C)C(=O)N1C	0.412213
ZINC000026977186	CC[C@H](C)[C@H]1C(=O)O[C@H](C(C)C)C(=O)N(C)[C@@H]([C@H](C)CC)C(=O)O[C@H](C(C)C)C(=O)N(C)[C@@H]([C@@H](C)CC)C(=O)O[C@H](C(C)C)C(=O)N1C	0.412213
ZINC000049034160	CC1=CC(=O)[C@@H](O)[C@@]2(C)[C@H]1[C@@H](O)C(=O)[C@@]1(C)[C@H]3C(=O)O[C@H]([C@@H]3C)[C@H](O)[C@@H]12	0.41217
ZINC000059066606	CCCCCCCCCCCCCCCCCCCCCC[C@H](O)C(=O)N[C@H](CO)[C@H](O)[C@H](O)CCCCCCCCCCCCCC	0.411935
ZINC000104895471	CCCCCCCCCCCCCCCCCCCCCC[C@H](O)C(=O)N[C@H](CO)[C@@H](O)[C@@H](O)CCCCCCCCCCCCCC	0.411826
ZINC000000148138	O=c1cc(CCl)c2ccc(O)cc2o1	0.411749
ZINC000012889886	CC[C@H](C)[C@H](NC(=O)[C@@H](NC(=O)[C@H]1N2C(=O)c3ccccc3[C@@H]2SC1(C)C)C(C)C)C(=O)O	0.411484
ZINC000020466094	CC(=O)N[C@H]1CC[C@]2(C)CC[C@@H]([C@H](C)C(=O)NCc3ccc(F)cc3)[C@H](O)[C@H]2[C@@H]1C	0.41144
ZINC000066102694	CCCCCCCCCCCCCCCc1cc(=O)c2ccccc2n1C	0.411325
ZINC000005519998	C=CC[C@H]1OC(=O)CCNC(=O)[C@@H](C)N(C)C(=O)[C@@H](C(C)C)N(C)C(=O)[C@@H]([C@@H](C)CC)NC(=O)[C@H]2CCCN2C1=O	0.411184
ZINC000095099423	CN1C(=O)[C@@H](O)[C@](O)(c2ccccc2)[C@@H]1[C@@H](O)c1cccc(O)c1	0.41039
ZINC000020466974	C[C@@H]1[C@@H](NC(=O)c2ccncc2)CC[C@]2(C)CC[C@H]([C@H](C)C(=O)NCCN3CCOCC3)[C@H](O)[C@@H]12	0.41024
ZINC000003840640	C[C@@H]1c2nc(-c3cccnc3)sc2C[C@]2(C)CC[C@H]([C@H](C)C(=O)N(C)Cc3ccccc3)[C@H](O)[C@@H]12	0.410038
ZINC000008995869	CC(C)[C@H](NC(=O)[C@H](C)NC(=O)[C@H]1N2C(=O)c3ccccc3[C@@H]2SC1(C)C)C(=O)O	0.409591
ZINC000032296277	CC1=C[C@H](O)[C@@H](O)[C@@]2(C)[C@H]1CC(=O)[C@@]1(C)[C@H]3C(=O)O[C@H]([C@@H]3C)[C@H](O)[C@H]21	0.409075
ZINC000067898947	C[C@@H]1[C@@H](NC(=O)COc2ccccc2)CC[C@]2(C)CC[C@H]([C@H](C)C(=O)NCc3ccccn3)[C@H](O)[C@@H]12	0.408189
ZINC000020466743	C[C@@H]1[C@@H](NC(=O)c2ccc(F)cc2)CC[C@]2(C)CC[C@H]([C@H](C)C(=O)NC3CCCCC3)[C@H](O)[C@@H]12	0.407985
ZINC000085506066	CCCCCC/C=C\CCC[C@H](CC[C@H](C(=O)O)[C@H](C)O)CNC	0.407573
ZINC000252667974	CC[C@@H]1NC(=O)C[C@H](c2ccccc2)NC(=O)[C@H](CO)NC(=O)[C@H]([C@H](C)O)NC(=O)[C@@H]2[C@@H](Cl)[C@H](Cl)CN2C1=O	0.407409
ZINC000030883792	COCC(=O)N[C@H]1CC[C@]2(C)CC[C@@H]([C@H](C)C(=O)N3CCCCC3)[C@H](O)[C@H]2[C@@H]1C	0.406243
ZINC000012883673	C[C@@H](O)[C@H](NC(=O)[C@H]1N2C(=O)c3ccccc3[C@H]2SC1(C)C)C(=O)O	0.40614
ZINC000067898922	C[C@@H]1[C@@H](NC(=O)Cc2ccccc2)CC[C@]2(C)CC[C@H]([C@H](C)C(=O)N(C)Cc3ccccc3)[C@H](O)[C@@H]12	0.404695
ZINC000002075140	CC(C)Cc1ccc([C@H](C)CNC(=N)[C@H](C)c2ccc(CC(C)C)cc2)cc1	0.403607
ZINC000002075137	CC(C)Cc1ccc([C@H](C)C(=N)NC[C@H](C)c2ccc(CC(C)C)cc2)cc1	0.403607
ZINC000149669315	O=CN1CC[C@H](O)[C@H]1C(=O)O	0.403347
ZINC000003840504	C=CCNc1nc2c(s1)C[C@]1(C)CC[C@H]([C@H](C)C(=O)NCCN3CCOCC3)[C@H](O)[C@H]1[C@@H]2C	0.403214
ZINC000020467298	CCNC(=O)N[C@H]1CC[C@]2(C)CC[C@@H]([C@H](C)C(=O)N(CC)CC)[C@H](O)[C@H]2[C@@H]1C	0.403182
ZINC000020466051	CC(=O)N[C@H]1CC[C@]2(C)CC[C@H]([C@H](C)C(=O)N(C)Cc3ccccc3)[C@H](O)[C@H]2[C@@H]1C	0.402576
ZINC000252670736	CC[C@@H]1NC(=O)[C@@H]2[C@H](Cl)[C@H](Cl)CN2C(=O)[C@H]([C@H](C)O)NC(=O)C[C@@H](c2ccccc2)NC(=O)[C@@H](CO)NC1=O	0.401901
ZINC000604382198	Cc1nccc(C[C@@H]2[C@@H](CO)[C@H](O)C[C@H]2NC2CCCCC2)n1	0.40173
ZINC000020466796	COCC(=O)N[C@H]1CC[C@]2(C)CC[C@@H]([C@H](C)C(=O)NCc3ccc(F)cc3)[C@H](O)[C@H]2[C@@H]1C	0.401675
ZINC000013346975	CC[C@H](NC)C(=O)O	0.401667
ZINC000020466697	C[C@@H]1[C@@H](NC(=O)C2CC2)CC[C@]2(C)CC[C@H]([C@H](C)C(=O)NCc3cccs3)[C@H](O)[C@@H]12	0.401615
ZINC000020467178	C[C@@H]1[C@@H](NC(=O)c2ccccn2)CC[C@]2(C)CC[C@H]([C@H](C)C(=O)NCc3ccco3)[C@H](O)[C@@H]12	0.401529
ZINC000100010339	c1cc(-c2c3ccc(n3)c(-c3ccncc3)c3ccc([nH]3)c(-c3ccncc3)c3ccc(n3)c(-c3ccncc3)c3ccc2[nH]3)ccn1	0.401129
ZINC000006623761	CC(C)[C@@H](CO)NC(=O)[C@@H](NC(=O)[C@@H]1CS[C@@H]2c3ccccc3C(=O)N12)C(C)C	0.400715
ZINC000020466166	CC(=O)N[C@H]1CC[C@]2(C)CC[C@@H]([C@H](C)C(=O)N3CCCCC3)[C@H](O)[C@H]2[C@@H]1C	0.400216
ZINC000253389470	CC(=O)N[C@H]1[C@H](O[C@H]2CC[C@@]3(C)[C@H](CC[C@]4(C)[C@H]3CC=C3[C@H]5CC(C)(C)CC[C@]5(C(=O)O)[C@H](O)C[C@]34C)C2(C)C)O[C@H](CO[C@@H]2OC[C@H](O)[C@H](O)[C@H]2O[C@@H]2OC[C@@H](O)[C@H](O)[C@H]2O)[C@@H](O)[C@@H]1O	0.400193
ZINC000020467222	C[C@@H]1[C@@H](NC(=O)c2cncnc2)CC[C@]2(C)CC[C@H]([C@H](C)C(=O)NCc3ccccc3Cl)[C@H](O)[C@@H]12	0.399779
ZINC000008791691	CCCCNC(=O)[C@@H](NC(=O)[C@@H]1Cc2c([nH]c3ccccc23)[C@H]2c3ccccc3C(=O)N12)[C@H](C)CC	0.399635
ZINC000002157368	Cn1c2ccccc2c2cc([C@H]3NCCc4c3[nH]c3ccccc43)ccc21	0.399005
ZINC000030883770	COCC(=O)N[C@H]1CC[C@]2(C)CC[C@@H]([C@H](C)C(=O)N(C)CCC#N)[C@H](O)[C@H]2[C@@H]1C	0.398859
ZINC000020466369	C[C@@H]1[C@@H](NC(=O)CC(C)(C)C)CC[C@]2(C)CC[C@H]([C@H](C)C(=O)NCc3ccc(F)cc3)[C@H](O)[C@@H]12	0.398646
ZINC000012881959	CC[C@H](C)[C@H](NC(=O)[C@H](C)NC(=O)[C@H]1N2C(=O)c3ccccc3[C@H]2SC1(C)C)C(=O)O	0.398603
ZINC000095887536	CCCCC[C@H](C)CCC[C@H](C)CCCC(C)C	0.39852
ZINC000020467072	COCCC(=O)N[C@H]1CC[C@]2(C)CC[C@H]([C@H](C)C(=O)NC3CCCCC3)[C@H](O)[C@H]2[C@@H]1C	0.398285
ZINC000067898965	C[C@@H]1[C@@H](NC(=O)c2ccncc2)CC[C@]2(C)CC[C@H]([C@H](C)C(=O)NCc3cc(F)cc(F)c3)[C@H](O)[C@@H]12	0.39794
ZINC000020466375	C[C@@H]1[C@@H](NC(=O)CC(C)(C)C)CC[C@]2(C)CC[C@H]([C@H](C)C(=O)NCc3ccco3)[C@H](O)[C@@H]12	0.397686
ZINC000033834032	CC1=C2C[C@H](C(C)(C)O)[C@H](O)C[C@H](C)[C@H]2CC1=O	0.397596
ZINC000252463575	CC[C@H](C)[C@@H]1NC(=O)[C@@H]2[C@H](C)CCN2C(=O)[C@H](C[C@H](O)CO)OC(=O)CCNC(=O)[C@@H](C)N(C)C(=O)[C@H](C(C)C)N(C)C1=O	0.397482
ZINC000085546082	C[C@]12CCC#C[C@H](O)[C@@]3(CC1)[C@@H](O)C[C@]1(C)C(=CC(=O)[C@@H]4[C@@]5(C6CCCCC6)CC[C@H](O)[C@@](C)(CO)[C@H]5CC[C@]41C)[C@H]3C2	0.397042
ZINC000030883875	C[C@@H]1[C@@H](NC(=O)Cc2ccccc2)CC[C@]2(C)CC[C@H]([C@H](C)C(=O)N3CCCC3)[C@H](O)[C@@H]12	0.396581
ZINC000004082010	CC(C)[C@@](O)(C(=O)OCC1=CCN2CC[C@@H](O)[C@@H]12)[C@H](C)O	0.396493
ZINC000604382181	Cc1nccc(C[C@@H]2[C@@H](CO)[C@H](O)C[C@H]2NC2CCCC2)n1	0.396449
ZINC000263585264	CNC(=O)[C@H](C)N/C(C)=C1\C(=O)C=C2Oc3c(C(C)=O)c(O)c(C)c(O)c3[C@@]2(C)C1=O	0.396349
ZINC000020467286	CCNC(=O)N[C@H]1CC[C@]2(C)CC[C@H]([C@H](C)C(=O)NCc3ccccc3)[C@H](O)[C@H]2[C@@H]1C	0.396135
ZINC000004085300	C[C@@H](O)[C@@H](NC(=O)[C@H]1N2C(=O)c3ccccc3[C@H]2SC1(C)C)C(=O)O	0.396049
ZINC000015205244	CC[C@@H](CCO)C(C)C	0.395858
ZINC000082039702	C=C/C(C)=C/C[C@H]1[C@](C)(O)[C@@H](O)[C@H](O)[C@H]2C(C)(C)CCC[C@@]21C	0.395738
ZINC000252463573	CC[C@H](C)[C@@H]1NC(=O)[C@@H]2[C@H](C)CCN2C(=O)[C@H](C[C@H](O)CO)OC(=O)CCNC(=O)[C@H](C)N(C)C(=O)[C@@H](C(C)C)N(C)C1=O	0.395334
ZINC000086046465	CCCCCCCCCCCCCCCCCCCCCCCC(=O)CCCCC	0.394702
ZINC000031161457	CC1(C)C[C@H](O)C[C@@]2(C)[C@H]1[C@H](O)C=C1COC(=O)[C@@]12O	0.394587
ZINC000004632115	O=C1C=C(O)C(=O)c2ccccc21	0.394155
ZINC000020467175	C[C@@H]1[C@@H](NC(=O)c2ccccn2)CC[C@]2(C)CC[C@H]([C@H](C)C(=O)NCc3ccc(F)cc3)[C@H](O)[C@@H]12	0.393105
ZINC000020467293	CCNC(=O)N[C@H]1CC[C@]2(C)CC[C@H]([C@H](C)C(=O)NC3CCCC3)[C@H](O)[C@H]2[C@@H]1C	0.392567
ZINC000604382123	Cc1nccc(C[C@@H]2[C@@H](CO)[C@H](O)C[C@H]2NCC2CC2)n1	0.392084
ZINC000085889019	CC[C@@H](C)[C@@H](N)C(=O)N[C@H](CCC(N)=O)C(=O)N[C@H](CC(N)=O)C(=O)N[C@H](CSCNC(=O)C(C)(C)C)C(=O)N1CCC[C@H]1C(=O)C[C@H](CC(C)C)C(=O)NCC(N)=O	0.390849
ZINC000604382159	Cc1nccc(C[C@@H]2[C@@H](CO)[C@H](O)C[C@H]2N)n1	0.39066
ZINC000087529779	CCCCCCCCCCCCCC[C@@H](O)C(=O)N[C@@H](CO)[C@H](O)[C@H](O)CCCCCCCCCCCCCC	0.390601
ZINC000003151496	CNc1nnc(SCC2=C(C(=O)O)N3C(=O)[C@@H](N)[C@H]3SC2)s1	0.390576
ZINC000003840830	C[C@@H]1c2nc(NC(=O)c3cccs3)sc2C[C@]2(C)CC[C@H]([C@H](C)C(=O)N3CCCC3)[C@H](O)[C@@H]12	0.389884
ZINC000085545975	C[C@]12CCC#C[C@H](O)[C@@]3(CC1)[C@@H](O)C[C@]1(C)C(=CC(=O)[C@@H]4[C@@]5(C)[C@@H]6C=CC[C@@]([C@H](O)CO)([C@@H](O)C6)[C@H]5CC[C@]41C)[C@H]3C2	0.389884
ZINC000020466749	COCC(=O)N[C@H]1CC[C@]2(C)CC[C@H]([C@H](C)C(=O)NCCN3CCOCC3)[C@H](O)[C@H]2[C@@H]1C	0.389626
ZINC000257394511	N=C1N[C@H](O)[C@@H]2[C@H]3O[C@@]4(O)O[C@@H]([C@H](O)[C@@]2(N1)[C@H]4O)[C@]3(O)CO	0.389474
ZINC000095918735	CCCCCCCCCCCCCCC/C=C/[C@@H](O)[C@@H](CO)NC(=O)[C@H](O)CCCCCCCCCCCCCCCCCCCCCC	0.389461
ZINC000003860536	C=C(C)[C@H]1CC[C@@H](C)C[C@H]1O	0.388956
ZINC000085545978	C[C@]12CCC#C[C@H](O)[C@@]3(CC1)[C@@H](O)C[C@]1(C)C(=CC(=O)[C@@H]4[C@@]5(C)CC[C@H](O)[C@@](C)([C@H](O)CO)[C@H]5CC[C@]41C)[C@H]3C2	0.388373
ZINC000067912723	C[C@@H]1[C@@H](O)[C@@H](O)[C@H]2[C@@]3(C)[C@@H](C[C@H]4[C@](C)(O)C[C@H](O)[C@@H](O)[C@]24C)OC(=O)[C@H](O)[C@@]13O	0.388343
ZINC000095486292	C=C1C(=O)O[C@@H]2C[C@H]3C(CO)=CC=C[C@]3(CO)[C@H](O)[C@@H]12	0.388192
ZINC000020466778	COCC(=O)N[C@H]1CC[C@]2(C)CC[C@H]([C@H](C)C(=O)NCc3ccccc3Cl)[C@H](O)[C@H]2[C@@H]1C	0.38815
ZINC000009059017	CC(C)[C@@H](NC(=O)[C@H](C)NC(=O)[C@H]1N2C(=O)c3ccccc3[C@@H]2SC1(C)C)C(=O)O	0.388048
ZINC000004085328	CC(C)[C@H](NC(=O)[C@H]1N2C(=O)c3ccccc3[C@H]2SC1(C)C)C(=O)O	0.388003
ZINC000001756774	COC(=O)C1=CO[C@@H]2O[C@@H]3C[C@H]1[C@H]2[C@H](C)O3	0.387915
ZINC000012417825	C[C@@H]1CC[C@@H](C(C)(C)c2ccccc2)[C@@H](O)C1	0.387913
ZINC000604382364	Cc1nccc(C[C@@H]2[C@@H](CO)[C@H](O)C[C@H]2NC2CCC2)n1	0.387764
ZINC000253369301	C=C1C(=O)O[C@@H]2CC(C)=C([C@H](C)CCCO)[C@H](O)[C@@H]12	0.387198
ZINC000085493204	C=C[C@H]1[C@H](O[C@@H]2O[C@H](CO)[C@@H](O)C(O)(O)[C@H]2OCNC)OC=C(C(=O)OC)[C@H]1/C=C/c1c[n+](CCO)cc(C(=O)O)c1/N=C(\N)NCCCO	0.386621
ZINC000030883751	COCC(=O)N[C@H]1CC[C@]2(C)CC[C@@H]([C@H](C)C(=O)NCc3ccco3)[C@H](O)[C@H]2[C@@H]1C	0.386253
ZINC000012877285	COc1ccc2[nH]c3c(c2c1)CCN1C(=O)N([C@@H](C)C(=O)N[C@H](C(=O)O)[C@H](C)O)C(=O)[C@]31C	0.385704
ZINC000254806538	CO[C@H]1C=CO[C@@]2(C)Oc3c(C)c(O)c4c(c3C2=O)C(=O)C(NCc2ccccc2)=C(NC(=O)C(C)=CC=C[C@H](C)[C@H](O)[C@@H](C)[C@H](O)[C@H](C)[C@H](OC(C)=O)[C@@H]1C)C4=O	0.384929
ZINC000030884035	COCCC(=O)N[C@H]1CC[C@]2(C)CC[C@@H]([C@H](C)C(=O)NCCN3CCOCC3)[C@H](O)[C@H]2[C@@H]1C	0.383782
ZINC000070700579	CC[C@@H](C)[C@H](NC(=O)[C@H](Cc1ccccc1)n1c(=O)[nH]c2ccccc2c1=O)C(=O)N[C@H](C(=O)O)[C@H](C)O	0.383501
ZINC000001827567	CCCCCCCCCCCC1=NCCc2c1[nH]c1ccccc21	0.383467
ZINC000070454246	CC1=C(/C=C/C(C)=C/C=C/C(C)=C/C=C/C=C(C)\C=C/C=C(\C)[C@H]2C=C3C(C)(C)CCC[C@@]3(C)O2)C(C)(C)CCC1	0.383427
ZINC000020467313	CCNC(=O)N[C@H]1CC[C@]2(C)CC[C@@H]([C@H](C)C(=O)N(C)CCC#N)[C@H](O)[C@H]2[C@@H]1C	0.3829
ZINC000020466805	COCC(=O)N[C@H]1CC[C@]2(C)CC[C@@H]([C@H](C)C(=O)NCc3ccc(OC)cc3)[C@H](O)[C@H]2[C@@H]1C	0.382765
ZINC000095913543	C=C1[C@H](C)CC[C@]2(C(=O)O)[C@H](O)C[C@]3(C(=O)O)C(=CC[C@@H]4[C@@]5(C)CC[C@H](OC)C(C)(C)[C@H]5CC[C@]43C)[C@@H]12	0.382677
ZINC000012888609	CC[C@H](C)[C@H](NC(=O)[C@H]1N2C(=O)c3ccccc3[C@H]2SC1(C)C)C(=O)NCCCOC(C)C	0.382357
ZINC000012883806	CC[C@H](C)[C@H](NC(=O)[C@@H]1N2C(=O)C[C@H]2S(=O)(=O)C1(C)C)C(=O)O	0.382142
ZINC000085493274	C=C[C@H]1[C@H](O[C@@H]2O[C@H](CO)[C@@H](O)[C@H](O)[C@H]2OCNC)OC=C(C(=O)OC)[C@H]1/C=C/c1c[n+](CCO)cc(C(=O)O)c1/N=C(\N)NCCCO	0.382045
ZINC000100038030	CCCCCCCCCCCCCCCCCC(=O)NC[C@@H](C)c1ccccc1	0.381908
ZINC000030883734	C[C@@H]1[C@@H](NC(=O)c2cccc(F)c2)CC[C@]2(C)CC[C@H]([C@H](C)C(=O)NC(C)(C)C)[C@H](O)[C@@H]12	0.381357
ZINC000020463868	CN1CCN([C@@H]2[C@@H](O)[C@H](NCc3cccn3C)[C@H]3CO[C@@H]2O3)CC1	0.38103
ZINC000003917204	CC(C)[C@@H]1NC(=O)CNC(=O)[C@@H]2CCCN2C(=O)[C@H](Cc2c[nH]c3ccccc23)NC(=O)CNC(=O)[C@H]([C@H](O)c2ccc(O)cc2)NC(=O)CNC1=O	0.380984
ZINC000072319971	CC(=O)/C=C/[C@H]1[C@](C)(O)[C@@H](O)[C@H](O)[C@H]2C(C)(C)CCC[C@@]21C	0.380808
ZINC000008791692	CCCCNC(=O)[C@@H](NC(=O)[C@@H]1Cc2c([nH]c3ccccc23)[C@@H]2c3ccccc3C(=O)N12)[C@H](C)CC	0.380787
ZINC000252463572	CC[C@H](C)[C@@H]1NC(=O)[C@@H]2[C@H](C)CCN2C(=O)[C@H](C[C@H](O)CO)OC(=O)CCNC(=O)[C@@H](C)N(C)C(=O)[C@@H](C(C)C)N(C)C1=O	0.380373
ZINC000012362075	OC[C@H]1O[C@@H](O[C@H]2[C@@H](O)O[C@H](CO)[C@@H](O)[C@@H]2O)[C@H](O)[C@@H](O)[C@@H]1O	0.380136
ZINC000299817680	CC1=CC(=O)[C@@H](O)[C@@]2(C)[C@H]1CC(=O)[C@]1(C)[C@@H]3C(=O)O[C@@H]([C@@H]3C)[C@H](O)[C@H]21	0.379514
ZINC000012887384	CC(C)OCCCNC(=O)[C@@H](NC(=O)[C@@H]1Cc2c([nH]c3ccccc23)[C@H]2c3ccccc3C(=O)N12)C(C)C	0.379357
ZINC000008790398	CC[C@@H](C)[C@@H](CO)NC(=O)[C@H](C)NC(=O)[C@H]1N2C(=O)c3ccccc3[C@H]2SC1(C)C	0.378275
ZINC000001319903	CCOc1ccc2nccc([C@H](O)[C@@H]3C[C@H]4CCN3C[C@H]4CC)c2c1	0.37797
ZINC000002558862	CCCCC[C@@H](C)CCC[C@H](C)CCCC(C)C	0.377414
ZINC000020467128	COCCC(=O)N[C@H]1CC[C@]2(C)CC[C@H]([C@H](C)C(=O)N3CCCC3)[C@H](O)[C@H]2[C@@H]1C	0.377376
ZINC000020466141	CC(=O)N[C@H]1CC[C@]2(C)CC[C@H]([C@H](C)C(=O)N(C)CCC#N)[C@H](O)[C@H]2[C@@H]1C	0.377284
ZINC000085860711	CC(C)=C/C=C/[C@]12C(=O)c3c(O)ccc(O)c3C(=O)[C@H]1C1=C(C[C@@H]2C=C(C)C)C(=O)c2c(O)ccc(O)c2C1=O	0.37723
ZINC000020466591	C[C@@H]1[C@@H](NC(=O)C2CCCCC2)CC[C@]2(C)CC[C@H]([C@H](C)C(=O)N3CCCC3)[C@H](O)[C@@H]12	0.377142
ZINC000206460301	C[C@H](O)[C@@H]1NC(=O)[C@H]2CCCN2C1=O	0.376839
ZINC000096014395	CN1C(=O)[C@@H](O)[C@H](c2ccccc2)[C@@H]1[C@H](O)c1ccccc1	0.376822
ZINC000020467241	C[C@@H]1[C@@H](NC(=O)c2cncnc2)CC[C@]2(C)CC[C@H]([C@H](C)C(=O)NCc3ccco3)[C@H](O)[C@@H]12	0.376151
ZINC000253387652	C[C@H](O)[C@H](NC(=O)CCCNC(=O)CCC(=O)O[C@@H]1O[C@H]2O[C@@]3(C)CC[C@H]4[C@H](C)CC[C@@H]([C@H]1C)[C@@]24OO3)C(=O)O	0.376134
ZINC000020467301	CCNC(=O)N[C@H]1CC[C@]2(C)CC[C@@H]([C@H](C)C(=O)NCc3ccc(F)cc3)[C@H](O)[C@H]2[C@@H]1C	0.375257
ZINC000049792351	CC(C)[C@@H]1NC(=O)CNC(=O)[C@H]2CCCN2C(=O)[C@@H](Cc2c[nH]c3ccccc23)NC(=O)CNC(=O)[C@H]([C@H](O)c2ccc(O)cc2)NC(=O)CNC1=O	0.375227
ZINC000020467290	CCNC(=O)N[C@H]1CC[C@]2(C)CC[C@H]([C@H](C)C(=O)NC3CCCCC3)[C@H](O)[C@H]2[C@@H]1C	0.374786
ZINC000030884131	CCNC(=O)N[C@H]1CC[C@]2(C)CC[C@@H]([C@H](C)C(=O)N(CCOC)CCOC)[C@H](O)[C@H]2[C@@H]1C	0.374712
ZINC000003838836	CN[C@H](C(=O)N[C@@H]1C=C(C(=O)NCC(N)=O)C[C@@H](O)[C@@H]1O)C(C)C	0.374427
ZINC000020466251	COc1ccc(C(=O)N[C@H]2CC[C@]3(C)CC[C@@H]([C@H](C)C(=O)NCc4cccs4)[C@H](O)[C@H]3[C@@H]2C)cc1	0.374084
ZINC000095919260	CCCCCCCCCCCCCC[C@@H](O)[C@@H](O)[C@H](CO)NC(=O)[C@H](O)CCCCCCCCCCCCC	0.373798
ZINC000020466150	CC(=O)N[C@H]1CC[C@]2(C)CC[C@@H]([C@H](C)C(=O)N3CCC(C)CC3)[C@H](O)[C@H]2[C@@H]1C	0.373793
ZINC000085505893	CCCCCC/C=C\CCC[C@@H]1CC[C@@H](Cc2ccccc2)[C@H]([C@H](C(=O)O)[C@H](C)O)C1	0.373661
ZINC000067898888	COc1ccc(C(=O)N[C@H]2CC[C@]3(C)CC[C@H]([C@H](C)C(=O)N(C)Cc4cccnc4)[C@H](O)[C@H]3[C@@H]2C)cc1	0.373578
ZINC000012652680	C[C@]12CC[C@@H]3[C@@H](CC[C@H]4C[C@H](N=[N+]=[N-])CC[C@@]43C)[C@@H]1CC[C@H]2O	0.373498
ZINC000150355131	CC(C)C(=O)C1=C(O)C(C)(C)C(O)=C(Cc2c(O)c(CC3=C(O)C(C)(C)C(O)=C(C(=O)C(C)C)C3=O)c(O)c(C(=O)C(C)C)c2O)C1=O	0.373316
ZINC000006030275	C[C@H](N)[C@H]1[C@H](O)C[C@@]2(C)[C@@H]3CC[C@@H]4C(=CC3=CC[C@]12C)CC[C@H](N(C)C)C4(C)C	0.37306
ZINC000036378881	CC1=C[C@@H]2O[C@@H]3[C@H](O)C[C@@](C)([C@]34CO4)[C@@]2(CO)[C@H](O)C1=O	0.372975
ZINC000059091645	CC[C@@H]1NC(=O)[C@@H]2[C@H](Cl)[C@H](Cl)CN2C(=O)[C@H]([C@H](C)O)NC(=O)C[C@H](c2ccccc2)NC(=O)[C@H](CO)NC1=O	0.372705
ZINC000020467063	COCCC(=O)N[C@H]1CC[C@]2(C)CC[C@H]([C@H](C)C(=O)N(C)Cc3ccccc3)[C@H](O)[C@H]2[C@@H]1C	0.372515
ZINC000020467138	COCCC(=O)N[C@H]1CC[C@]2(C)CC[C@@H]([C@H](C)C(=O)NCc3cc(F)cc(F)c3)[C@H](O)[C@H]2[C@@H]1C	0.372159
ZINC000085505960	CCCCCC/C=C\C[C@H](CCC[C@H](CCc1ccccc1)[C@H](C(=O)O)[C@H](C)O)CCC(C)C	0.372075
ZINC000067898983	C[C@@H]1[C@@H](NC(=O)c2cncnc2)CC[C@]2(C)CC[C@H]([C@H](C)C(=O)NCc3cc(F)cc(F)c3)[C@H](O)[C@@H]12	0.372047
ZINC000824596491	COc1cc([C@H](CC(=O)N[C@@H](C)C(N)=O)C2=C(O)[C@@]3(Oc4c(Cl)c(OC)cc(OC)c4C3=O)[C@H](C)CC2=O)ccc1O	0.371935
ZINC000049792350	CC(C)[C@H]1NC(=O)CNC(=O)[C@H]2CCCN2C(=O)[C@@H](Cc2c[nH]c3ccccc23)NC(=O)CNC(=O)[C@H]([C@H](O)c2ccc(O)cc2)NC(=O)CNC1=O	0.37187
ZINC000012882595	CC(C)[C@H](NC(=O)[C@H](Cc1ccccc1)n1c(=O)[nH]c2ccccc2c1=O)C(=O)N[C@H](C(=O)O)[C@H](C)O	0.371839
ZINC000100291536	CCC[C@@H]1OC[C@H]2[C@H](C)C=C(C)[C@H]1[C@@H]2C	0.371806
ZINC000030883837	COCC(=O)N[C@H]1CC[C@]2(C)CC[C@H]([C@H](C)C(=O)NCc3cc(F)cc(F)c3)[C@H](O)[C@H]2[C@@H]1C	0.371381
ZINC000245204499	CCN[C@@H]1C[C@H](N)[C@@H](O[C@@H]2OC(CN)=CC[C@@H]2N)[C@H](O)[C@H]1O[C@H]1OC[C@](C)(O)[C@H](NC)[C@@H]1O	0.371218
ZINC000085836327	CCCCCCCCCCCCCCCCCCCCCCCCCC[C@@H]1CCC(=O)O1	0.371124
ZINC000004086244	CC(C)[C@H](NC(=O)[C@H]1N2C(=O)c3ccccc3[C@H]2SC1(C)C)C(=O)N[C@@H](C)CO	0.370962
ZINC000030883668	COc1ccc(C(=O)N[C@H]2CC[C@]3(C)CC[C@H]([C@H](C)C(=O)NC4CCCC4)[C@H](O)[C@H]3[C@@H]2C)cc1	0.370919
ZINC000003840516	CNc1nc2c(s1)C[C@]1(C)CC[C@H]([C@H](C)C(=O)N3CCSCC3)[C@H](O)[C@H]1[C@@H]2C	0.370842
ZINC000067898867	COc1ccc(C(=O)N[C@H]2CC[C@]3(C)CC[C@@H]([C@H](C)C(=O)NCc4ccccc4)[C@H](O)[C@H]3[C@@H]2C)cc1	0.370803
ZINC000085492833	CCCCC[C@@H]1C=C[C@@H](CCCCC[C@H](C(=O)O)[C@H](O)CCC2(O)CCCC2)[C@H](O)C1	0.370558
ZINC000004085252	CC(C)[C@@H](NC(=O)[C@H]1N2C(=O)c3ccccc3[C@H]2SC1(C)C)C(=O)O	0.370297
ZINC000067898957	C[C@@H]1[C@@H](NC(=O)c2cnccn2)CC[C@]2(C)CC[C@H]([C@H](C)C(=O)N3CCc4ccccc4C3)[C@H](O)[C@@H]12	0.370005
ZINC000085836331	CCCCCCCCCCCCCCCCCCCCCCCCCC[C@H]1CCC(=O)O1	0.369912
ZINC000252670735	CC[C@@H]1NC(=O)[C@@H]2[C@H](Cl)[C@H](Cl)CN2C(=O)[C@H]([C@H](C)O)NC(=O)C[C@H](c2ccccc2)NC(=O)[C@@H](CO)NC1=O	0.369368
ZINC000030884185	CCNC(=O)N[C@H]1CC[C@]2(C)CC[C@@H]([C@H](C)C(=O)NCc3cc(F)cc(F)c3)[C@H](O)[C@H]2[C@@H]1C	0.369197
ZINC000020466432	C[C@@H]1[C@@H](NC(=O)CC(C)(C)C)CC[C@]2(C)CC[C@H]([C@H](C)C(=O)NCc3cc(F)cc(F)c3)[C@H](O)[C@@H]12	0.368965
ZINC000007260859	CCCC(=O)N[C@H]1C(=O)N2C(C(=O)O)=C(COC(C)=O)CS[C@H]12	0.368274
ZINC000004221872	CN[C@H](C(=O)N[C@H]1C[C@@](O)(C(=O)N[C@@H](Cc2ccc(OC)cc2)C(N)=O)C[C@@H](O)[C@@H]1O)C(C)C	0.367777
ZINC000604382089	Cc1nccc(C[C@@H]2[C@@H](CO)[C@H](O)C[C@H]2NCC2CCOCC2)n1	0.367589
ZINC000012887391	CC(C)OCCCNC(=O)[C@@H](NC(=O)[C@@H]1Cc2c([nH]c3ccccc23)[C@@H]2c3ccccc3C(=O)N12)C(C)C	0.367519
ZINC000253531210	C[C@]12CC[C@@H](N=[N+]=[N-])C[C@@H]1CC[C@H]1[C@@H]2CC[C@]2(C)C=CC[C@H]12	0.367444
ZINC000150363377	CC[C@@H](C)[C@@H](C(=O)N[C@H](C(=O)N1CC[C@@H]2Oc3ccc(cc3)/C=C/NC(=O)[C@H](Cc3ccccc3)NC(=O)[C@@H]21)C(C)C)N(C)C	0.367427
ZINC000227027490	CN(N=O)C(=O)N[C@@H]1O[C@H](CO)[C@H](O)[C@H](O)[C@@H]1O	0.367375
ZINC000100067595	CC1(C)CC[C@@]2(C(=O)O)[C@@H](C1)C1=CC[C@@H]3[C@@]4(C)C[C@H](O)[C@H](O)C(CO)(CO)[C@@H]4CC[C@@]3(C)[C@]1(C)C[C@H]2O	0.367339
ZINC000004098146	C=C(C)[C@]1(O)[C@H]2OC(=O)[C@@H]1[C@]1(O)[C@H]3O[C@H]3[C@]3(CO3)[C@]1(C)[C@@H]2O	0.366891
ZINC000020466194	COc1ccc(C(=O)N[C@H]2CC[C@]3(C)CC[C@H]([C@H](C)C(=O)NC4CCCCC4)[C@H](O)[C@H]3[C@@H]2C)cc1	0.366354
ZINC000248299193	CCCCCCCCCCCCCCCCCCCCCC[C@H](O)C(=O)N[C@H](CO)[C@@H](O)[C@H](O)CCCCCCCCCCCCCC	0.36624
ZINC000015894157	CCCCCCNC(=O)[C@H]1[C@@H]2C=C[C@@]3(CN(CCc4c[nH]c5ccccc45)C(=O)[C@H]13)O2	0.366147
ZINC000020467067	COCCC(=O)N[C@H]1CC[C@]2(C)CC[C@H]([C@H](C)C(=O)N(CCOC)CCOC)[C@H](O)[C@H]2[C@@H]1C	0.365785
ZINC000257522678	C=C1C(=O)O[C@@H]2CC(C)=C([C@H](C)CCCOC(C)=O)[C@H](O)[C@@H]12	0.365613
ZINC000604382608	OC[C@H]1[C@H](O)C[C@@H](NCC2CCCCC2)[C@@H]1Cc1ccnc(C2CC2)n1	0.365432
ZINC000098214460	CC(C)=CCC/C(C)=C/CC/C(C)=C/CC/C=C(\C)CC/C=C(\C)CC[C@@H](O)C(C)(C)O	0.364723
ZINC000020466320	C[C@@H]1[C@@H](NC(=O)c2ccccc2)CC[C@]2(C)CC[C@H]([C@H](C)C(=O)N3CCCC3)[C@H](O)[C@@H]12	0.364464
ZINC000085492890	CCCCC[C@H]1C=C[C@H](CCCCC[C@H](C(=O)O)[C@H](O)C[C@H](CO)CNC)CC1	0.364242
ZINC000003840778	C[C@@H]1c2nc(NC(=O)C3CC3)sc2C[C@]2(C)CC[C@H]([C@H](C)C(=O)N(C)CCC#N)[C@H](O)[C@@H]12	0.363831
ZINC000100038031	CCCCCCCCCCCCCCCCCC(=O)NC[C@H](C)c1ccccc1	0.363687
ZINC000085543359	CC1(C)O[C@@]2(C)CC[C@@H]1[C@H](N)C2	0.363628
ZINC000070455173	C[C@@H]1C(=O)[C@@H](C)[C@@]23C[C@@H](OC(=O)[C@@H]2O)[C@](C)(O)[C@@]2(COC2=O)[C@@]13C	0.363474
ZINC000020466103	CC(=O)N[C@H]1CC[C@]2(C)CC[C@H]([C@H](C)C(=O)NCc3ccco3)[C@H](O)[C@H]2[C@@H]1C	0.36346
ZINC000049021114	CC1=C[C@H](O)[C@@H](O)[C@@]2(C)C1=CC(=O)[C@@]1(C)[C@H]3C(=O)O[C@H]([C@@H]3C)[C@H](O)[C@H]21	0.363357
ZINC000030883899	C[C@@H]1[C@@H](NC(=O)COc2ccccc2)CC[C@]2(C)CC[C@H]([C@H](C)C(=O)NC3CC3)[C@H](O)[C@@H]12	0.363096
ZINC000020467090	COCCC(=O)N[C@H]1CC[C@]2(C)CC[C@@H]([C@H](C)C(=O)NCc3ccco3)[C@H](O)[C@H]2[C@@H]1C	0.362595
ZINC000019703454	CN1CCC[C@H]1CN1CCC[C@H]1CO	0.362275
ZINC000079221515	NC(=O)[C@@H]1CCCN1C(=O)[C@@H](Cc1c[nH]cn1)NC(=O)CNC(=O)COc1ccc2c(=O)c(-c3ccc4c(c3)OCCO4)coc2c1	0.36226
ZINC000095911858	CCCCCCCCCCCCCCCCCCC[C@@H](O)C(=O)N[C@@H](CO)[C@@H](O)[C@H](O)CCCCCCCCCCCCCCCCC	0.362088
ZINC000022922198	C=CCNC(=O)N[C@@H]1[C@H]2CO[C@H](O2)[C@H](N2CCN(C)CC2)[C@H]1O	0.362058
ZINC000005962585	CC(C)CCC[C@@H](C)CCC[C@@H](C)CCC[C@H](C)CCO	0.362024
ZINC000001231959	c1cc2c(cc1C1CCCCC1)c1c3n2CCN=C3CCC1	0.361968
ZINC000015959256	CC[C@H](C)[C@H](NC(=O)[C@@H]1Cc2c([nH]c3ccccc23)[C@H]2c3ccccc3C(=O)N12)C(=O)N[C@H](C(=O)O)C(C)C	0.361858
ZINC000020467187	C[C@@H]1[C@@H](NC(=O)c2ccccn2)CC[C@]2(C)CC[C@H]([C@H](C)C(=O)N(C)CCC#N)[C@H](O)[C@@H]12	0.36177
ZINC000020467303	CCNC(=O)N[C@H]1CC[C@]2(C)CC[C@@H]([C@H](C)C(=O)NCc3ccco3)[C@H](O)[C@H]2[C@@H]1C	0.36127
ZINC000033831192	COC(=O)C1=CO[C@@H]2O[C@@H]3[C@H]([C@H](C)O)C(=O)O[C@]34C=C[C@H]1[C@H]24	0.361026
ZINC000085493153	C=C[C@H]1[C@H](O[C@@H]2O[C@H](CO)[C@@H](O)C(O)(O)[C@H]2O[C@H](CO)NC)OC=C(C(=O)OC)[C@H]1/C=C/c1c[n+](CCO)cc(C(=O)O)c1/N=C(\N)NCCCO	0.361015
ZINC000003839218	C=CCNC(=O)N[C@H]1CCN(C(=O)c2cccn2C)[C@@H]1C(=O)N[C@@H](C(=O)OC)C(C)C	0.360624
ZINC000012883244	CC[C@H](C)[C@@H](CO)NC(=O)[C@H](C)NC(=O)[C@H]1N2C(=O)c3ccccc3[C@@H]2SC1(C)C	0.360339
ZINC000012888563	CC[C@H](C)[C@H](NC(=O)[C@H]1N2C(=O)c3ccccc3[C@H]2SC1(C)C)C(=O)NCCCOC	0.360252
ZINC000049792517	CC1=CC(=O)[C@@]2(C)[C@H]1CC(=O)[C@@]1(C)[C@H]3C(=O)O[C@H]([C@@H]3C)[C@H](O)[C@H]21	0.360082
ZINC000020466884	C[C@@H]1[C@@H](NC(=O)COc2ccccc2)CC[C@]2(C)CC[C@H]([C@H](C)C(=O)NC(C)(C)C)[C@H](O)[C@@H]12	0.359612
ZINC000253388185	CC(C)[C@@H]1NC(=O)CNC(=O)[C@@H]2CCCN2C(=O)[C@H](Cc2c[nH]c3ccccc23)NC(=O)CNC(=O)[C@@H]([C@H](O)c2ccc(O)cc2)NC(=O)CNC1=O	0.359568
ZINC000095918734	CCCCCCCCCCCCCCCCCCCCCC[C@@H](O)C(=O)N[C@H](CO)[C@@H](O)[C@H](O)CCCCCCCCCCC	0.359076
ZINC000085492826	CCCCC[C@@H]1C=C[C@@H](CCCCC[C@H](C(=O)O)[C@H](O)CCC2(O)CCCCC2)[C@H](O)C1	0.359054
ZINC000015709049	COc1ccc(OCc2nc3c(s2)C[C@]2(C)CC[C@H]([C@H](C)C(=O)N4CCCC4)[C@H](O)[C@H]2[C@@H]3C)cc1	0.359003
ZINC000002173412	CCCCCCCCC[C@H](CC)c1ccccc1	0.358926
ZINC000020467101	COCCC(=O)N[C@H]1CC[C@]2(C)CC[C@@H]([C@H](C)C(=O)NCc3ccc(OC)cc3)[C@H](O)[C@H]2[C@@H]1C	0.358922
ZINC000070707786	CC(C)[C@@H](CO)NC(=O)[C@H](Cc1c[nH]c2ccccc12)NC(=O)[C@H]1N2C(=O)c3ccccc3[C@@H]2SC1(C)C	0.358906
ZINC000003840806	COc1ccc(C(=O)Nc2nc3c(s2)C[C@]2(C)CC[C@H]([C@H](C)C(=O)N4CCCC4)[C@H](O)[C@H]2[C@@H]3C)cc1	0.358668
ZINC000095910369	C[C@@H]1CC=C2[C@@]13C[C@@H](OC(=O)[C@@H]3O)[C@](C)(O)[C@@]2(C)CO	0.358363
ZINC000021058520	CC(C)[C@H](C(=O)O)N1CCOCC1	0.358143
ZINC000031162346	CC[C@H](C)CC(=O)O[C@@H]1C(=O)C(CO)=C[C@H](O)[C@@H]1C(C)C	0.357741
ZINC000095887534	CCCCC[C@H](C)CCC[C@@H](C)CCCC(C)C	0.357595
ZINC000004222588	C=CCOc1cc(C)c2c(c1C)[C@H](O)[C@@H]([C@H](C)C(=O)NCCOC)CC2	0.357532
ZINC000000033958	COc1ccc(/C=C/[N+](=O)[O-])cc1O	0.357122
ZINC000252516228	CC[C@H](C)/C=C/C=C/C[C@H](C)C[C@H](C)/C=C/C=C/[C@H](O)[C@@H](CO)C(=O)N[C@H](CCCCNC(=N)N)C(=O)O	0.356323
ZINC000004027024	CCCCCC[C@@H]1OC[C@]2(CO)[C@H](C)C=C(C)[C@H]1[C@H]2C	0.356309
ZINC000253532118	CC1(C)[C@@H]2C[C@@H](O[C@H]3O[C@@H](CO[C@@H]4OC[C@@](O)(CO)[C@H]4O)[C@H](O)[C@@H](O)[C@@H]3O)[C@@]1(C)C[C@@H]2O	0.356181
ZINC000014681745	c1c2c(cc3c1OCO3)-c1cc3cc4c(cc3c[n+]1CC2)OCO4	0.356136
ZINC000038154868	CC1(C)CC[C@@]2(C(=O)O)[C@@H](C1)C1=CC[C@@H]3[C@@]4(C)C[C@H](O)[C@H](O)[C@@](C)(CO)[C@@H]4CC[C@@]3(C)[C@]1(C)C[C@H]2O	0.356099
ZINC000032229653	C[C@@H]1C[C@H]2C[C@@H]([C@@H]1O)C2(C)C	0.356076
ZINC000103545949	CC[C@H]1[C@@H]2[C+]3C=CC([C@@H]4C[C@H](C)C(=O)O4)=[N+]3CCC[C@H]2O[C@]12C=C(C)C(=O)O2	0.355735
ZINC000006623714	C[C@H](NC(=O)[C@H]1N2C(=O)c3ccccc3[C@@H]2SC1(C)C)C(=O)N1CCC[C@H]1CO	0.355602
ZINC000085493257	C=C[C@H]1[C@H](O[C@@H]2O[C@H](CO)[C@@H](O)C(O)(O)[C@H]2OCNC)OC=C(C(=O)OC2CCCCC2)[C@@]1(O)/C=C/c1c[n+](CCO)cc(C(=O)O)c1NC(=N)NC	0.354862
ZINC000082039703	C=C/C(C)=C\C[C@H]1[C@](C)(O)[C@@H](O)[C@H](O)[C@H]2C(C)(C)CCC[C@@]21C	0.354761
ZINC000020466638	C[C@@H]1[C@@H](NC(=O)C2CC2)CC[C@]2(C)CC[C@H]([C@H](C)C(=O)NCc3ccc(F)cc3)[C@H](O)[C@@H]12	0.354468
ZINC000604382124	Cc1nccc(C[C@@H]2[C@@H](CO)[C@H](O)C[C@H]2NCc2cccnc2)n1	0.354308
ZINC000253532119	CC1(C)[C@@H]2C[C@@H](O[C@H]3O[C@@H](CO[C@@H]4OC[C@](O)(CO)[C@H]4O)[C@H](O)[C@@H](O)[C@@H]3O)[C@@]1(C)C[C@@H]2O	0.354286
ZINC000000259987	COc1cc(OC)c(OC)cc1/C=C/[N+](=O)[O-]	0.354155
ZINC000006623732	CC[C@@H](C)[C@@H](CO)NC(=O)[C@H](C)NC(=O)c1cc2c([nH]c3ccccc32)c(C)n1	0.354024
ZINC000020467338	C[C@@H]1[C@@H](NC(=O)Nc2cccc(F)c2)CC[C@]2(C)CC[C@H]([C@H](C)C(=O)NC3CC3)[C@H](O)[C@@H]12	0.353751
ZINC000020466597	C[C@@H]1[C@@H](NC(=O)C2CCCCC2)CC[C@]2(C)CC[C@H]([C@H](C)C(=O)NCc3cccs3)[C@H](O)[C@@H]12	0.353637
ZINC000252441515	C[C@@]12C=CC[C@@H]1[C@H]1CC[C@H]3C[C@H](N=[N+]=[N-])CC[C@]3(C)[C@@H]1CC2	0.353511
ZINC000020466046	CC(=O)N[C@H]1CC[C@]2(C)CC[C@H]([C@H](C)C(=O)NCCN3CCOCC3)[C@H](O)[C@H]2[C@@H]1C	0.353067
ZINC000252516225	CC[C@H](C)/C=C/C=C/C[C@H](C)C[C@H](C)/C=C/C=C/[C@H](O)[C@H](CO)C(=O)N[C@H](CCCCNC(=N)N)C(=O)O	0.353026
ZINC000070699023	CC[C@H](C)[C@H](NC(=O)[C@@H]1Cc2c([nH]c3ccccc23)[C@@H]2c3ccccc3C(=O)N12)C(=O)N[C@H](C(=O)O)C(C)C	0.352979
ZINC000006623762	Cc1nc(C(=O)N[C@@H](C)C(=O)N[C@H](CO)C(C)C)cc2c1[nH]c1ccccc12	0.352878
ZINC000049792349	CC(C)[C@@H]1NC(=O)CNC(=O)[C@H]2CCCN2C(=O)[C@@H](Cc2c[nH]c3ccccc23)NC(=O)CNC(=O)[C@@H]([C@H](O)c2ccc(O)cc2)NC(=O)CNC1=O	0.352538
ZINC000244947650	CCCCCCCCc1ccc(-c2ccc(C(=O)O[C@@H]3C[C@H](C)CC[C@H]3C(C)C)cc2)cc1	0.35251
ZINC000097961219	CCCCCCCCc1ccc(-c2ccc(C(=O)O[C@@H]3C[C@H](C)CC[C@@H]3C(C)C)cc2)cc1	0.352256
ZINC000020467086	COCCC(=O)N[C@H]1CC[C@]2(C)CC[C@@H]([C@H](C)C(=O)NCc3ccc(F)cc3)[C@H](O)[C@H]2[C@@H]1C	0.352242
ZINC000095486221	C=C1[C@@H]2CC[C@]3([C@H](C)C[C@H]4[C@]5(C=NC[C@]4(C)CCC5)[C@H]3C2)[C@@H]1O	0.351817
ZINC000095486075	CC1(C)CC[C@@]2(CO)[C@@H](C1)C1=CC[C@H]3[C@@]4(C)CC[C@H](O)C(C)(C)[C@@H]4CC[C@@]3(C)[C@]1(C)C[C@H]2O	0.351765
ZINC000067911454	CC[C@H](C)[C@@H]1NC(=O)[C@H]2[C@@H](C)CCN2C(=O)[C@@H](C[C@H](O)CO)OC(=O)CCNC(=O)[C@@H](C)N(C)C(=O)[C@@H](C(C)C)N(C)C1=O	0.351306
ZINC000604382425	OC[C@H]1[C@H](O)C[C@@H](NCC2CC2)[C@@H]1Cc1ccnc(C2CC2)n1	0.351188
ZINC000004085366	CC(C)[C@@H](CO)NC(=O)[C@H](C)NC(=O)[C@H]1N2C(=O)c3ccccc3[C@@H]2SC1(C)C	0.351124
ZINC000008790979	CC(C)[C@H](NC(=O)[C@H]1N2C(=O)c3ccccc3[C@H]2SC1(C)C)C(=O)N[C@H](C)C(=O)O	0.350564
ZINC000100659167	C/C=C/[C@@H]1C=C[C@@H]2C[C@H](C)CC[C@H]2[C@]1(C)/C(O)=C1/C(=O)[C@H](CO)N(C)C1=O	0.350462
ZINC000067911450	CC[C@H](C)[C@H]1NC(=O)[C@H]2[C@@H](C)CCN2C(=O)[C@@H](C[C@H](O)CO)OC(=O)CCNC(=O)[C@@H](C)N(C)C(=O)[C@@H](C(C)C)N(C)C1=O	0.350371
ZINC000604382670	Cc1nccc(C[C@@H]2[C@@H](CO)[C@H](O)C[C@H]2NCc2c[nH]c3ccccc23)n1	0.35032
ZINC000003977881	CC(=O)OCC1=C(C(=O)O)N2C(=O)[C@@H](NC(=O)CCC[C@@H](N)C(=O)O)[C@H]2SC1	0.350209
ZINC000070455009	CC(C)[C@]12CC[C@](C)(OO1)C1=C([C@H](C)CC1=O)[C@H]2O	0.349896
ZINC000604382210	OC[C@H]1[C@H](O)C[C@@H](NC2CCCC2)[C@@H]1Cc1ccnc(C2CC2)n1	0.349815
ZINC000004201009	NC(=O)[C@H](CCCNC(=O)c1cnccn1)NC(=O)[C@@H]1[C@@H](NC(=O)Nc2ccc(F)cc2F)CCN1C(=O)c1cnccn1	0.349685
ZINC000049792348	CC(C)[C@H]1NC(=O)CNC(=O)[C@H]2CCCN2C(=O)[C@@H](Cc2c[nH]c3ccccc23)NC(=O)CNC(=O)[C@@H]([C@H](O)c2ccc(O)cc2)NC(=O)CNC1=O	0.349662
ZINC000253387650	C[C@H](O)[C@H](NC(=O)CCCNC(=O)CCC(=O)O[C@@H]1O[C@H]2O[C@@]3(C)CC[C@H]4[C@H](C)CC[C@H]([C@@H]1C)[C@@]24OO3)C(=O)O	0.349349
ZINC000012889550	CC(C)C[C@H](NC(=O)[C@H]1N2C(=O)c3ccccc3[C@H]2SC1(C)C)C(=O)N[C@H](C(=O)O)C(C)C	0.349163
ZINC000015060261	CC1=C2C[C@H](C(C)(C)O)[C@H](O)C[C@H](C)[C@@H]2CC1=O	0.349078
ZINC000012652685	C[C@]12CC[C@@H](N=[N+]=[N-])C[C@@H]1CC[C@@H]1[C@@H]2CC[C@@]2(C)[C@H]1CC[C@H]2O	0.348531
ZINC000604382596	CC(C)c1nccc(C[C@@H]2[C@@H](CO)[C@H](O)C[C@H]2NCC2CCCCC2)n1	0.348487
ZINC000604382376	OC[C@H]1[C@H](O)C[C@@H](NC2CCCCC2)[C@@H]1Cc1ccnc(C2CC2)n1	0.348454
ZINC000085547561	C[C@@]12CCC[C@@](O)(C1)[C@@H]1CC3(CCCC3)[C@]1(CO)[C@H](O)C2	0.348437
ZINC000015638542	CCCCCCCCCCCCCCCCCCCC	0.34838
ZINC000038429172	CC(C)=CCC/C(C)=C/CC/C(C)=C/CC/C=C(\C)CC/C=C(\C)CC[C@H](O)C(C)(C)O	0.347922
ZINC000004096337	CC(C)[C@@H]1CC[C@@H](C)C[C@@H]1O[C@@H]1O[C@H](CO)[C@@H](O)[C@H](O)[C@H]1O	0.347896
ZINC000012879867	CC(C)[C@@H](C(=O)N[C@H](C(=O)O)[C@H](C)O)N1C(=O)N2CCc3c([nH]c4ccccc34)[C@@]2(C)C1=O	0.347539
ZINC000000518691	Cc1c(O)c(O)c2c(c1O)C(=O)C(Cl)=C(Cl)C2=O	0.34738
ZINC000015709032	C[C@@H]1c2nc(-c3ccc(F)cc3)sc2C[C@]2(C)CC[C@H]([C@H](C)C(=O)N3CCCC3)[C@H](O)[C@@H]12	0.347379
ZINC000020466097	CC(=O)N[C@H]1CC[C@]2(C)CC[C@H]([C@H](C)C(=O)NCc3ccc(F)cc3)[C@H](O)[C@H]2[C@@H]1C	0.347212
ZINC000031167076	CC(C)CC(=O)O[C@@H]1C(=O)C(CO)=C[C@H](O)[C@H]1C(C)C	0.347071
ZINC000012661564	CC(C)[C@@H](NC(=O)[C@H](NC(=O)[C@H]1O[C@@H]2OC(C)(C)O[C@@H]2[C@H]2OC(C)(C)O[C@@H]12)C(C)C)C(=O)O	0.347065
ZINC000009033646	CC(C)[C@H](NC(=O)[C@H]1O[C@@H]2OC(C)(C)O[C@@H]2[C@H]2OC(C)(C)O[C@@H]12)C(=O)N[C@@H](C(=O)O)C(C)C	0.347065
ZINC000020466797	COCC(=O)N[C@H]1CC[C@]2(C)CC[C@H]([C@H](C)C(=O)NCc3ccc(F)cc3)[C@H](O)[C@H]2[C@@H]1C	0.347026
ZINC000206460262	C[C@H](O)[C@H]1NC(=O)[C@H]2CCCN2C1=O	0.346863
ZINC000020466730	C[C@@H]1[C@@H](NC(=O)c2cccc(F)c2)CC[C@]2(C)CC[C@H]([C@H](C)C(=O)NCc3cccnc3)[C@H](O)[C@@H]12	0.346663
ZINC000040310342	CC(=O)N[C@@]1([C@H](O)c2c[nH]c3ncccc23)C(=O)N(C)c2ccccc21	0.346112
ZINC000002157365	Cn1c2ccccc2c2cc([C@@H]3NCCc4c3[nH]c3ccccc43)ccc21	0.346064
ZINC000085546012	CC1(C)CC[C@]2(CO)[C@@H](O)C[C@]3(C)C(=CC(=O)[C@@H]4[C@@]5(C)CC[C@H](O)[C@@](C)([C@H](O)CO)[C@H]5CC[C@]43C)[C@H]2C1	0.345639
ZINC000030883775	COCC(=O)N[C@H]1CC[C@]2(C)CC[C@H]([C@H](C)C(=O)N(C)CCC#N)[C@H](O)[C@H]2[C@@H]1C	0.34544
ZINC000012660356	CCCCCC[C@H](O)CCCCCCCC[C@H](O)CCCCCC	0.345148
ZINC000015959255	CC[C@@H](C)[C@H](NC(=O)[C@@H]1Cc2c([nH]c3ccccc23)[C@H]2c3ccccc3C(=O)N12)C(=O)N[C@H](C(=O)O)C(C)C	0.344518
ZINC000070454081	C[C@@H](O)[C@@H]1NC(=O)[C@@H]2[C@H](Cl)[C@H](Cl)CN2C(=O)[C@H](CO)NC(=O)C[C@H](c2ccccc2)NC(=O)[C@H](CO)NC1=O	0.344413
ZINC000008398534	CCCCCCCCCCCCCCCCn1c(SCC(N)=O)nc2c1c(=O)[nH]c(=O)n2C	0.344392
ZINC000604382064	OC[C@H]1[C@H](O)C[C@@H](NC2CCC2)[C@@H]1Cc1ccnc(C2CC2)n1	0.344174
ZINC000077257537	C=C1NC(=O)[C@@H]([C@@H](C)O)NC(=O)[C@@H](C(C)C)NC(=O)[C@@H](C)[C@@H](O)[C@H](C)[C@@H](CCCCCCCCC)OC1=O	0.344107
ZINC000077257536	C=C1NC(=O)[C@@H]([C@@H](C)O)NC(=O)[C@@H](C(C)C)NC(=O)[C@@H](C)[C@@H](O)[C@@H](C)[C@H](CCCCCCCCC)OC1=O	0.343956
ZINC000070699711	CC[C@H](C)[C@H](NC(=O)[C@@H]1Cc2c([nH]c3ccccc23)[C@H]2c3ccccc3C(=O)N12)C(=O)N[C@@H](C(=O)O)C(C)C	0.343877
ZINC000000246425	Cn1c(-c2cc[n+](C)c3ccccc23)[n+](C)c2ccccc21	0.343803
ZINC000014611889	CC(C)C(=O)c1c(O)cc(O)c2c1OC1=C(C(=O)C(C)(C)C(=O)C1(C)C)[C@H]2C(C)C	0.343769
ZINC000604382282	Cc1nccc(C[C@@H]2[C@@H](CO)[C@H](O)C[C@H]2NC(C)C)n1	0.343017
ZINC000020467121	COCCC(=O)N[C@H]1CC[C@]2(C)CC[C@@H]([C@H](C)C(=O)N3CCCCC3)[C@H](O)[C@H]2[C@@H]1C	0.342685
ZINC000067911452	CC[C@@H](C)[C@@H]1NC(=O)[C@H]2[C@@H](C)CCN2C(=O)[C@@H](C[C@H](O)CO)OC(=O)CCNC(=O)[C@@H](C)N(C)C(=O)[C@@H](C(C)C)N(C)C1=O	0.342575
ZINC000085545945	CC1(C)C[C@@H]2C3=CC(=O)[C@@H]4[C@]56CCCC[C@]4(CC[C@@H]5[C@](C)([C@H](O)CO)[C@@H](O)CC6)[C@]3(C)C[C@H](O)[C@@]2(CO)C2(CCCC2)C1	0.34246
ZINC000604382132	Cc1nccc(C[C@@H]2[C@@H](CO)[C@H](O)C[C@H]2NCc2ccccn2)n1	0.342284
ZINC000253532121	CC1(C)[C@@H]2C[C@@H](O[C@H]3O[C@@H](CO[C@@H]4OC[C@@](O)(CO)[C@@H]4O)[C@H](O)[C@@H](O)[C@@H]3O)[C@@]1(C)C[C@@H]2O	0.342209
ZINC000085966910	CCCCCCCCCCCCCCCCCCCCCCCCC[C@@H]1CCC(=O)O1	0.341912
ZINC000086002317	CCCCCCCCCCCCCc1cc(=O)c2ccccc2[nH]1	0.341674
ZINC000085505612	C[C@H](O)[C@H](C(=O)O)[C@@H]1[C@@H](CCN)[C@H](CCC/C=C\CCC2CCCCC2)C=C[C@H]1Cc1ccccc1	0.34147
ZINC000070699020	CC[C@@H](C)[C@H](NC(=O)[C@@H]1Cc2c([nH]c3ccccc23)[C@@H]2c3ccccc3C(=O)N12)C(=O)N[C@H](C(=O)O)C(C)C	0.341258
ZINC000001792691	NCCCc1c[nH]c2ccc([N+](=O)[O-])cc12	0.341182
ZINC000012881866	CC[C@H](C)[C@H](NC(=O)[C@H]1N2C(=O)c3ccccc3[C@H]2SC1(C)C)C(=O)N[C@@H](C)CO	0.341144
ZINC000095887533	CCCCC[C@@H](C)CCC[C@@H](C)CCCC(C)C	0.341108
ZINC000070700198	CC(C)[C@H](NC(=O)[C@H](Cc1c[nH]c2ccccc12)n1c(=O)[nH]c2ccccc2c1=O)C(=O)N[C@H](C(=O)O)[C@H](C)O	0.340878
ZINC000003840170	CC(C)[C@@H](NC(=O)[C@]1(O)C[C@H](NC(=O)c2ccc(F)c(Cl)c2)[C@@H](O)[C@H](O)C1)C(N)=O	0.340725
ZINC000059635479	CCCCCCCC[C@@H](CC)c1ccccc1	0.340707
ZINC000077257534	C=C1NC(=O)[C@@H]([C@@H](C)O)NC(=O)[C@@H](C(C)C)NC(=O)[C@@H](C)[C@@H](O)[C@@H](C)[C@@H](CCCCCCCCC)OC1=O	0.340702
ZINC000020466542	C[C@@H]1[C@@H](NC(=O)C2CCCCC2)CC[C@]2(C)CC[C@H]([C@H](C)C(=O)NCc3ccc(F)cc3)[C@H](O)[C@@H]12	0.340572
ZINC000030883755	COCC(=O)N[C@H]1CC[C@]2(C)CC[C@H]([C@H](C)C(=O)NCc3ccco3)[C@H](O)[C@H]2[C@@H]1C	0.340538
ZINC000020467236	C[C@@H]1[C@@H](NC(=O)c2cncnc2)CC[C@]2(C)CC[C@H]([C@H](C)C(=O)NCc3ccc(F)cc3)[C@H](O)[C@@H]12	0.340489
ZINC000059586629	CC1(C)CC[C@@]2(C(=O)O)[C@@H](C1)C1=CC[C@H]3[C@@]4(C)CC[C@H](O)[C@@](C)(O)[C@H]4CC[C@@]3(C)[C@]1(C)C[C@H]2O	0.340411
ZINC000085966917	CCCCCCCCCCCCCCCCCCCCCCCCC[C@H]1CCC(=O)O1	0.34006
ZINC000100066667	CC(C)C(=O)c1c(O)cc(O)c([C@@H](C2=C(O)C(C)(C)C(=O)C(C)(C)C2=O)C(C)C)c1O	0.33952
ZINC000014695361	O=C1C=C2C[C@H]3[C@H](O)C[C@]2(O1)[C@H]1CCCCN31	0.339425
ZINC000020466808	COCC(=O)N[C@H]1CC[C@]2(C)CC[C@@H]([C@H](C)C(=O)NCc3ccccc3OC)[C@H](O)[C@H]2[C@@H]1C	0.339233
ZINC000020466248	COc1ccc(C(=O)N[C@H]2CC[C@]3(C)CC[C@H]([C@H](C)C(=O)N4CCCC4)[C@H](O)[C@H]3[C@@H]2C)cc1	0.339195
ZINC000575631025	C[C@@H]1O[C@@]2(O)[C@H](CO)N(C)C(=O)[C@]23C(=O)[C@]2(C)[C@@H](C=C[C@@H]4C[C@H](C)CC[C@H]42)[C@H]13	0.338863
ZINC000033830147	COc1cc2cc3c(cc2c2c1c1ccc4c(c1c[n+]2C)OCO4)OCO3	0.338693
ZINC000008791837	CC[C@@H](C)[C@H](NC(=O)[C@H]1N2C(=O)c3ccccc3[C@H]2SC1(C)C)C(=O)NCCCOC(C)C	0.338575
ZINC000085492639	CCCCC[C@@H]1C=C[C@@H](CCCCC[C@H](C(=O)O)[C@H](O)[C@H]2C=C[C@H]3[C@H](CC4=C[CH+]N=C4)CC[C@@]3(O)C2)[C@H](O)C1	0.338324
ZINC000000610730	O=c1oc2cc(O)c(Cl)cc2c2ccccc12	0.338254
ZINC000009301837	CC(C)[C@H](NC(=O)[C@H](NC(=O)[C@H]1O[C@@H]2OC(C)(C)O[C@@H]2[C@H]2OC(C)(C)O[C@@H]12)C(C)C)C(=O)O	0.338248
ZINC000085505807	CCCCCC/C=C\C[C@H](CC)CC[C@H](CCN)[C@H](CCc1ccccc1)[C@H](C(=O)O)[C@H](C)O	0.338097
ZINC000100039089	CC1=C[C@@H](CN[C@@H]2CC[C@@H](CO)CC2)[C@H](C(C)C)C[C@H]1Cc1nc2ccncc2[nH]1	0.337897
ZINC000247831616	CC1=C[C@@H](CN[C@@H]2CC[C@@H](CO)CC2)[C@H](C(C)C)C[C@H]1Cc1nc2ccncc2[nH]1	0.337897
ZINC000136136039	CCCCCNC(=O)[C@H]1[C@H]2C=C[C@@]3(CN(CCc4c[nH]c5ccccc45)C(=O)[C@H]13)O2	0.337812
ZINC000252693642	CCCCCNC(=O)[C@H]1[C@@H]2C(=O)N(CCc3c[nH]c4ccccc34)C[C@@]23C=C[C@H]1O3	0.337812
ZINC000004023206	C[C@]12CC[C@@H](N=[N+]=[N-])C[C@@H]1CC[C@@H]1[C@@H]2CC[C@]2(C)[C@H](O)CC[C@H]12	0.337495
ZINC000085546044	C[C@]12CCC#C[C@H](O)[C@@]3(CC1)[C@@H](O)C[C@]1(C)C(=CC(=O)[C@@H]4[C@]56CCCC[C@@]41CC[C@@H]5[C@](C)(CO)[C@@H](O)CC6)[C@H]3C2	0.336818
ZINC000003831243	Cc1onc(-c2ccccc2)c1C(=O)N[C@@H]1C(=O)N2[C@H]1SC(C)(C)[C@H]2C(=O)O	0.33669
ZINC000040310346	CC(=O)N[C@]1([C@H](O)c2c[nH]c3ncccc23)C(=O)N(C)c2ccccc21	0.336459
ZINC000067898927	C[C@@H]1[C@@H](NC(=O)Cc2ccccc2)CC[C@]2(C)CC[C@H]([C@H](C)C(=O)NCc3ccc(F)cc3)[C@H](O)[C@@H]12	0.33643
ZINC000085529956	C/C=C/CCCCCCCCCCCCCCCCCCCCCCCC[C@H](C[C@@H](CC)OC)C(C)=O	0.336323
ZINC000085530303	COC(=O)[C@]12CCC(C)(C)C[C@@H]1C1=CC[C@@H]3[C@]4(C)CC[C@@H](O)[C@](C)(C=O)[C@H]4CC[C@@]3(C)[C@]1(C)C[C@@H]2O	0.336097
ZINC000085492587	CCCCC[C@@H]1C=C[C@@H](CCCCC[C@H](C(=O)O)[C@H](O)[C@H]2C=C[C@H]3[C@H](Cc4ccnc(N)c4)CC[C@@]3(O)C2)[C@H](O)C1	0.335808
ZINC000044280387	CC[C@H](C)[C@@H]1NC(=O)[C@@H]2CCCN2C(=O)[C@H](CC(C)C)OC(=O)CCNC(=O)[C@H](C)N(C)C(=O)[C@H](C(C)C)N(C)C1=O	0.33531
ZINC000100067438	C/C=C/[C@@H]1C=C[C@@H]2C[C@H](C)CC[C@H]2[C@]1(C)C(=O)C1=C(O)[C@@H](CO)N(C)C1=O	0.335291
ZINC000095910018	CC1=CCCC(C)(C)[C@H]1/C=C/C(C)=C/C=C/C(C)=C/C=C/C=C(C)/C=C/C=C(C)/C=C/[C@]12O[C@@]1(C)CCCC2(C)C	0.335284
ZINC000012153155	CC1=CC[C@H]2[C@@H](O)[C@@H]1C2(C)C	0.334972
ZINC000038541738	CC1=CC(=O)O[C@@]2(C)C1=CC(=O)[C@@]1(C)[C@H]3C(=O)O[C@H]([C@@H]3C)[C@H](O)[C@H]21	0.3349
ZINC000067898871	COc1ccc(C(=O)N[C@H]2CC[C@]3(C)CC[C@@H]([C@H](C)C(=O)NCc4ccc(F)cc4)[C@H](O)[C@H]3[C@@H]2C)cc1	0.334708
ZINC000030883797	COCC(=O)N[C@H]1CC[C@]2(C)CC[C@H]([C@H](C)C(=O)N3CCCCC3)[C@H](O)[C@H]2[C@@H]1C	0.334551
ZINC000008790079	C[C@H](NC(=O)[C@H]1N2C(=O)c3ccccc3[C@@H]2SC1(C)C)C(=O)N1CCC[C@@H]1C(=O)O	0.334531
ZINC000070699715	CC[C@H](C)[C@H](NC(=O)[C@@H]1Cc2c([nH]c3ccccc23)[C@@H]2c3ccccc3C(=O)N12)C(=O)N[C@@H](C(=O)O)C(C)C	0.33414
ZINC000020467316	CCNC(=O)N[C@H]1CC[C@]2(C)CC[C@H]([C@H](C)C(=O)N(C)CCC#N)[C@H](O)[C@H]2[C@@H]1C	0.333252
ZINC000070451124	CCCCCCCCCCCCCCCCCCCCCCCCCCCCC(=O)N(CCCCN(C)C)CCCCN(C)C	0.332964
ZINC000085529893	CC[C@@H](C)[C@@H](C(=O)N[C@H](C(=O)N1CC[C@@H]2Oc3ccc(cc3)/C=C\NC(=O)[C@H](Cc3ccccc3)NC(=O)[C@@H]21)C(C)C)N(C)C	0.332396
ZINC000040442345	CC1(C)CC[C@]2(CO)[C@@H](O)C[C@]3(C)C(=CC(=O)[C@@H]4[C@@]5(C)CC[C@H](O)[C@@](C)(CO)[C@H]5CC[C@]43C)[C@H]2C1	0.332231
ZINC000257521008	CC1(C)CC[C@]2(CO)C(=C3C=C[C@H]4[C@](C)(CC[C@H]5[C@@](C)(CO)[C@@H](O)CC[C@]54C)[C@]3(C)C[C@H]2O)C1	0.331932
ZINC000044280384	CC[C@H](C)[C@@H]1NC(=O)[C@@H]2CCCN2C(=O)[C@@H](CC(C)C)OC(=O)CCNC(=O)[C@H](C)N(C)C(=O)[C@H](C(C)C)N(C)C1=O	0.331808
ZINC000012883505	CC[C@H](C)[C@H](NC(=O)[C@H]1N2C(=O)c3ccccc3[C@H]2SC1(C)C)C(=O)N[C@H](C)C(=O)O	0.33125
ZINC000008791558	COCCNC(=O)[C@@H](NC(=O)[C@@H]1Cc2c([nH]c3ccccc23)[C@H]2c3ccccc3C(=O)N12)C(C)C	0.331083
ZINC000030883800	COCC(=O)N[C@H]1CC[C@]2(C)CC[C@@H]([C@H](C)C(=O)NCc3ccc4c(c3)OCO4)[C@H](O)[C@H]2[C@@H]1C	0.331055
ZINC000253532120	CC1(C)[C@@H]2C[C@@H](O[C@H]3O[C@@H](CO[C@@H]4OC[C@](O)(CO)[C@@H]4O)[C@H](O)[C@@H](O)[C@@H]3O)[C@@]1(C)C[C@@H]2O	0.330911
ZINC000077257538	C=C1NC(=O)[C@@H]([C@@H](C)O)NC(=O)[C@@H](C(C)C)NC(=O)[C@@H](C)[C@@H](O)[C@H](C)[C@H](CCCCCCCCC)OC1=O	0.330716
ZINC000604382046	CC(C)c1nccc(C[C@@H]2[C@@H](CO)[C@H](O)C[C@H]2NC2CCCCC2)n1	0.330586
ZINC000020467023	C[C@@H]1[C@@H](NC(=O)c2ccncc2)CC[C@]2(C)CC[C@H]([C@H](C)C(=O)N(C)CCC#N)[C@H](O)[C@@H]12	0.330473
ZINC000006445286	c1cncc(-c2c3ccc(n3)c(-c3cccnc3)c3ccc([nH]3)c(-c3cccnc3)c3ccc(n3)c(-c3cccnc3)c3ccc2[nH]3)c1	0.330359
ZINC000888088231	CC[C@@H](C)[C@H]1C(=O)O[C@H](C(C)C)C(=O)N(C)[C@@H]([C@H](C)CC)C(=O)O[C@H](C(C)C)C(=O)N(C)[C@@H]([C@H](C)CC)C(=O)O[C@H](C(C)C)CN1C	0.330332
ZINC000020466547	C[C@@H]1[C@@H](NC(=O)C2CCCCC2)CC[C@]2(C)CC[C@H]([C@H](C)C(=O)NCc3ccco3)[C@H](O)[C@@H]12	0.330124
ZINC000004023208	C[C@]12CC[C@@H](N=[N+]=[N-])C[C@@H]1CC[C@@H]1[C@H]2CC[C@]2(C)[C@H](O)CC[C@H]12	0.329985
ZINC000015894158	CCCCCCNC(=O)[C@@H]1[C@@H]2C=C[C@@]3(CN(CCc4c[nH]c5ccccc45)C(=O)[C@H]13)O2	0.329795
ZINC000002090419	COC(=O)[C@]1([C@H](C[N+](=O)[O-])c2ccco2)C(=O)NC[C@@H]1c1ccc(C)cc1	0.329739
ZINC000020466846	C[C@@H]1[C@@H](NC(=O)Cc2ccccc2)CC[C@]2(C)CC[C@H]([C@H](C)C(=O)NCc3ccco3)[C@H](O)[C@@H]12	0.329542
ZINC000254845696	CO[C@H]1C=CO[C@@]2(C)Oc3c(C)c(O)c4c(c3C2=O)C(=O)C(Nc2ccc(Br)cc2)=C(NC(=O)C(C)=CC=C[C@H](C)[C@H](O)[C@@H](C)[C@H](O)[C@H](C)[C@H](OC(C)=O)[C@@H]1C)C4=O	0.329522
ZINC000254391493	COc1cccc(NC2=C3NC(=O)C(C)=CC=C[C@H](C)[C@H](O)[C@@H](C)[C@H](O)[C@H](C)[C@H](OC(C)=O)[C@H](C)[C@@H](OC)C=CO[C@@]4(C)Oc5c(C)c(O)c(c(c5C4=O)C2=O)C3=O)c1	0.32944
ZINC000012417827	C[C@H]1CC[C@@H](C(C)(C)c2ccccc2)[C@@H](O)C1	0.329397
ZINC000067898918	C[C@@H]1[C@@H](NC(=O)C2CCCCC2)CC[C@]2(C)CC[C@H]([C@H](C)C(=O)NCc3cc(F)cc(F)c3)[C@H](O)[C@@H]12	0.328547
ZINC000004029049	CCCCCC[C@@H](O)CCCCCCCC[C@H](O)CCCCCC	0.328259
ZINC000004029050	CCCCCC[C@H](O)CCCCCCCC[C@@H](O)CCCCCC	0.328259
ZINC000095911466	CC1(C)CC[C@H](O)[C@@]2(CO)[C@@H]3CC[C@H]4[C@@H](CO)C(=O)[C@]3([C@H](O)C[C@H]12)[C@@H]4O	0.328155
ZINC000070699706	CC[C@@H](C)[C@H](NC(=O)[C@@H]1Cc2c([nH]c3ccccc23)[C@H]2c3ccccc3C(=O)N12)C(=O)N[C@@H](C(=O)O)C(C)C	0.328045
ZINC000008791613	COCCCNC(=O)[C@@H](NC(=O)[C@@H]1Cc2c([nH]c3ccccc23)[C@H]2c3ccccc3C(=O)N12)C(C)C	0.327736
ZINC000030884163	CCNC(=O)N[C@H]1CC[C@]2(C)CC[C@@H]([C@H](C)C(=O)N3CCCCC3)[C@H](O)[C@H]2[C@@H]1C	0.327705
ZINC000070664539	CCCCCCCCCCCCCCCC(=O)Nc1c(CCC)c(CCCC)nc2ccccc12	0.327143
ZINC000067898935	C[C@@H]1[C@@H](NC(=O)Cc2ccccc2)CC[C@]2(C)CC[C@H]([C@H](C)C(=O)NCc3cc(F)cc(F)c3)[C@H](O)[C@@H]12	0.327082
ZINC000002519216	O=[N+]([O-])CCc1ccc(O)cc1	0.327016
ZINC000020466239	COc1ccc(C(=O)N[C@H]2CC[C@]3(C)CC[C@@H]([C@H](C)C(=O)N4CCCCC4)[C@H](O)[C@H]3[C@@H]2C)cc1	0.326894
ZINC000020466807	COCC(=O)N[C@H]1CC[C@]2(C)CC[C@H]([C@H](C)C(=O)NCc3ccc(OC)cc3)[C@H](O)[C@H]2[C@@H]1C	0.326574
ZINC000067911448	CC[C@@H](C)[C@H]1NC(=O)[C@H]2[C@@H](C)CCN2C(=O)[C@@H](C[C@H](O)CO)OC(=O)CCNC(=O)[C@@H](C)N(C)C(=O)[C@@H](C(C)C)N(C)C1=O	0.326435
ZINC000000057893	O=c1ccc2cc(Cl)c(O)cc2o1	0.32637
ZINC000020466208	COc1ccc(C(=O)N[C@H]2CC[C@]3(C)CC[C@@H]([C@H](C)C(=O)NCc4ccco4)[C@H](O)[C@H]3[C@@H]2C)cc1	0.326005
ZINC000067911407	CCCCCCCCCCCCCCCC[C@@H]1C(=O)O[C@@H](C)[C@@H]1OC	0.325924
ZINC000059674948	C=CCCCCCCCCCCCCCCCCCCCC	0.325853
ZINC000253502391	CC(=O)Nc1ccc(NC(C)=O)c(N[C@@H]2O[C@H](CO)[C@@H](O[C@H]3O[C@@H](CO)[C@H](O)[C@@H](O)[C@@H]3O)[C@H](O)[C@H]2O)c1	0.3258
ZINC000003871994	CC(=O)OCC1=C(C(=O)O)N2C(=O)[C@@H](NC(=O)CCC[C@H](N)C(=O)O)[C@H]2SC1	0.3258
ZINC000013480728	C=C[C@H]1C=CCSS1	0.325776
ZINC000044351607	C=C[C@@H]1[C@H](O[C@@H]2O[C@H](CO)[C@@H](O)[C@H](O)[C@H]2O)OC=C(C(=O)OC)[C@@H]1Cc1nc(C(=O)O)cc2c1[nH]c1ccc(O)cc12	0.325284
ZINC000085492627	CCCCC[C@@H]1C=C[C@@H](CCCCC[C@H](C(=O)O)[C@H](O)CC[C@]2(O)CC[C@H](Cc3ccnc(N)c3)C2)[C@H](O)C1	0.325083
ZINC000020466332	C[C@@H]1[C@@H](NC(=O)CC(C)(C)C)CC[C@]2(C)CC[C@H]([C@H](C)C(=O)NCCN3CCOCC3)[C@H](O)[C@@H]12	0.324847
ZINC000070700628	CC[C@H](C)[C@H](NC(=O)[C@@H]1Cc2c([nH]c3ccccc23)[C@H]2c3ccccc3C(=O)N12)C(=O)N[C@H](C(=O)O)[C@@H](C)O	0.324622
ZINC000035465119	C[C@@H]1C2=CC(=O)O[C@]2(O)C[C@@H]2[C@@H]1[C@H](O)C[C@@H]1[C@@](C)(CO)CCC[C@@]12C	0.324497
ZINC000085492932	CCCCC[C@H]1C=C[C@H](CCCCC[C@H](C(=O)O)[C@H](O)CCCO)CC1	0.324417
ZINC000070454574	COC(=O)C1=CO[C@H]2O[C@H]3C[C@@H]1[C@@H]2[C@H](C)O3	0.324405
ZINC000070699712	CC[C@@H](C)[C@H](NC(=O)[C@@H]1Cc2c([nH]c3ccccc23)[C@@H]2c3ccccc3C(=O)N12)C(=O)N[C@@H](C(=O)O)C(C)C	0.324339
ZINC000604382177	CC(C)c1nccc(C[C@@H]2[C@@H](CO)[C@H](O)C[C@H]2NC2CCCC2)n1	0.324324
ZINC000003831070	COc1cccc(OC)c1C(=O)N[C@@H]1C(=O)N2[C@@H](C(=O)O)C(C)(C)S[C@H]12	0.324032
ZINC000003781867	C[C@@]1(Cn2ccnn2)[C@H](C(=O)O)N2C(=O)C[C@H]2S1(=O)=O	0.323836
ZINC000020411257	C[C@H](O)[C@@H](NC=C1C(=O)N(C)C(=O)N(C)C1=O)C(=O)O	0.323777
ZINC000022920759	CN1CCN([C@@H]2[C@@H](O)[C@H](NCc3ccccn3)[C@H]3CO[C@@H]2O3)CC1	0.323574
ZINC000035465113	C[C@@H]1C2=CC(=O)O[C@]2(O)C[C@@H]2[C@H]1[C@H](O)C[C@@H]1[C@@](C)(CO)CCC[C@@]12C	0.323448
ZINC000009301836	CC(C)[C@H](NC(=O)[C@@H](NC(=O)[C@H]1O[C@@H]2OC(C)(C)O[C@@H]2[C@H]2OC(C)(C)O[C@@H]12)C(C)C)C(=O)O	0.3234
ZINC000015894156	CCCCCCNC(=O)[C@@H]1[C@@H]2C=C[C@@]3(CN(CCc4c[nH]c5ccccc45)C(=O)[C@@H]13)O2	0.323262
ZINC000100743946	CC1=C[C@H](C)[C@@]2(CO)CO[C@H](C)[C@H]1[C@H]2C	0.323154
ZINC000952844932	Cc1cnn([C@@H]2[C@@H](O)[C@H](N(C)C)[C@H]3CO[C@@H]2O3)c1	0.323145
ZINC000252480872	N=C1N[C@H](O)[C@@H]2[C@H]3O[C@@]4(O)O[C@@H]([C@@H](O)[C@@]2(N1)[C@@H]4O)[C@]3(O)CO	0.322741
ZINC000020504528	C[C@@H]1c2nc(-c3ccccc3)sc2C[C@]2(C)CC[C@H]([C@H](C)C(=O)NCCN3CCOCC3)[C@H](O)[C@@H]12	0.322708
ZINC000095099157	C[C@@H]1OC=C2C(=O)OCC[C@@H]2[C@@H]1CO	0.322607
ZINC000105445569	COC1=C2C[C@H](C)C[C@H](OC)[C@H](O)[C@H](C)/C=C(\C)[C@H](OC(N)=O)[C@H](OC)/C=C/C=C(\C)C(=O)NC(=C(O)C1=O)C2=O	0.322557
ZINC000238774737	CC(C)[C@@H]1NC(=O)[C@H]2CCCN2C(=O)[C@@H](C(C)C)NC(=O)CNC(=O)[C@H](C)NC(=O)[C@H](Cc2c[nH]c3ccccc23)NC1=O	0.32233
ZINC000604382066	Cc1nccc(C[C@@H]2[C@@H](CO)[C@H](O)C[C@H]2NC2CCOCC2)n1	0.322316
ZINC000015970015	CC[C@H](C)[C@H](NC(=O)[C@@H]1Cc2c([nH]c3ccccc23)[C@H]2c3ccccc3C(=O)N12)C(=O)NCCCOC(C)C	0.32211
ZINC000229932520	C[C@@H]1[C@@H](OC(=O)CCC(=O)NCCCC(=O)O)O[C@H]2O[C@@]3(C)CC[C@H]4[C@H](C)CC[C@H]1[C@@]24OO3	0.32208
ZINC000020467302	CCNC(=O)N[C@H]1CC[C@]2(C)CC[C@H]([C@H](C)C(=O)NCc3ccc(F)cc3)[C@H](O)[C@H]2[C@@H]1C	0.321869
ZINC000254836983	CO[C@H]1C=CO[C@@]2(C)Oc3c(C)c(O)c4c(c3C2=O)C(=O)C(Nc2cccc(Cl)c2)=C(NC(=O)C(C)=CC=C[C@H](C)[C@H](O)[C@@H](C)[C@H](O)[C@H](C)[C@H](OC(C)=O)[C@@H]1C)C4=O	0.321765
ZINC000085546027	CCCCCC[C@]12CC[C@H](O)[C@@](C)([C@H](O)CO)[C@H]1CC[C@]1(C)[C@@H]2C(=O)C=C2[C@H]3CC(C)(C)CC[C@]3(CO)[C@@H](O)C[C@]21C	0.321729
ZINC000095912747	C=C1[C@@H]2CC[C@H]3[C@@]45CO[C@](O)([C@@H](O)[C@@H]4C(C)(C)CC[C@@H]5OC(C)=O)[C@@]3([C@@H]1O)[C@@H]2O	0.321664
ZINC000100014791	C[C@@H]1CC[C@H]2[C@@H](C)C(=O)O[C@@H]3O[C@]4(C)CC[C@@H]1[C@]32OO4	0.321639
ZINC000020411263	C[C@H](O)[C@H](NC=C1C(=O)N(C)C(=O)N(C)C1=O)C(=O)O	0.321603
ZINC000004024068	O=C1c2ccccc2C(=O)c2c(Cl)ccc(O)c21	0.321573
ZINC000004201105	COC(=O)[C@H](NC(=O)[C@@H]1[C@@H](NC(=O)Nc2cccc(SC)c2)CCN1C(=O)c1cnccn1)C(C)C	0.321459
ZINC000085505847	CCCCCC/C=C\C[C@H](CCCCC)CC[C@H](CCN)[C@H](CCc1ccccc1)[C@H](C(=O)O)[C@H](C)O	0.321405
ZINC000008791642	CC(C)[C@H](/N=C(\O)[C@@H]1Cc2c([nH]c3ccccc23)[C@H]2c3ccccc3C(=O)N12)/C(O)=N/C[C@H]1CCCO1	0.321353
ZINC000137459842	C[C@@H]1[C@@H](CO)[C@@H]2C[C@@H]3c4[nH]c5ccccc5c4C[C@H]([C@H]2CO)N31	0.321346
ZINC000252516226	CC[C@H](C)/C=C/C=C/C[C@H](C)C[C@H](C)/C=C/C=C/[C@H](O)[C@@H](CO)C(=O)N[C@@H](CCCCNC(=N)N)C(=O)O	0.321234
ZINC000252516227	CC[C@H](C)/C=C/C=C/C[C@H](C)C[C@H](C)/C=C/C=C/[C@H](O)[C@H](CO)C(=O)N[C@@H](CCCCNC(=N)N)C(=O)O	0.321193
ZINC000085493171	C=C[C@H]1[C@H](O[C@@H]2O[C@H](CO)[C@@H](O)C(O)(O)[C@H]2OCNC)OC=C(C(=O)O[C@@H]2CCC3(CCCC3)C2)[C@H]1/C=C/c1c[n+](CCO)cc(C(=O)O)c1/N=C(\N)NCCCO	0.321135
ZINC000100065751	C[C@H]1C(=O)O[C@H]2O[C@]3(C)CC[C@@H]4[C@H](C)CC[C@@H]1[C@@]24OO3	0.321097
ZINC000100858734	C[C@@H]1CC[C@@H]2[C@@H](C)C(=O)O[C@H]3O[C@]4(C)CC[C@@H]1[C@]32OO4	0.321097
ZINC000604382617	Cc1nccc(C[C@@H]2[C@@H](CO)[C@H](O)C[C@H]2N(C)C)n1	0.320999
ZINC000008790900	C[C@H](NC(=O)[C@H]1N2C(=O)c3ccccc3[C@@H]2SC1(C)C)C(=O)N1CCC[C@H]1C(=O)O	0.320619
ZINC000070455006	CC(C)[C@@]12CC[C@@](C)(OO1)C1=C([C@H](C)CC1=O)[C@H]2O	0.320495
ZINC000252693644	CCCCCNC(=O)[C@@H]1[C@@H]2C(=O)N(CCc3c[nH]c4ccccc34)C[C@@]23C=C[C@H]1O3	0.319849
ZINC000136136002	CCCCCNC(=O)[C@@H]1[C@H]2C=C[C@@]3(CN(CCc4c[nH]c5ccccc45)C(=O)[C@H]13)O2	0.319849
ZINC000230053323	CC[C@H](C)[C@H](NC(=O)[C@@H]1Cc2c([nH]c3ccccc23)[C@@H]2c3ccccc3C(=O)N12)C(=O)N[C@H](C(=O)O)[C@@H](C)O	0.319822
ZINC000095911963	CC1=CC[C@]23O[C@@]2(C)C[C@H](O)[C@H]2[C@H](C)C(=O)O[C@@H]2[C@@H]13	0.319631
ZINC000012883664	C[C@@H](O)[C@H](NC(=O)[C@H]1N2C(=O)c3ccccc3[C@@H]2SC1(C)C)C(=O)O	0.319583
ZINC000020466513	C[C@@H]1[C@@H](NC(=O)C2CCCCC2)CC[C@]2(C)CC[C@H]([C@H](C)C(=O)N(C)Cc3ccccc3)[C@H](O)[C@@H]12	0.319433
ZINC000020467304	CCNC(=O)N[C@H]1CC[C@]2(C)CC[C@H]([C@H](C)C(=O)NCc3ccco3)[C@H](O)[C@H]2[C@@H]1C	0.319406
ZINC000064858733	CCCCCCCCCCCCCCCCCCCCCCC(=O)OCC	0.319221
ZINC000067910726	CC[C@H](C)[C@@H]1NC(=O)[C@@H]2CCCN2C(=O)[C@@H](C[C@H](O)CCl)OC(=O)CCNC(=O)[C@H](C)N(C)C(=O)[C@H](C(C)C)N(C)C1=O	0.319144
ZINC000085492593	CCCCC[C@@H]1C=C[C@@H](CCCCC[C@H](C(=O)O)[C@H](O)CC[C@@]2(O)C[C@@H](Cc3ccnc(N)c3)C3(CCCC3)C2)[C@H](O)C1	0.318838
ZINC000097961221	CCCCCCCCc1ccc(-c2ccc(C(=O)O[C@@H]3C[C@@H](C)CC[C@@H]3C(C)C)cc2)cc1	0.318819
ZINC000067910729	CC[C@H](C)[C@@H]1NC(=O)[C@@H]2CCCN2C(=O)[C@@H](C[C@@H](O)CCl)OC(=O)CCNC(=O)[C@H](C)N(C)C(=O)[C@H](C(C)C)N(C)C1=O	0.318805
ZINC000020111381	CCCCC1=C(C)/C(=C/c2ccc[nH]2)N=C1Cc1[nH]c(/C=C2/C=CC=N2)c(C)c1CCCC	0.318706
ZINC000253387678	CC[C@H](C)[C@@H]1NC(=O)[C@@H]2CCCN2C(=O)[C@H](CC(C)C)OC(=O)CCNC(=O)[C@@H](C)N(C)C(=O)[C@H](C(C)C)N(C)C1=O	0.318661
ZINC000008221080	CCCCCCCCCCCCCCCC(=O)CC(=O)CCCCCCCCCCCCCCC	0.318436
ZINC000031167068	CC(C)CC(=O)O[C@@H]1C(=O)C(CO)=C[C@H](O)[C@@H]1C(C)C	0.318417
ZINC000012887434	COCCNC(=O)[C@@H](NC(=O)[C@@H]1Cc2c([nH]c3ccccc23)[C@@H]2c3ccccc3C(=O)N12)C(C)C	0.318009
ZINC000104893013	CC[C@H](C)[C@@H]1NC(=O)[C@@H]2CCCN2C(=O)[C@H](CC(C)C)OC(=O)CCNC(=O)[C@H](C)N(C)C(=O)[C@@H](C(C)C)N(C)C1=O	0.317982
ZINC000033354964	CCCCCCCCCCCCCCCC(=O)O[C@@H]1C[C@@H](n2cc(C)c(=O)[nH]c2=O)O[C@@H]1CO	0.317214
ZINC000000519365	CC1=C[C@H](C)[C@@]2(CO)CO[C@H](c3cccnc3)[C@@H]1[C@@H]2C	0.317093
ZINC000604382379	Cc1nccc(C[C@@H]2[C@@H](CO)[C@H](O)C[C@H]2NCC(C)(C)C)n1	0.317022
ZINC000239415461	C[C@H]1C[C@]2(C)C[C@@H](C)[C@]1(CO)CO2	0.316899
ZINC000020466686	C[C@@H]1[C@@H](NC(=O)C2CC2)CC[C@]2(C)CC[C@H]([C@H](C)C(=O)N3CCCCC3)[C@H](O)[C@@H]12	0.316679
ZINC000013687963	O=C1C(O)=CC(=O)c2c(O)cccc21	0.315928
ZINC000005501068	OCCCCCCCCCCCCCCCCCCCCCCO	0.315762
ZINC000066102692	CCCCCCCCCCCCCc1cc(=O)c2ccccc2n1C	0.315616
ZINC000096014393	CN1C(=O)[C@@H](O)[C@@H](c2ccccc2)[C@@H]1[C@H](O)c1ccccc1	0.315482
ZINC000008790155	CC[C@@H](C)[C@H](NC(=O)[C@H](C)NC(=O)[C@H]1N2C(=O)c3ccccc3[C@H]2SC1(C)C)C(=O)O	0.31541
ZINC000038259779	C[C@@H]1CC(=O)[C@@]2(C)C1=CC(=O)[C@@]1(C)[C@H]3C(=O)O[C@H]([C@@H]3C)[C@H](O)[C@H]21	0.315375
ZINC000015894155	CCCCCCNC(=O)[C@H]1[C@@H]2C=C[C@@]3(CN(CCc4c[nH]c5ccccc45)C(=O)[C@@H]13)O2	0.315296
ZINC000012887666	COCCCNC(=O)[C@@H](NC(=O)[C@@H]1Cc2c([nH]c3ccccc23)[C@@H]2c3ccccc3C(=O)N12)C(C)C	0.315283
ZINC000096023686	C=C1[C@H](O)[C@]23C[C@H]1CC[C@H]2[C@]1(C)C[C@H](O)CC(C)(C)[C@H]1[C@H](O)C3	0.315193
ZINC000020466253	COc1ccc(C(=O)N[C@H]2CC[C@]3(C)CC[C@H]([C@H](C)C(=O)NCc4cccs4)[C@H](O)[C@H]3[C@@H]2C)cc1	0.315171
ZINC000085487136	C=C1[C@H]2CC[C@]3([C@H](C2)[C@@]24CCC[C@@]5(C)CN(CCO)[C@@H]2O[C@@H]3C[C@@H]45)[C@@H]1O	0.315148
ZINC000008143788	C[C@@H]1CC[C@H]2[C@@H](C)C(=O)O[C@@H]3O[C@@]4(C)CC[C@@H]1[C@]32OO4	0.315079
ZINC000032788669	CCCCCCCC[C@@H]1OCCC[C@H]1CCCCCCC	0.314971
ZINC000009212279	Cc1onc(-c2ccccc2)c1C(=O)N[C@@H]1C(=O)N2[C@H]1SC(C)(C)[C@@H]2C(=O)O	0.314928
ZINC000020467258	C[C@@H]1[C@@H](NC(=O)c2cncnc2)CC[C@]2(C)CC[C@H]([C@H](C)C(=O)N(C)CCC#N)[C@H](O)[C@@H]12	0.314856
ZINC000020466168	CC(=O)N[C@H]1CC[C@]2(C)CC[C@H]([C@H](C)C(=O)N3CCCCC3)[C@H](O)[C@H]2[C@@H]1C	0.314794
ZINC000077263710	CC(C)(C)CC(=O)NC[C@H]1OC[C@@H](N(Cc2c[nH]cn2)Cc2c[nH]cn2)[C@@H]1O	0.314779
ZINC000253389465	CC(=O)N[C@H]1[C@H](O[C@H]2CC[C@@]3(C)[C@H](CC[C@]4(C)[C@@H]3CC=C3[C@@H]5CC(C)(C)CC[C@]5(C(=O)O)[C@@H](O)C[C@]34C)C2(C)C)O[C@H](CO[C@@H]2O[C@H](C)[C@H](O)[C@H](O)[C@H]2O[C@@H]2OC[C@@H](O)[C@H](O)[C@H]2O)[C@@H](O)[C@@H]1O	0.314744
ZINC000012888558	CC[C@@H](C)[C@H](NC(=O)[C@H]1N2C(=O)c3ccccc3[C@H]2SC1(C)C)C(=O)NCCCOC	0.314545
ZINC000043393638	C[C@@H]1CC[C@@H]2[C@@H](C)C(=O)O[C@H]3O[C@@]4(C)CC[C@@H]1[C@]32OO4	0.314433
ZINC000038139479	C[C@H]1C(=O)O[C@H]2O[C@@]3(C)CC[C@@H]4[C@H](C)CC[C@@H]1[C@@]24OO3	0.314433
ZINC000100762852	CO[C@@H]1[C@H](O)[C@@H](O)[C@H](O)[C@@H](O)[C@H]1O	0.314243
ZINC000000205471	Cn1c(=O)n(C)c2cc(/C=C/[N+](=O)[O-])ccc21	0.313919
ZINC000020466440	C[C@@H]1[C@@H](NC(=O)c2ccc(C#N)cc2)CC[C@]2(C)CC[C@H]([C@H](C)C(=O)NC(C)(C)C)[C@H](O)[C@@H]12	0.313662
ZINC000008791640	CC(C)[C@H](/N=C(\O)[C@@H]1Cc2c([nH]c3ccccc23)[C@H]2c3ccccc3C(=O)N12)/C(O)=N/C[C@@H]1CCCO1	0.313613
ZINC000253389892	C=C(C(=O)OC)[C@@H]1[C@H](O)C[C@]2(C)C(=O)CC[C@](O)(CO)[C@H]2[C@@H]1O	0.313454
ZINC000000403075	CN1CCC[C@H]1C(=O)O	0.313377
ZINC000070455481	CCCCCCCCCCCCCCCCCCCCCCCC(=O)OC	0.313374
ZINC000253594644	Cc1c([C@H](C)[C@@H]2NC[C@H](C)C[C@@H]2O)ccc2c1C[C@@H]1[C@H]2CC=C2C[C@@H](O[C@H]3O[C@@H](CO)[C@H](O)[C@@H](O)[C@@H]3O)CC[C@]21C	0.313264
ZINC000067910727	CC[C@@H](C)[C@@H]1NC(=O)[C@@H]2CCCN2C(=O)[C@@H](C[C@@H](O)CCl)OC(=O)CCNC(=O)[C@H](C)N(C)C(=O)[C@H](C(C)C)N(C)C1=O	0.313255
ZINC000012887964	CCCCNC(=O)[C@@H](NC(=O)[C@@H]1Cc2c([nH]c3ccccc23)[C@H]2c3ccccc3C(=O)N12)[C@@H](C)CC	0.313084
ZINC000067910724	CC[C@@H](C)[C@@H]1NC(=O)[C@@H]2CCCN2C(=O)[C@@H](C[C@H](O)CCl)OC(=O)CCNC(=O)[C@H](C)N(C)C(=O)[C@H](C(C)C)N(C)C1=O	0.313082
ZINC000030884137	CCNC(=O)N[C@H]1CC[C@]2(C)CC[C@H]([C@H](C)C(=O)N(CCOC)CCOC)[C@H](O)[C@H]2[C@@H]1C	0.313061
ZINC000038154869	CC1(C)CC[C@@]2(C(=O)O)[C@@H](C1)C1=CC[C@@H]3[C@@]4(C)C[C@H](O)[C@H](O)[C@@](C)(CO)[C@H]4CC[C@@]3(C)[C@]1(C)C[C@H]2O	0.312558
ZINC000000117594	COc1cc(/C=C/[N+](=O)[O-])ccc1O	0.312449
ZINC000008791655	CCCCCCNC(=O)[C@H](C)NC(=O)[C@@H]1Cc2c([nH]c3ccccc23)[C@H]2c3ccccc3C(=O)N12	0.312281
ZINC000514288283	CO[C@@H]1C2=C(COC2=O)[C@]2(C)CCCC(C)(C)[C@H]2[C@@H]1O	0.311929
ZINC000020467300	CCNC(=O)N[C@H]1CC[C@]2(C)CC[C@H]([C@H](C)C(=O)N(CC)CC)[C@H](O)[C@H]2[C@@H]1C	0.311621
ZINC000030884041	COCCC(=O)N[C@H]1CC[C@]2(C)CC[C@H]([C@H](C)C(=O)NCCN3CCOCC3)[C@H](O)[C@H]2[C@@H]1C	0.311492
ZINC000012883403	CC[C@H](C)[C@H](NC(=O)[C@H]1N2C(=O)c3ccccc3[C@H]2SC1(C)C)C(=O)O	0.311152
ZINC000015959233	CC(C)[C@H](NC(=O)[C@@H]1Cc2c([nH]c3ccccc23)[C@H]2c3ccccc3C(=O)N12)C(=O)N[C@@H](C(=O)O)C(C)C	0.311124
ZINC000085758632	C=C(C)[C@@H]1CC[C@]2(C)CCC[C@@H](C)[C@H]2[C@@H]1O	0.310895
ZINC000244947651	CCCCCCCCc1ccc(-c2ccc(C(=O)O[C@@H]3C[C@@H](C)CC[C@H]3C(C)C)cc2)cc1	0.310839
ZINC000095910580	C[C@H]1C(=O)[C@@]23[C@H](O)C[C@@H]4C(C)(C)CCC[C@@]4(CO)[C@H]2CC[C@@H]1[C@H]3O	0.310803
ZINC000077257529	CCCCCCCCCC[C@H](C)[C@H]1OC(=O)[C@@H](CO)NC(=O)[C@@H]([C@@H](C)O)NC(=O)[C@@H](C(C)C)NC(=O)[C@H]1C	0.310742
ZINC000030884190	CCNC(=O)N[C@H]1CC[C@]2(C)CC[C@H]([C@H](C)C(=O)NCc3cc(F)cc(F)c3)[C@H](O)[C@H]2[C@@H]1C	0.310736
ZINC000095914744	C=C1[C@@H]2CC[C@H]3[C@@]45CO[C@](O)([C@@H](OC(C)=O)[C@@H]4C(C)(C)CC[C@@H]5OC(C)=O)[C@@]3([C@@H]1O)[C@@H]2O	0.310623
ZINC000100770370	CN1C(=O)NC(=O)/C(=C/N[C@H]2[C@H](O)O[C@H](CO)[C@@H](O)[C@@H]2O)C1=O	0.310602
ZINC000015709102	C[C@@H]1c2nc(NC(=O)c3cccn3C)sc2C[C@]2(C)CC[C@H]([C@H](C)C(=O)N(C)CCC#N)[C@H](O)[C@@H]12	0.310215
ZINC000005957131	CN(N=O)C(=O)N[C@@H]1O[C@H](CO)[C@H](O)[C@H](O)[C@H]1O	0.310073
ZINC000604382081	Cc1nccc(C[C@@H]2[C@@H](CO)[C@H](O)C[C@H]2NCCC(C)C)n1	0.309752
ZINC000229932465	C[C@@H]1[C@@H](OC(=O)CCC(=O)NC(C)(C)CO)O[C@H]2O[C@@]3(C)CC[C@H]4[C@H](C)CC[C@H]1[C@@]24OO3	0.309235
ZINC000085967045	CCCCCCCCCCCCCCCCCCCCCCCC[C@@H]1CCC(=O)O1	0.309044
ZINC000253389542	CC(C)[C@H]1[C@H](O)[C@H]2O[C@@]2(C)CC[C@H]2O[C@@]2(C)C[C@H]1OC(=O)/C=C/c1ccccc1	0.309011
ZINC000085493340	C=C[C@H]1[C@H](O[C@@H]2O[C@H](CO)[C@@H](O)[C@H](O)[C@H]2OCNC)OC=C(C(=O)OC)[C@H]1/C=C/c1c[n+](CCO)cc(C(=O)O)c1/N=C(\N)NC	0.308928
ZINC000085492929	CCCCC[C@H](O)CC[C@H](O)[C@@H](CCCCC[C@H]1C=C[C@H](CCCCC)CC1)C(=O)O	0.308746
ZINC000008791643	CC(C)[C@H](/N=C(\O)[C@@H]1Cc2c([nH]c3ccccc23)[C@@H]2c3ccccc3C(=O)N12)/C(O)=N/C[C@H]1CCCO1	0.308682
ZINC000085492604	CCCCC[C@@H]1C=C[C@@H](CCCCC[C@H](C(=O)O)[C@H](O)C[C@@H](CNC)[C@]2(O)CC[C@H](Cc3ccnc(N)c3)C2)[C@H](O)C1	0.308362
ZINC000085492674	CCCCC[C@@H]1C=C[C@@H](CCCCC[C@H](C(=O)O)[C@H](O)CC[C@]2(O)CC[C@H](CC3=C[CH+]N=C3)C2)[C@H](O)C1	0.308312
ZINC000049033512	CC1=CC(=O)[C@@]2(C)C1=CC(=O)[C@@]1(C)[C@H]3C(=O)O[C@H]([C@@H]3C)[C@H](O)[C@H]21	0.308265
ZINC000012888332	CC(C)[C@H](NC(=O)[C@H]1N2C(=O)c3ccccc3[C@H]2SC1(C)C)C(=O)NCCCc1ccccc1	0.308069
ZINC000077257531	CCCCCCCCCC[C@@H](C)[C@@H]1OC(=O)[C@@H](CO)NC(=O)[C@@H]([C@@H](C)O)NC(=O)[C@@H](C(C)C)NC(=O)[C@H]1C	0.307706
ZINC000514289021	COCCNC(=O)N[C@H]1CO[C@@H](CN2CCC[C@@H]2COC)[C@@H]1O	0.30765
ZINC000004024255	CC(=O)N[C@H]1[C@H](OCCCCN=[N+]=[N-])O[C@H](CO)[C@@H](O)[C@@H]1O	0.307527
ZINC000012891773	CCN1CCC[C@@H]1CNC(=O)[C@@H](NC(=O)c1cn(CC)c2cc3c(cc2c1=O)OCO3)C(C)C	0.307453
ZINC000020467092	COCCC(=O)N[C@H]1CC[C@]2(C)CC[C@H]([C@H](C)C(=O)NCc3ccco3)[C@H](O)[C@H]2[C@@H]1C	0.307419
ZINC000085493211	C=C[C@H]1[C@H](O[C@@H]2O[C@H](CO)[C@@H](O)C(O)(O)[C@H]2OCNC)OC=C(C(=O)OC2CCCC2)[C@H]1/C=C/c1c[n+](CCO)cc(C(=O)O)c1/N=C(\N)NCCCO	0.3074
ZINC000012881949	CC[C@H](C)[C@H](NC(=O)[C@H](C)NC(=O)[C@H]1N2C(=O)c3ccccc3[C@@H]2SC1(C)C)C(=O)O	0.307233
ZINC000077257528	CCCCCCCCCC[C@@H](C)[C@H]1OC(=O)[C@@H](CO)NC(=O)[C@@H]([C@@H](C)O)NC(=O)[C@@H](C(C)C)NC(=O)[C@H]1C	0.307173
ZINC000150642722	CC(C)C[C@@H]1OC(=O)[C@@H]2CCCN2C(=O)CCNC(=O)[C@H](Cc2ccccc2)NC(=O)[C@H](C(C)C)N(C)C(=O)[C@H](C(C)C)N(C)C1=O	0.307076
ZINC000604382680	Cc1nccc(C[C@@H]2[C@@H](CO)[C@H](O)C[C@H]2NCCC(C)(C)C)n1	0.306853
ZINC000085493430	C=C[C@H]1[C@H](O[C@@H]2O[C@H](CO)[C@@H](O)C(O)(O)[C@H]2OCNC)OC=C(C(=O)OC2CCCC2)[C@@]1(O)/C=C/c1cc(C(=O)O)c[n+](CCO)c1	0.306783
ZINC000104648124	CCCCCCCCCCCCCCCC[C@@H]1C(=O)O[C@H](C)[C@@H]1OC	0.306739
ZINC000085967052	CCCCCCCCCCCCCCCCCCCCCCCC[C@H]1CCC(=O)O1	0.30649
ZINC000000058161	O=C(Cc1cccc(Cl)c1)c1c(O)cc(O)cc1O	0.306424
ZINC000008877504	CC(C)[C@H](NC(=O)N1c2ccccc2NC(=O)[C@@H]1C(C)C)C(=O)N[C@H](C(=O)O)[C@H](C)O	0.305749
ZINC000085492756	CCCCC[C@@H]1C=C[C@@H](CCCCC[C@H](C(=O)O)[C@H](O)CC[C@]2(O)CCC[C@H]2Cc2[cH-]ccn2)[C@H](O)C1	0.305642
ZINC000067898857	C[C@@H]1c2nc(NC(=O)CC(C)(C)C)sc2C[C@]2(C)CC[C@H]([C@H](C)C(=O)NCCN3CCOCC3)[C@H](O)[C@@H]12	0.305614
ZINC000008398508	C=CCSc1nc2c(c(=O)[nH]c(=O)n2C)n1CCCCCCCCCCCCCCCC	0.305288
ZINC000070451020	C[C@@H]1NC(=O)C[C@H](c2ccccc2)NC(=O)[C@H](CO)NC(=O)[C@H]([C@@H](C)O)NC(=O)[C@@H]2[C@H](Cl)[C@H](Cl)CN2C1=O	0.305279
ZINC000008790139	CC[C@@H](C)[C@H](NC(=O)[C@H]1N2C(=O)c3ccccc3[C@H]2SC1(C)C)C(=O)N[C@@H](C)CO	0.30495
ZINC000033940858	C=C1[C@@H]2CC[C@H]3[C@@]45C(=O)O[C@](O)([C@@H](O)[C@@H]4C(C)(C)CC[C@@H]5O)[C@@]3([C@@H]1O)[C@@H]2O	0.304866
ZINC000003840127	NC(=O)[C@H](Cc1ccc(O)cc1)NC(=O)C1=C[C@@H](NC(=O)c2ccc(F)c(Cl)c2)[C@@H](O)[C@H](O)C1	0.304636
ZINC000012885641	CC[C@H](C)[C@H](NC(=O)[C@H]1N2C(=O)c3ccccc3[C@H]2SC1(C)C)C(=O)N[C@@H](C)C(=O)O	0.304541
ZINC000095909682	CC[C@H]1NC(=O)C[C@H](c2ccccc2)NC(=O)[C@@H](CO)NC(=O)[C@H]([C@@H](C)O)NC(=O)[C@@H]2CC=C(Cl)N2C1=O	0.304531
ZINC000238741826	CC(C)[C@H]1C(=O)O[C@@H]2CCN3CC=C(COC(=O)[C@@](C)(O)[C@]1(C)O)[C@H]23	0.304263
ZINC000013944660	CCOCCCNC(=O)[C@H]1CC(=O)N(CCc2c[nH]c3ccc(C)cc23)C1	0.304234
ZINC000229941283	CCCCCCCCCCCCCCCC[C@@H]1C(=O)O[C@H](C)[C@H]1OC	0.304189
ZINC000085505786	CCCCCC/C=C\CCC[C@H](CNC)[C@H](CCN)[C@H](CCc1ccccc1)[C@H](C(=O)O)[C@H](C)O	0.304008
ZINC000020467308	CCNC(=O)N[C@H]1CC[C@]2(C)CC[C@@H]([C@H](C)C(=O)NCc3ccc(OC)cc3)[C@H](O)[C@H]2[C@@H]1C	0.303882
ZINC000253388173	CC(C)C[C@@H]1OC(=O)[C@@H]2CCCN2C(=O)CCNC(=O)[C@H](Cc2ccccc2)NC(=O)[C@@H](C(C)C)N(C)C(=O)[C@H](C(C)C)N(C)C1=O	0.303838
ZINC000253531209	C[C@]12CC[C@@H](N=[N+]=[N-])C[C@@H]1CC[C@@H]1[C@@H]2CC[C@]2(C)C=CC[C@H]12	0.303776
ZINC000085531491	CCCCCCCC[C@H](CCCC)c1ccccc1	0.303488
ZINC000020467115	COCCC(=O)N[C@H]1CC[C@]2(C)CC[C@@H]([C@H](C)C(=O)N3CCC(C)CC3)[C@H](O)[C@H]2[C@@H]1C	0.303346
ZINC000020466226	COc1ccc(C(=O)N[C@H]2CC[C@]3(C)CC[C@@H]([C@H](C)C(=O)N4CCC(C)CC4)[C@H](O)[C@H]3[C@@H]2C)cc1	0.303309
ZINC000000898732	COc1cc2c[n+](C)c3c4cc5c(cc4ccc3c2cc1OC)OCO5	0.303176
ZINC000085510824	C[C@@H]1C[C@H](O)[C@H]2[C@H](C)[C@H]3CC[C@H]4C5=C([C@H](O)[C@H]4[C@@H]3CN2C1)[C@@]1(C)CC[C@H](O)C[C@H]1CC5	0.302886
ZINC000003840922	C[C@@H]1c2nc(NC(=O)c3ccncc3)sc2C[C@]2(C)CC[C@H]([C@H](C)C(=O)N(C)CCC#N)[C@H](O)[C@@H]12	0.30283
ZINC000253388171	CC(C)C[C@@H]1OC(=O)[C@@H]2CCCN2C(=O)CCNC(=O)[C@H](Cc2ccccc2)NC(=O)[C@@H](C(C)C)N(C)C(=O)[C@@H](C(C)C)N(C)C1=O	0.302623
ZINC000077257532	CCCCCCCCCC[C@H](C)[C@@H]1OC(=O)[C@@H](CO)NC(=O)[C@@H]([C@@H](C)O)NC(=O)[C@@H](C(C)C)NC(=O)[C@H]1C	0.302602
ZINC000100058498	C=C1[C@H]2CC[C@]3([C@H]1O)[C@H]1C[C@@H]4[C@@]5(C)CCC[C@@]4([C@@H](OC5=O)O1)[C@@H]3C2	0.302586
ZINC000085546019	CC1(C)CC[C@]2(CO)[C@@H](O)C[C@]3(C)C(=CC(=O)[C@@H]4[C@@]5(C)[C@@H]6C=CC[C@@]([C@H](O)CO)([C@@H](O)C6)[C@H]5CC[C@]43C)[C@H]2C1	0.302571
ZINC000000525659	C[C@H](O)[C@H]1NC(=S)N(C)C1=O	0.302517
ZINC000095910577	CC(=O)O[C@H]1C[C@H](O)[C@@]2(C)[C@@H]3CC(=O)[C@H]4[C@H](C)C(=O)[C@]3([C@H](O)C[C@@H]2C1(C)C)[C@@H]4O	0.3025
ZINC000253387676	CC[C@H](C)[C@@H]1NC(=O)[C@@H]2CCCN2C(=O)[C@H](CC(C)C)OC(=O)CCNC(=O)[C@@H](C)N(C)C(=O)[C@@H](C(C)C)N(C)C1=O	0.30225
ZINC000067898868	COc1ccc(C(=O)N[C@H]2CC[C@]3(C)CC[C@H]([C@H](C)C(=O)NCc4ccccc4)[C@H](O)[C@H]3[C@@H]2C)cc1	0.302217
ZINC000253388329	C[C@@H]1C2=CC(=O)O[C@]2(O)C[C@@H]2[C@@H]1[C@H](O)C[C@@H]1[C@](C)(CO)CCC[C@@]12C	0.302189
ZINC000067898920	C[C@@H]1[C@@H](NC(=O)Cc2ccccc2)CC[C@]2(C)CC[C@H]([C@H](C)C(=O)NCCN3CCOCC3)[C@H](O)[C@@H]12	0.301997
ZINC000085489889	CC1=C(/C=C/C(C)=C/C=C/C(C)=C/C=C/C=C(C)/C=C/[C@@]23O[C@]2(C)CCCC3(C)C)C(C)(C)CCC1	0.301893
ZINC000002132525	CCCCCc1nc2ccc3ccccc3c2cc1CCCC	0.301776
ZINC000252463616	CC[C@H](C)[C@@H]1NC(=O)[C@@H]2CCCN2C(=O)[C@H](NC(C)=O)[C@H](C)OC(=O)[C@H](Cc2ccc(OC)cc2)N(C)C(=O)[C@@H]2CCCN2C(=O)[C@H](C(C)C)NC1=O	0.301647
ZINC000100066671	CC(C)C(=O)c1c(O)cc(O)c([C@H](C2=C(O)C(C)(C)C(=O)C(C)(C)C2=O)C(C)C)c1O	0.301631
ZINC000253531211	C[C@@]12C=CC[C@@H]1[C@@H]1CC[C@H]3C[C@H](N=[N+]=[N-])CC[C@]3(C)[C@@H]1CC2	0.301448
ZINC000013944661	CCOCCCNC(=O)[C@@H]1CC(=O)N(CCc2c[nH]c3ccc(C)cc23)C1	0.300858
ZINC000085541739	CC1=C[C@H]2O[C@@H]3C(O)(O)C[C@@](C)([C@]34CO4)[C@@]2(CO)[C@H](O)C1=O	0.300848
ZINC000012891783	CCN1CCC[C@H]1CNC(=O)[C@@H](NC(=O)c1cn(CC)c2cc3c(cc2c1=O)OCO3)C(C)C	0.300829
ZINC000012153738	Cc1c2[n+](cc3cc4c(cc13)OCO4)CCc1cc3c(cc1-2)OCO3	0.300826
ZINC000100065755	C[C@@H]1CC[C@@H]2[C@@H](C)C(=O)O[C@@H]3O[C@]4(C)CC[C@H]1[C@]32OO4	0.300783
ZINC000030883821	COCC(=O)N[C@H]1CC[C@]2(C)CC[C@@H]([C@H](C)C(=O)NCc3ccc(OC)c(OC)c3)[C@H](O)[C@H]2[C@@H]1C	0.300679
ZINC000033829774	COC(=O)[C@]1(O)[C@H]2C[C@]3([C@H](C)CC[C@]3(O)[C@]13COC3=O)[C@@H](O)C(=O)O2	0.300658
ZINC000253389645	CC1(C)CC[C@]2(C(=O)O[C@@H]3O[C@H](CO)[C@@H](O)[C@H](O)[C@H]3O)[C@H](O)C[C@]3(C)C(=CC[C@@H]4[C@@]5(C)CC[C@@H](O[C@@H]6O[C@H](CO)[C@@H](O)[C@H](O)[C@H]6O[C@@H]6O[C@H](CO)[C@@H](O)[C@H](O)[C@H]6O)C(C)(C)[C@@H]5CC[C@]43C)[C@H]2C1	0.299951
ZINC000253388172	CC(C)C[C@@H]1OC(=O)[C@@H]2CCCN2C(=O)CCNC(=O)[C@H](Cc2ccccc2)NC(=O)[C@H](C(C)C)N(C)C(=O)[C@@H](C(C)C)N(C)C1=O	0.299899
ZINC000067898875	COc1ccc(C(=O)N[C@H]2CC[C@]3(C)CC[C@@H]([C@H](C)C(=O)NCc4ccccc4OC)[C@H](O)[C@H]3[C@@H]2C)cc1	0.299501
ZINC000252506390	CC(C)[C@@H]1NC(=O)[C@@H]2CCCN2C(=O)[C@@H](C(C)C)NC(=O)[C@H](Cc2c[nH]c3ccccc23)NC(=O)[C@H](C)NC(=O)CNC1=O	0.299264
ZINC000095909679	CC[C@@H]1NC(=O)C[C@@H](c2ccccc2)NC(=O)[C@H](CO)NC(=O)[C@@H]([C@@H](C)O)NC(=O)[C@@H]2[C@@H](Cl)[C@H](Cl)CN2C1=O	0.29918
ZINC000014611890	CC(C)C(=O)c1c(O)cc(O)c2c1OC1=C(C(=O)C(C)(C)C(=O)C1(C)C)[C@@H]2C(C)C	0.299073
ZINC000004222589	C=CCOc1cc(C)c2c(c1C)[C@H](O)[C@H]([C@H](C)C(=O)NCCOC)CC2	0.298949
ZINC000002020519	C=C[C@@H]1CN2CC[C@H]1C[C@H]2[C@H](O)c1ccnc2ccc(OC)cc12	0.298693
ZINC000030883887	C[C@@H]1[C@@H](NC(=O)COc2ccccc2)CC[C@]2(C)CC[C@H]([C@H](C)C(=O)NC3CCCC3)[C@H](O)[C@@H]12	0.298567
ZINC000085493162	C=C[C@H]1[C@H](O[C@@H]2O[C@H](CO)[C@@H](O)C(O)(O)[C@H]2O[C@H](CO)NC)OC=C(C(=O)OC2CCCC2)[C@H]1/C=C/c1c[n+](CCO)cc(C(=O)O)c1/N=C(\N)NCCCO	0.298526
ZINC000085492537	CCCCC[C@@H]1C=C[C@@H](CCCCC[C@H](C(=O)O)[C@H](O)CC[C@@]2(O)[C@H]3CC[C@@H](c4ccnc(N)c4)[C@H]3C[C@H]2O)[C@H](O)C1	0.298437
ZINC000070701510	CC[C@H](C)[C@H](NC(=O)[C@@H]1Cc2c([nH]c3ccccc23)[C@@H]2c3ccccc3C(=O)N12)C(=O)NCCCOC(C)C	0.298231
ZINC000070699325	CC(C)[C@H](NC(=O)[C@@H]1Cc2c([nH]c3ccccc23)[C@@H]2c3ccccc3C(=O)N12)C(=O)N[C@@H](C(=O)O)C(C)C	0.298077
ZINC000008876689	CC[C@@H](C)[C@H](NC(=O)[C@@H](NC(=O)[C@H]1N2C(=O)c3ccccc3[C@@H]2SC1(C)C)C(C)C)C(=O)O	0.297678
ZINC000604406203	CC(=O)c1c(O)c(C)c(O)c2c1OC1=CC(=O)/C(=C(/C)Nc3ccc4c(c3)OCC(=O)N4)C(=O)[C@@]12C	0.297656
ZINC000150646202	CC(C)=CCc1cc([C@H](O)[C@@H]2NC(=O)CNC(=O)[C@H](Cc3c[nH]c4ccccc34)NC(=O)[C@@H]3CCCN3C(=O)CNC(=O)[C@H](C(C)C)NC(=O)CNC2=O)ccc1O	0.297183
ZINC000254569089	COc1ccc(NC2=C3NC(=O)C(C)=CC=C[C@H](C)[C@H](O)[C@@H](C)[C@H](O)[C@H](C)[C@H](O)[C@H](C)[C@@H](OC)C=CO[C@@]4(C)Oc5c(C)c(O)c(c(c5C4=O)C2=O)C3=O)cc1OC	0.29702
ZINC000253529888	CC(=O)N[C@H]1[C@H](O[C@@H]2O[C@H](C[C@H](O)[C@H]3O[C@@H](n4ccc(O)nc4=O)[C@H](O)[C@@H]3O)[C@H](O)[C@H](O)[C@H]2NC(=O)/C=C/CCCCCCCCCCC(C)C)O[C@H](CO)[C@@H](O)[C@@H]1O	0.296891
ZINC000150364303	CC[C@@H](C)[C@H]1C(=O)N2CCC[C@@H]2C(=O)N(C)CC(=O)N(C)[C@H](Cc2ccccc2)C(=O)N(C)[C@H](C(C)C)C(=O)N2CCC[C@@H]2C(=O)N(C)[C@H](Cc2ccccc2)C(=O)N(C)[C@@H]([C@H](C)O)C(=O)N1C	0.296656
ZINC000003872044	COc1ccc2c(c[n+](C)c3c4cc5c(cc4ccc23)OCO5)c1OC	0.296471
ZINC000026977193	CC[C@H](C)[C@H]1C(=O)O[C@H](C(C)C)C(=O)N(C)[C@@H]([C@@H](C)CC)C(=O)O[C@H](C(C)C)C(=O)N(C)[C@@H]([C@@H](C)CC)C(=O)O[C@H](C(C)C)C(=O)N1C	0.296403
ZINC000020466283	C[C@@H]1[C@@H](NC(=O)c2ccccc2)CC[C@]2(C)CC[C@H]([C@H](C)C(=O)NCc3ccco3)[C@H](O)[C@@H]12	0.296381
ZINC000070455329	Cc1ccc(NP(=O)(N2CC2)N2CC2)cc1	0.295734
ZINC000085492520	CCCCC[C@@H]1C=C[C@@H](CCCCC[C@H](C(=O)O)[C@H](O)C[C@@H](CNC)[C@]2(O)C[C@H](Cc3ccnc(N)c3)C[C@H]2O)[C@H](O)C1	0.295654
ZINC000015968818	CC(C)[C@H](NC(=O)[C@@H]1Cc2c([nH]c3ccccc23)[C@H]2c3ccccc3C(=O)N12)C(=O)N1CCC[C@@H]1C(=O)O	0.29564
ZINC000252506388	CC(C)[C@@H]1NC(=O)[C@@H]2CCCN2C(=O)[C@@H](C(C)C)NC(=O)[C@@H](Cc2c[nH]c3ccccc23)NC(=O)[C@H](C)NC(=O)CNC1=O	0.295617
ZINC000004222584	C=CCOc1cc(C)c2c(c1C)[C@H](O)[C@@H]([C@H](C)C(=O)NC1CC1)CC2	0.295561
ZINC000008453820	CCCCCCCCCCCCC(CCCCCCCCCCCC)CO[C@@H]1O[C@H](CO)[C@@H](O)[C@H](O)[C@H]1NC(C)=O	0.295421
ZINC000252463617	CC[C@H](C)[C@@H]1NC(=O)[C@@H]2CCCN2C(=O)[C@H](NC(C)=O)[C@H](C)OC(=O)[C@H](Cc2ccc(OC)cc2)N(C)C(=O)[C@H]2CCCN2C(=O)[C@H](C(C)C)NC1=O	0.295194
ZINC000085492621	CCCCC[C@@H]1C=C[C@@H](CCCCC[C@H](C(=O)O)[C@H](O)CC[C@]2(O)C[C@@H](CNCC)[C@H](Cc3ccnc(N)c3)C2)[C@H](O)C1	0.294992
ZINC000020467139	COCCC(=O)N[C@H]1CC[C@]2(C)CC[C@H]([C@H](C)C(=O)NCc3cc(F)cc(F)c3)[C@H](O)[C@H]2[C@@H]1C	0.294788
ZINC000225259971	CC(C)[C@@H]1NC(=O)[C@@H]2CCCN2C(=O)[C@H](C(C)C)NC(=O)[C@H](Cc2c[nH]c3ccccc23)NC(=O)[C@H](C)NC(=O)CNC1=O	0.29472
ZINC000004027095	CCCCC[C@@H]1OC[C@]2(CO)[C@H](C)C=C(C)[C@H]1[C@H]2C	0.294383
ZINC000085493217	C=C[C@H]1[C@H](O[C@@H]2O[C@H](CO)[C@@H](O)C(O)(O)[C@H]2OCNC)OC=C(C(=O)OC2CCCCC2)[C@H]1/C=C/c1c[n+](CCO)cc(C(=O)O)c1/N=C(\N)NCCCO	0.294162
ZINC000016032976	CC(C)[C@H](NC(=O)[C@@H]1Cc2c([nH]c3ccccc23)[C@H]2c3ccccc3C(=O)N12)C(=O)N[C@H](C(=O)O)[C@@H](C)O	0.293915
ZINC000020466277	C[C@@H]1[C@@H](NC(=O)c2ccccc2)CC[C@]2(C)CC[C@H]([C@H](C)C(=O)NCc3ccc(F)cc3)[C@H](O)[C@@H]12	0.293892
ZINC000012887972	CCCCNC(=O)[C@@H](NC(=O)[C@@H]1Cc2c([nH]c3ccccc23)[C@@H]2c3ccccc3C(=O)N12)[C@@H](C)CC	0.293888
ZINC000004098317	CC1=C[C@H]2O[C@@H]3[C@H](O)C[C@@](C)([C@@]34CO4)[C@@]2(CO)[C@H](O)C1=O	0.293883
ZINC000095912070	CCCCCCCCC/C=C/CC/C=C/[C@@H](O)[C@H](CO)NC(=O)[C@H](O)CCCCCCCCCCCCCCC	0.293706
ZINC000014593831	Cc1c(O)cc(O)c(C(=O)C(C)C)c1O	0.293641
ZINC000253390290	CC(C)=CCc1cc([C@H](O)[C@@H]2NC(=O)CNC(=O)[C@H](Cc3c[nH]c4ccccc34)NC(=O)[C@@H]3CCCN3C(=O)CNC(=O)[C@@H](C(C)C)NC(=O)CNC2=O)ccc1O	0.293459
ZINC000252463583	C=C(C(=O)OC)[C@@H]1[C@H](O)C[C@]2(C)[C@H](O)CCC(=O)[C@H]2[C@@H]1O	0.29341
ZINC000000406967	C=C(C)[C@@H]1CC[C@H](C)C[C@@H]1OC(C)=O	0.293393
ZINC000100029028	CCCCCCCCCCCCCCCCCC(=O)NCCOCc1ccccc1	0.293391
ZINC000085492642	CCCCC[C@@H]1C=C[C@@H](CCCCC[C@H](C(=O)O)[C@H](O)CC[C@@]2(O)C[C@@H](CC3=C[CH+]N=C3)C3(CCCC3)C2)[C@H](O)C1	0.293001
ZINC000003977951	CCC[C@@H]1C[C@@H](C(=O)N[C@@H]([C@H](C)O)[C@H]2O[C@H](SC)[C@H](O)[C@@H](O)[C@H]2O)N(C)C1	0.292713
ZINC000008790397	CC[C@@H](C)[C@@H](CO)NC(=O)[C@H](C)NC(=O)[C@H]1N2C(=O)c3ccccc3[C@@H]2SC1(C)C	0.292653
ZINC000952844959	Cc1cc(C)n([C@@H]2[C@@H](O)[C@H](N(C)C)[C@H]3CO[C@@H]2O3)n1	0.292577
ZINC000070455227	CC(C)(O)[C@@H]1CC[C@@]2(C)[C@H](O)CC[C@](C)(O)[C@H]2[C@@H]1O	0.292406
ZINC000005191236	OC[C@H]1CCCOC1	0.292305
ZINC000253390292	CC(C)=CCc1cc([C@H](O)[C@@H]2NC(=O)CNC(=O)[C@H](Cc3c[nH]c4ccccc34)NC(=O)[C@H]3CCCN3C(=O)CNC(=O)[C@H](C(C)C)NC(=O)CNC2=O)ccc1O	0.292246
ZINC000040976869	C/C(=C\CC/C(C)=C/CC/C=C(\C)CC/C=C(\C)CCC=C(CO)CO)CCC=C(CO)CO	0.292009
ZINC000000058162	O=C(Cc1ccc(Cl)cc1)c1c(O)cc(O)cc1O	0.29195
ZINC000085493289	C=C[C@H]1[C@H](O[C@@H]2O[C@H](CO)[C@@H](O)C(O)(O)[C@H]2OCNC)OC=C(C(=O)OC)[C@H]1/C=C/c1c[n+](CCO)cc(C(=O)O)c1/N=C(\N)NC	0.29182
ZINC000085645498	CCCCCCCCCCCCCCCC/C=C/CC[C@@H](O)[C@@H](O)C[C@H](O)[C@H](CO)NC(=O)[C@H](O)CC[C@H](CC)CCCCCCCCC	0.291701
ZINC000085492867	CCCCC[C@H]1C=C[C@H](CCCCC[C@H](C(=O)O)[C@H](O)C[C@H](CNC)C2(O)CCCCC2)CC1	0.291506
ZINC000004085299	C[C@@H](O)[C@@H](NC(=O)[C@H]1N2C(=O)c3ccccc3[C@@H]2SC1(C)C)C(=O)O	0.291432
ZINC000031161461	CC1(C)C[C@H](O)C[C@@]2(C)[C@H]1[C@H](O)C=C1COC(=O)[C@]12O	0.291369
ZINC000252463615	CC[C@H](C)[C@@H]1NC(=O)[C@@H]2CCCN2C(=O)[C@H](NC(C)=O)[C@H](C)OC(=O)[C@H](Cc2ccc(OC)cc2)N(C)C(=O)[C@@H]2CCCN2C(=O)[C@@H](C(C)C)NC1=O	0.290922
ZINC000002139372	CCCCCC[C@@H]1OC[C@]2(CO)[C@@H](C)C=C(C)[C@H]1[C@@H]2C	0.290908
ZINC000253409563	CC(=O)c1c(O)c(C)c(O)c2c1OC1=CC(=O)/C(=C(/C)NCCNC(=O)c3n[nH]c(N)n3)C(=O)[C@@]12C	0.290786
ZINC000034300432	C[C@@H]1C=C[C@@]2(O)[C@@]13C[C@@H](OC(=O)[C@@H]3O)[C@@]1(O)C(=O)OC[C@]12C	0.290697
ZINC000218776694	CN(C)[C@H](C(=O)O)c1ccn(C)n1	0.290613
ZINC000248331111	CC1(C)C(=O)CC[C@]2(C)[C@@H]1[C@H](O)C=C1COC(=O)[C@@]12O	0.290461
ZINC000100743032	CC1=C[C@@H](C)[C@@]2(CO)CO[C@H](C)[C@H]1[C@@H]2C	0.290328
ZINC000103568105	CC[C@H](C)C(=O)C1=C(O)C(C)(C)C(O)=C(Cc2c(O)c(C)c(O)c(C(=O)C(C)C)c2O)C1=O	0.290073
ZINC000067910490	CC(C)C[C@@H]1OC(=O)[C@H]2CCCN2C(=O)CCNC(=O)[C@@H](Cc2ccccc2)NC(=O)[C@@H](C(C)C)N(C)C(=O)[C@H](C(C)C)N(C)C1=O	0.289714
ZINC000085546101	CCCCCC[C@]12CC[C@H](O)[C@@](C)(CO)[C@H]1CC[C@]1(C)[C@@H]2C(=O)C=C2[C@H]3CC(C)(C)CC[C@]3(CO)[C@@H](O)C[C@]21C	0.289681
ZINC000085493381	C=C[C@H]1[C@H](O[C@@H]2O[C@H](CO)[C@@H](O)C(O)(O)[C@H]2OCNC)OC=C(C(=O)OC2(O)CCCCC2)[C@@]1(O)/C=C/c1cc(C(=O)O)c[n+](CCO)c1	0.289519
ZINC000059586613	CC1=C[C@@H](CCl)[C@]2(C)C[C@]3(O)OC(=O)C(C)=C3[C@H](O)[C@H]12	0.289413
ZINC000253390289	CC(C)=CCc1cc([C@H](O)[C@@H]2NC(=O)CNC(=O)[C@H](Cc3c[nH]c4ccccc34)NC(=O)[C@H]3CCCN3C(=O)CNC(=O)[C@@H](C(C)C)NC(=O)CNC2=O)ccc1O	0.289088
ZINC000067910486	CC(C)C[C@@H]1OC(=O)[C@H]2CCCN2C(=O)CCNC(=O)[C@@H](Cc2ccccc2)NC(=O)[C@@H](C(C)C)N(C)C(=O)[C@@H](C(C)C)N(C)C1=O	0.289
ZINC000085505833	CCCCCC/C=C\C[C@H](CCC(C)C)CC[C@H](CCN)[C@H](CCc1ccccc1)[C@H](C(=O)O)[C@H](C)O	0.28897
ZINC000072320616	CC(C)[C@H]1NC(=O)[C@H]2CCCN2C(=O)[C@@H](C(C)C)NC(=O)[C@H](Cc2c[nH]c3ccccc23)NC(=O)[C@H](C)NC(=O)CNC1=O	0.288601
ZINC000252506389	CC(C)[C@@H]1NC(=O)[C@@H]2CCCN2C(=O)[C@H](C(C)C)NC(=O)[C@@H](Cc2c[nH]c3ccccc23)NC(=O)[C@H](C)NC(=O)CNC1=O	0.288496
ZINC000070455363	CC1(C)[C@@H](O)CC[C@@]2(C)[C@@H]1CC[C@]1(C)[C@@H]2CC=C2[C@H]3C[C@](C)(CO)CC[C@]3(CO)[C@@H](O)C[C@]21C	0.28842
ZINC000604382377	CC(C)c1nccc(C[C@@H]2[C@@H](CO)[C@H](O)C[C@H]2NC2CCC2)n1	0.288386
ZINC000015970013	CC[C@@H](C)[C@H](NC(=O)[C@@H]1Cc2c([nH]c3ccccc23)[C@H]2c3ccccc3C(=O)N12)C(=O)NCCCOC(C)C	0.288371
ZINC000008790460	CC[C@@H](C)[C@H](NC(=O)[C@H]1N2C(=O)c3ccccc3[C@H]2SC1(C)C)C(=O)N[C@H](C)C(=O)O	0.288281
ZINC000000525657	C[C@H](O)[C@@H]1NC(=S)N(C)C1=O	0.28813
ZINC000049600297	C[C@H]1CC(=O)[C@@]2(C)C1=CC(=O)[C@@]1(C)[C@H]3C(=O)O[C@H]([C@@H]3C)[C@H](O)[C@H]21	0.288099
ZINC000005894686	CCCCOCCCNC(=O)c1cc2c([nH]c3ccccc32)c(-c2ccc(C)cc2)n1	0.287997
ZINC000012887837	CCCCCCNC(=O)[C@H](C)NC(=O)[C@@H]1Cc2c([nH]c3ccccc23)[C@@H]2c3ccccc3C(=O)N12	0.287991
ZINC000031158263	CC[C@H](C)[C@H]1NC(=O)[C@H](C(C)C)NC(=O)[C@H]2CSSC[C@@H](NC(=O)[C@H]([C@H](C)CC)NC1=O)C(=O)N2	0.287928
ZINC000031158277	CC[C@H](C)[C@@H]1NC(=O)[C@@H]([C@H](C)CC)NC(=O)[C@H](C(C)C)NC(=O)[C@H]2CSSC[C@@H](NC1=O)C(=O)N2	0.287928
ZINC000085493158	C=C[C@H]1[C@H](O[C@@H]2O[C@H](CO)[C@@H](O)C(O)(O)[C@H]2O[C@H](CO)NC)OC=C(C(=O)OC2CCCCC2)[C@H]1/C=C/c1c[n+](CCO)cc(C(=O)O)c1/N=C(\N)NCCCO	0.287814
ZINC000038139907	CC(C)[C@H](NC(=O)[C@@H]1Cc2c([nH]c3ccccc23)[C@@H]2c3ccccc3C(=O)N12)C(=O)N1CCC[C@@H]1C(=O)O	0.28755
ZINC000070700539	CC(C)[C@H](NC(=O)[C@@H]1Cc2c([nH]c3ccccc23)[C@@H]2c3ccccc3C(=O)N12)C(=O)N[C@H](C(=O)O)[C@@H](C)O	0.287437
ZINC000020467103	COCCC(=O)N[C@H]1CC[C@]2(C)CC[C@H]([C@H](C)C(=O)NCc3ccc(OC)cc3)[C@H](O)[C@H]2[C@@H]1C	0.287388
ZINC000038139481	C[C@@H]1CC[C@@H]2[C@@H](C)C(=O)O[C@@H]3O[C@@]4(C)CC[C@H]1[C@]32OO4	0.287156
ZINC000095486243	CC1(C)CC[C@@]2(C(=O)O)[C@@H](C1)C1=CC[C@H]3[C@@]4(C)C[C@H](O)C[C@@](C)(C(=O)O)[C@H]4CC[C@@]3(C)[C@]1(C)C[C@H]2O	0.286976
ZINC000004027239	CC(C)[C@@H]1CC[C@@H](C)C[C@H]1O[C@@H]1C=CC(=O)O1	0.286952
ZINC000067910488	CC(C)C[C@H]1OC(=O)[C@H]2CCCN2C(=O)CCNC(=O)[C@@H](Cc2ccccc2)NC(=O)[C@@H](C(C)C)N(C)C(=O)[C@H](C(C)C)N(C)C1=O	0.286607
ZINC001077996755	C/C=C1/CN2[C@@H]3C[C@@H]1[C@](CO)(C(=O)OC)[C@H]2Cc1c3[nH]c2ccccc12	0.286492
ZINC000098001195	CCCCCCCCCCCCCCCCCCNC(=O)c1ccc(NC(=O)CCCCC)cc1	0.286062
ZINC000072320614	CC(C)[C@H]1NC(=O)[C@H]2CCCN2C(=O)[C@@H](C(C)C)NC(=O)[C@@H](Cc2c[nH]c3ccccc23)NC(=O)[C@H](C)NC(=O)CNC1=O	0.28556
ZINC000095919319	CCCCCCCCC/C=C/CCC[C@@H](O)[C@@H](O)C[C@@H](O)NC(=O)[C@H](O)CCCCCCCCCCCCCCCCCCCC	0.285363
ZINC000254291128	COc1ccc(NC2=C3NC(=O)C(C)=CC=C[C@H](C)[C@H](O)[C@@H](C)[C@H](O)[C@H](C)[C@H](OC(C)=O)[C@H](C)[C@@H](OC)C=CO[C@@]4(C)Oc5c(C)c(O)c(c(c5C4=O)C2=O)C3=O)cc1OC	0.285189
ZINC000033831478	CC(C)[C@](O)(C(=O)OCC1=CCN2CCC[C@@H]12)[C@@H](C)O	0.285073
ZINC000070699383	C[C@H](NC(=O)[C@H](Cc1c[nH]c2ccccc12)n1c(=O)[nH]c2ccccc2c1=O)C(=O)N[C@H](C(=O)O)[C@H](C)O	0.284983
ZINC000252463618	CC[C@H](C)[C@@H]1NC(=O)[C@@H]2CCCN2C(=O)[C@H](NC(C)=O)[C@H](C)OC(=O)[C@H](Cc2ccc(OC)cc2)N(C)C(=O)[C@H]2CCCN2C(=O)[C@@H](C(C)C)NC1=O	0.284565
ZINC000077257540	CC[C@@H]1NC(=O)C[C@@H](c2ccccc2)NC(=O)[C@@H](CO)NC(=O)[C@@H]([C@@H](C)O)NC(=O)[C@H]2[C@@H](Cl)[C@@H](Cl)CN2C1=O	0.284521
ZINC000253389646	CC1(C)CC[C@]2(C(=O)O[C@@H]3O[C@H](CO)[C@@H](O)[C@H](O)[C@H]3O)[C@H](O)C[C@]3(C)C(=CC[C@@H]4[C@@]5(C)CC[C@@H](O[C@@H]6O[C@H](CO)[C@@H](O)[C@H](O)[C@H]6O[C@@H]6O[C@H](CO)[C@@H](O)[C@H](O)[C@H]6O)C(C)(C)[C@H]5CC[C@]43C)[C@H]2C1	0.284491
ZINC000019322800	CC(C)C12CN3CC(C(C)C)(CN(C1)C3c1ccccn1)C2O	0.284402
ZINC000013459996	CO[C@@H]1CCC(=O)c2cccc(O)c21	0.284072
ZINC000000519512	CC1=C[C@H](C)[C@H]2CO[C@@H](c3ccc[n+](C)c3)[C@@H]1[C@@H]2C	0.284031
ZINC000001585084	CC1=C(Cl)C(=O)c2c(O)cccc2C1=O	0.283934
ZINC000035807385	CC(C)[C@H](NC(=O)[C@@H]1Cc2c([nH]c3ccccc23)[C@H]2c3ccccc3C(=O)N12)C(=O)N1CCC[C@H]1C(=O)O	0.283756
ZINC000067910485	CC(C)C[C@H]1OC(=O)[C@H]2CCCN2C(=O)CCNC(=O)[C@@H](Cc2ccccc2)NC(=O)[C@@H](C(C)C)N(C)C(=O)[C@@H](C(C)C)N(C)C1=O	0.283426
ZINC000085645495	CCCCCCCCCCCCCC/C=C/CC[C@@H](O)[C@@H](O)C[C@H](O)[C@H](CO)NC(=O)[C@H](O)CCCCCCCCCCCCC	0.283325
ZINC000004085308	CC[C@@H](C)[C@H](NC(=O)[C@@H]1N2C(=O)C[C@H]2S(=O)(=O)C1(C)C)C(=O)O	0.283297
ZINC000039477180	C=C1C(=O)[C@@]23[C@H](O)C[C@@H]4C(C)(C)[C@@H](OC(C)=O)CC[C@@]4(C)[C@]2(O)CC[C@@H]1[C@H]3O	0.283199
ZINC000252587251	CC[C@H](C)[C@H](CO)NC(=O)[C@@H]([C@H](C)CC)N1Cc2ccccc2C1=O	0.283111
ZINC000824595801	COc1cc([C@@H](CC(=O)N[C@@H](Cc2ccccc2)C(N)=O)C2=C(O)[C@@]3(Oc4c(Cl)c(OC)cc(OC)c4C3=O)[C@H](C)CC2=O)ccc1O	0.282991
ZINC000067854542	CC(C)[C@@H]1NC(=O)CNC(=O)[C@@H]2CCCN2C(=O)[C@H](Cc2c[nH]c3ccccc23)NC(=O)CNC(=O)[C@H]([C@@H](O)c2ccc(O)cc2)NC(=O)CNC1=O	0.282917
ZINC000033833874	C=C1C(=O)[C@]23C[C@H]1C[C@H](OC(C)=O)[C@H]2[C@]1(C)C[C@H](O)[C@H](OC(C)=O)C(C)(C)[C@H]1[C@H](O)C3	0.28291
ZINC000015959234	CC(C)[C@H](NC(=O)[C@@H](NC(=O)[C@@H]1Cc2c([nH]c3ccccc23)[C@H]2c3ccccc3C(=O)N12)C(C)C)C(=O)O	0.282744
ZINC000514288282	CO[C@@H]1C2=C(COC2=O)[C@]2(C)CCCC(C)(C)[C@@H]2[C@@H]1O	0.282581
ZINC000095628003	CC1=C(C#C/C(C)=C/C=C/C(C)=C/C=C/C=C(C)/C=C/C=C(C)/C=C/C2=C(C)C[C@@H](O)CC2(C)C)C(C)(C)C[C@H](O)C1	0.282501
ZINC000253401408	CC(=O)c1c(O)c(C)c(O)c2c1OC1=CC(=O)/C(=C(/C)NCCC(=O)NCc3cc(=O)n(C)c(=O)n3C)C(=O)[C@@]12C	0.282475
ZINC000000519288	CC1=C[C@H](C)[C@@]2(CO)COC[C@@H]1[C@@H]2C	0.282395
ZINC000085505578	C[C@H](O)[C@H](C(=O)O)[C@@H]1[C@@H](CCN)[C@H](CCC/C=C\[C@H](O)CC2CCCCC2)C=C[C@H]1Cc1ccccc1	0.282273
ZINC000015894201	COCCCNC(=O)[C@H]1[C@@H]2C=C[C@@]3(CN(CCc4c[nH]c5ccccc45)C(=O)[C@H]13)O2	0.282264
ZINC000005158000	C=C[C@@H](O)CSC#N	0.282227
ZINC000103541241	CC1=C[C@@H]2C(=O)c3cc(O)cc(O)c3C(=O)[C@@H]2C(O)=C1	0.282195
ZINC000604382134	CC(C)c1nccc(C[C@@H]2[C@@H](CO)[C@H](O)C[C@H]2NCC2CC2)n1	0.282114
ZINC000020467403	C[C@@H]1[C@@H](NS(C)(=O)=O)CC[C@]2(C)CC[C@H]([C@H](C)C(=O)N3CCCCC3)[C@H](O)[C@@H]12	0.281967
ZINC000253529846	CC(=O)N[C@H]1[C@H](O[C@@H]2O[C@H](C[C@H](O)[C@H]3O[C@@H](n4ccc(O)nc4=O)[C@H](O)[C@@H]3O)[C@H](O)[C@H](O)[C@H]2NC(=O)/C=C/CCCCCCCCCCCC(C)C)O[C@H](CO)[C@@H](O)[C@@H]1O	0.281652
ZINC000105155456	C=C[C@H]1[C@H](O[C@@H]2O[C@H](CO)[C@@H](O)[C@H](O)[C@H]2O)OC=C2C(=O)N3CCc4c([nH]c5ccccc45)[C@@H]3C[C@@H]21	0.281633
ZINC000095914759	C=C1[C@@H]2CC[C@@H]3[C@@]45CO[C@](O)([C@@H](O)[C@@H]4[C@](C)(CO[C@@H]4O[C@H](CO)[C@@H](O)[C@H](O)[C@H]4O)[C@@H](O)C[C@H]5O)[C@]3(C2)[C@@H]1O	0.28147
ZINC000033829817	C=C[C@H]1C=CCS[S@@]1=O	0.281301
ZINC000037458913	CCOC(=O)[C@H](CC)NC	0.281278
ZINC000252587250	CC[C@H](C)[C@H](CO)NC(=O)[C@H]([C@H](C)CC)N1Cc2ccccc2C1=O	0.28121
ZINC000004084592	CC1(C)S[C@H]2c3ccccc3C(=O)N2[C@@H]1C(=O)N1CCC[C@@H]1C(=O)O	0.28095
ZINC000085493278	C=C[C@H]1[C@H](O[C@@H]2O[C@H](CO)[C@@H](O)[C@H](O)[C@H]2OCC)OC=C(C(=O)OC)[C@H]1/C=C/c1c[n+](CCO)cc(C(=O)O)c1/N=C(\N)NCCCO	0.280914
ZINC000033831221	CC[C@H](C)[C@H](C(=O)N[C@H]1C(=O)N[C@@H](CC(C)C)C(=O)N/C=C\c2ccc(cc2)O[C@H]1C(C)C)N(C)C	0.280898
ZINC000077257539	CC[C@H]1NC(=O)C[C@@H](c2ccccc2)NC(=O)[C@@H](CO)NC(=O)[C@@H]([C@@H](C)O)NC(=O)[C@H]2[C@@H](Cl)[C@@H](Cl)CN2C1=O	0.280835
ZINC000257479609	OCC1=C[C@H](O)[C@@]2(O[C@H]3O[C@@H](CO)[C@H](O)[C@@H](O)[C@@H]3O)C=CO[C@H](O[C@@H]3O[C@H](CO)[C@H](O)[C@@H](O)[C@@H]3O)[C@H]12	0.280671
ZINC000252515266	C[C@@H]1CC[C@H](O)[C@]2(C)CC[C@H](C(C)(C)O)[C@H](O)[C@@H]12	0.280656
ZINC000035465110	C[C@H]1C2=CC(=O)O[C@]2(O)C[C@@H]2[C@H]1[C@H](O)C[C@@H]1[C@@](C)(CO)CCC[C@@]12C	0.280594
ZINC000020466451	C[C@@H]1[C@@H](NC(=O)c2ccc(C#N)cc2)CC[C@]2(C)CC[C@H]([C@H](C)C(=O)NC3CCCC3)[C@H](O)[C@@H]12	0.280228
ZINC000085493425	C=C[C@H]1[C@H](O[C@@H]2O[C@H](CO)[C@@H](O)C(O)(O)[C@H]2OCNC)OC=C(C(=O)OC2CCCCC2)[C@@]1(O)/C=C/c1cc(C(=O)O)c[n+](CCO)c1	0.279489
ZINC000012296361	O=C(CCc1c[nH]c2ccccc12)NCCNC(=O)CCc1c[nH]c2ccccc12	0.279142
ZINC000031158958	C[C@H]1CC(=O)C2=C(C1)[C@@H](O)[C@H](O)[C@@]1(O)[C@H]2C(=O)c2cccc(O)c2[C@@H]1O	0.279046
ZINC000095099415	CN1C(=O)[C@@H](O)[C@](O)(c2ccccc2)[C@@H]1[C@@H](O)c1ccccc1	0.278693
ZINC000085492667	CCCCC[C@@H]1C=C[C@@H](CCCCC[C@H](C(=O)O)[C@H](O)CC[C@]2(O)C[C@@H](CNCC)[C@H](CC3=C[CH+]N=C3)C2)[C@H](O)C1	0.278678
ZINC000028638512	C=C1C(=O)[C@]23C[C@H]1C[C@H](O)[C@H]2[C@]1(C)CCC(=O)C(C)(C)[C@H]1[C@@H](O)C3	0.278468
ZINC000085809075	CCCCCCCCCCCCCCCCCCCCCCCCCCC(=O)OC[C@H](O)CO	0.278022
ZINC000070454157	CC[C@H](C)[C@H](C(=O)N[C@@H]1C(=O)N[C@@H](Cc2ccccc2)C(=O)NC[C@H](O)c2ccc(cc2)O[C@@H]1C(C)C)N(C)C	0.277936
ZINC000012490002	C=CCNC(=O)N[C@@H]1[C@H]2CO[C@H](O2)[C@H](N(C)CCc2ccccn2)[C@H]1O	0.277869
ZINC000072320615	CC(C)[C@H]1NC(=O)[C@H]2CCCN2C(=O)[C@@H](C(C)C)NC(=O)[C@H](Cc2c[nH]c3ccccc23)NC(=O)[C@@H](C)NC(=O)CNC1=O	0.277838
ZINC000604382681	Cc1nccc(C[C@@H]2[C@@H](CO)[C@H](O)C[C@H]2NCC(C)C)n1	0.277709
ZINC000020466875	C[C@@H]1[C@@H](NC(=O)Cc2ccccc2)CC[C@]2(C)CC[C@H]([C@H](C)C(=O)N3CCCCC3)[C@H](O)[C@@H]12	0.277701
ZINC000095933324	CC(C)=CCC/C(C)=C/CC/C(C)=C/CC/C=C(\C)CC/C=C(\C)CC/C=C(\CO)C(O)(O)O	0.277501
ZINC000085492564	CCCCC[C@@H]1C=C[C@@H](CCCCC[C@H](C(=O)O)[C@H](O)CC[C@]2(O)C[C@H](Cc3ccnc(N)c3)C[C@H]2O)[C@H](O)C1	0.277379
ZINC000604382084	OC[C@H]1[C@H](O)C[C@@H](NCc2ccccn2)[C@@H]1Cc1ccnc(C2CC2)n1	0.277365
ZINC000043760965	COC[C@@H]1O[C@@H](O)[C@@H](OC)[C@H](OC)[C@H]1OC	0.277362
ZINC000000140329	CCOc1ccc(/C=C/[N+](=O)[O-])cc1OCC	0.277288
ZINC000253501077	COC(=O)C1=CO[C@@H](O[C@H]2O[C@@H](CO)[C@H](O)[C@@H](O)[C@@H]2O)[C@@H]2C(CO)=C[C@H](O)[C@@H]12	0.277249
ZINC000604382700	OC[C@H]1[C@H](O)C[C@@H](NCc2cccnc2)[C@@H]1Cc1ccnc(C2CC2)n1	0.277214
ZINC000253369302	C=C1C(=O)O[C@@H]2CC(C)=C([C@H](C)CCCO)[C@H](O)[C@H]12	0.277169
ZINC000070700575	CC[C@H](C)[C@H](NC(=O)[C@H](Cc1ccccc1)n1c(=O)[nH]c2ccccc2c1=O)C(=O)N[C@H](C(=O)O)[C@@H](C)O	0.276844
ZINC000067898906	C[C@@H]1[C@@H](NC(=O)c2ccc(C#N)cc2)CC[C@]2(C)CC[C@H]([C@H](C)C(=O)NCc3ccccn3)[C@H](O)[C@@H]12	0.276544
ZINC000218776602	CN(C)[C@@H](C(=O)O)c1ccn(C)n1	0.276485
ZINC000000517628	Cc1nc2ccc(C(=O)O)cc2c2c1C[C@@H](CN)O2	0.27628
ZINC000020465915	CN(CCc1ccccn1)[C@@H]1[C@H](O)[C@H](CO)O[C@@H]1CNC1CCOCC1	0.276252
ZINC000085645490	CCCCCCCCCCCCCCCC/C=C/CC[C@@H](O)[C@@H](O)C[C@H](O)[C@H](CO)NC(=O)[C@H](O)CCCCCCCCCCCCC	0.275533
ZINC000070701431	CC(C)[C@H](NC(=O)[C@@H]1Cc2c([nH]c3ccccc23)[C@@H]2c3ccccc3C(=O)N12)C(=O)N1CCC[C@H]1C(=O)O	0.275511
ZINC000001611274	CC[C@@]1(O)C(=O)OCc2c1cc1n(c2=O)Cc2cc3c(CN(C)C)c(O)ccc3nc2-1	0.275495
ZINC000253594647	Cc1c([C@H](C)[C@@H]2NC[C@@H](C)C[C@@H]2O)ccc2c1C[C@@H]1[C@H]2CC=C2C[C@@H](O[C@H]3O[C@@H](CO)[C@H](O)[C@@H](O)[C@@H]3O)CC[C@]21C	0.275361
ZINC000079214514	NCC[C@H](O)C(=O)N[C@@H]1C[C@H](N)[C@@H](O[C@H]2O[C@H](CN)[C@@H](O)[C@H](O)[C@H]2O)[C@H](O)[C@H]1O[C@@H]1O[C@H](CO)[C@@H](O)[C@H](N)[C@H]1O	0.275111
ZINC000253387651	C[C@H](O)[C@H](NC(=O)CCCNC(=O)CCC(=O)O[C@@H]1O[C@H]2O[C@@]3(C)CC[C@H]4[C@H](C)CC[C@H]([C@H]1C)[C@@]24OO3)C(=O)O	0.274908
ZINC000008791119	CC[C@@H](C)[C@H](NC(=O)[C@H]1N2C(=O)c3ccccc3[C@H]2SC1(C)C)C(=O)N[C@@H](C)C(=O)O	0.27472
ZINC000020467088	COCCC(=O)N[C@H]1CC[C@]2(C)CC[C@H]([C@H](C)C(=O)NCc3ccc(F)cc3)[C@H](O)[C@H]2[C@@H]1C	0.27455
ZINC000038515577	COC(=O)C[C@@H]1C(C(=O)OC)=CO[C@H](O[C@@H]2O[C@H](CO)[C@@H](O)[C@H](O)[C@H]2O)[C@@H]1[C@H](C)OC(C)=O	0.274412
ZINC000004777749	CN1CCCC[C@H]1[C@H](O)c1ccccc1	0.274373
ZINC000004085474	CC1(C)S[C@H]2c3ccccc3C(=O)N2[C@@H]1C(=O)N1CCC[C@H]1C(=O)O	0.274262
ZINC000000517627	Cc1nc2ccc(C(=O)O)cc2c2c1C[C@H](CN)O2	0.274157
ZINC000604382195	CC(C)(C)c1nccc(C[C@@H]2[C@@H](CO)[C@H](O)C[C@H]2NCC2CCCCC2)n1	0.273188
ZINC000012889093	CC[C@H](C)[C@H](NC(=O)[C@H]1N2C(=O)c3ccccc3[C@H]2SC1(C)C)C(=O)NCCCc1ccccc1	0.273126
ZINC000072320613	CC(C)[C@H]1NC(=O)[C@H]2CCCN2C(=O)[C@@H](C(C)C)NC(=O)[C@@H](Cc2c[nH]c3ccccc23)NC(=O)[C@@H](C)NC(=O)CNC1=O	0.273123
ZINC000096023837	CC(C)[C@@H]1CC[C@@](C)(O)[C@@H]2CC[C@](C)(O)[C@H]2[C@@H]1O	0.272948
ZINC000085493219	C=C[C@H]1[C@H](O[C@@H]2O[C@H](CO)[C@@H](O)C(O)(O)[C@H]2OCC)OC=C(C(=O)OC)[C@H]1/C=C/c1c[n+](CCO)cc(C(=O)O)c1/N=C(\N)NCCCO	0.272907
ZINC000020466736	C[C@@H]1[C@@H](NC(=O)c2cccc(F)c2)CC[C@]2(C)CC[C@H]([C@H](C)C(=O)N3CCCC3)[C@H](O)[C@@H]12	0.272887
ZINC000118917232	CC(=O)C1=CC[C@H]2[C@@H]3CC=C4C[C@@H](O)C[C@@H](O)[C@]4(C)[C@H]3[C@H](O)C[C@]12C	0.272881
ZINC000085508449	CC[C@H](C)[C@@H](NC)C(=O)N[C@@H]1C(=O)N[C@@H](CC(C)C)C(=O)N/C=C\c2ccc(cc2)O[C@@H]1C(C)C	0.272873
ZINC000085967191	CCCCCCCCCCCCCCCCCCCCCCC[C@@H]1CCC(=O)O1	0.272818
ZINC000263621489	CC(C)N[P@](=O)(O[C@@H]1C[C@H](C)CC[C@@H]1C(C)C)c1ccccc1	0.272543
ZINC000020466609	C[C@@H]1[C@@H](NC(=O)C2CC2)CC[C@]2(C)CC[C@H]([C@H](C)C(=O)NCCN3CCOCC3)[C@H](O)[C@@H]12	0.272514
ZINC000004201109	COC(=O)[C@H](NC(=O)[C@@H]1[C@@H](NC(=O)Nc2cccc(OC)c2)CCN1C(=O)c1cnccn1)C(C)C	0.272111
ZINC000020466810	COCC(=O)N[C@H]1CC[C@]2(C)CC[C@H]([C@H](C)C(=O)NCc3ccccc3OC)[C@H](O)[C@H]2[C@@H]1C	0.272041
ZINC000257600690	C=C1C(=O)[C@@]23[C@H](O)C[C@@H]4C(C)(C)CC[C@H](O)[C@]4(CO)[C@H]2CC[C@H]1[C@H]3O	0.271988
ZINC000021058524	CC(C)[C@@H](C(=O)O)N1CCOCC1	0.271982
ZINC000012888602	CC[C@H](C)[C@H](NC(=O)[C@H]1N2C(=O)c3ccccc3[C@@H]2SC1(C)C)C(=O)NCCCOC(C)C	0.271817
ZINC000020466211	COc1ccc(C(=O)N[C@H]2CC[C@]3(C)CC[C@H]([C@H](C)C(=O)NCc4ccco4)[C@H](O)[C@H]3[C@@H]2C)cc1	0.27116
ZINC000085492653	CCCCC[C@@H]1C=C[C@@H](CCCCC[C@H](C(=O)O)[C@H](O)C[C@@H](CNC)[C@]2(O)CC[C@H](CC3=C[CH+]N=C3)C2)[C@H](O)C1	0.270847
ZINC000253388331	C[C@@H]1C2=CC(=O)O[C@]2(O)C[C@@H]2[C@@H]1[C@H](O)C[C@H]1[C@@]2(C)CCC[C@@]1(C)CO	0.270807
ZINC000085642858	C[C@H]1C(=O)CC[C@H]2[C@]3(C)CC[C@@]4(C)[C@@H]5C[C@]6(C)CC[C@]5(COC6=O)[C@H](O)C[C@]4(C)[C@H]3CC[C@@]21C	0.27075
ZINC000070701508	CC[C@@H](C)[C@H](NC(=O)[C@@H]1Cc2c([nH]c3ccccc23)[C@@H]2c3ccccc3C(=O)N12)C(=O)NCCCOC(C)C	0.270701
ZINC000001529471	Oc1c(Cl)c(Cl)c(Cl)c(Cl)c1Cl	0.270362
ZINC000095911199	C=C1[C@@H]2CC[C@H]3[C@@]45CO[C@](O)([C@@H](O)[C@@H]4C(C)(C)CC[C@@H]5O)[C@@]3([C@H]1O)[C@@H]2O	0.270308
ZINC000004200939	COc1cccc(NC(=O)N[C@H]2CCN(C(=O)c3cccn3C)[C@@H]2C(=O)N2CCC[C@@H]2C(N)=O)c1	0.270265
ZINC000005904212	CCCc1nc2c(c3[nH]c4ccccc4c13)[C@H](O)CC(C)(C)C2	0.270253
ZINC000015959164	CC[C@H](C)[C@H](NC(=O)[C@@H]1Cc2c([nH]c3ccccc23)[C@H]2c3ccccc3C(=O)N12)C(=O)N1CCC[C@@H]1C(=O)O	0.270138
ZINC000067898941	C[C@@H]1[C@@H](NC(=O)COc2ccccc2)CC[C@]2(C)CC[C@H]([C@H](C)C(=O)NCc3ccccc3)[C@H](O)[C@@H]12	0.269939
ZINC000085967199	CCCCCCCCCCCCCCCCCCCCCCC[C@H]1CCC(=O)O1	0.269738
ZINC000007260862	CCCC(=O)N[C@@H]1C(=O)N2C(C(=O)O)=C(COC(C)=O)CS[C@@H]12	0.269632
ZINC000070698997	CC(C)[C@H](NC(=O)[C@@H](NC(=O)[C@@H]1Cc2c([nH]c3ccccc23)[C@@H]2c3ccccc3C(=O)N12)C(C)C)C(=O)O	0.269215
ZINC000254616155	CO[C@H]1C=CO[C@@]2(C)Oc3c(C)c(OC(=O)C(C)(C)C)c4c(c3C2=O)C(=O)C(N(C)C)=C(NC(=O)C(C)=CC=C[C@H](C)[C@H](O)[C@@H](C)[C@H](O)[C@H](C)[C@H](OC(C)=O)[C@@H]1C)C4=O	0.268822
ZINC000005904211	CCCc1nc2c(c3[nH]c4ccccc4c13)[C@@H](O)CC(C)(C)C2	0.26873
ZINC000103217401	CC[C@H](C)[C@@H]1NC(=O)[C@@H]2CCCN2C(=O)[C@H](C[C@H](C)C(=O)O)OC(=O)CCNC(=O)[C@H](C)N(C)C(=O)[C@H](C(C)C)N(C)C1=O	0.268587
ZINC000102804164	COC(=O)[C@]1([C@H](C[N+](=O)[O-])c2ccco2)C(=O)NC[C@H]1c1ccc(C)cc1	0.268549
ZINC000003838985	CSc1cccc(NC(=O)N[C@H]2CCN3C(=O)[C@@H](C(C)C)NC(=O)[C@H]23)c1	0.268371
ZINC000584908941	C[C@@H]1O[C@@H](O[C@@H]2[C@@H](CO[C@@H]3O[C@H](CO)[C@@H](O)[C@H](O)[C@H]3O)O[C@@H](O[C@@H]3CC[C@]4(C)C5=CC=C6[C@@H]7CC(C)(C)CC[C@]7(CO)[C@H](O)C[C@@]6(C)[C@]5(C)CC[C@H]4C3(C)C)[C@H](O)[C@H]2O)[C@H](O)[C@H](O)[C@H]1O	0.268219
ZINC000070700572	CC[C@@H](C)[C@H](NC(=O)[C@H](Cc1ccccc1)n1c(=O)[nH]c2ccccc2c1=O)C(=O)N[C@H](C(=O)O)[C@@H](C)O	0.268132
ZINC000604382572	CC(C)(C)c1nccc(C[C@@H]2[C@@H](CO)[C@H](O)C[C@H]2NC2CCCCC2)n1	0.267972
ZINC000077257542	CC[C@@H]1NC(=O)C[C@@H](c2ccccc2)NC(=O)[C@@H](CO)NC(=O)[C@@H]([C@@H](C)O)NC(=O)[C@H]2[C@@H](Cl)[C@H](Cl)CN2C1=O	0.267635
ZINC000079204289	CCCCc1c(C)c2nc1cc1[nH]c(c(C)c1CCCC)c(-c1ccccc1)c1nc(cc3[nH]c(c(C)c3CCCC)c2-c2ccccc2)c(CCCC)c1C	0.26755
ZINC000020466152	CC(=O)N[C@H]1CC[C@]2(C)CC[C@H]([C@H](C)C(=O)N3CCC(C)CC3)[C@H](O)[C@H]2[C@@H]1C	0.267411
ZINC000085492550	CCCCC[C@@H]1C=C[C@@H](CCCCC[C@H](C(=O)O)[C@H](O)CC[C@]2(O)C[C@@H](Cc3ccnc(N)c3)[C@H](CNCC)[C@H]2O)[C@H](O)C1	0.267346
ZINC000038139466	C=C[C@@H]1[C@@H]2C[C@@H]3c4[nH]c5ccccc5c4CCN3C(=O)C2=CO[C@@H]1O[C@@H]1O[C@H](CO)[C@@H](O)[C@H](O)[C@H]1O	0.267298
ZINC000085531505	CCCCCCCCC[C@@H](CCC)c1ccccc1	0.267152
ZINC000008876849	CC(C)[C@@H](CO)NC(=O)[C@@H](NC(=O)[C@H]1N2C(=O)c3ccccc3[C@H]2SC1(C)C)c1ccccc1	0.267134
ZINC000584908946	CO[C@H]1C=C2[C@@H]3CC(C)(C)CC[C@]3(CO)[C@H](O)C[C@@]2(C)[C@]2(C)CC[C@H]3[C@@](C)(CO)[C@H](O[C@@H]4O[C@H](C)[C@H](O)[C@H](O[C@@H]5O[C@H](CO)[C@@H](O)[C@H](O)[C@H]5O)[C@H]4O)CC[C@]3(C)[C@@H]12	0.267053
ZINC000085530216	CCCCCCCCCCCCc1cc(=O)c2ccccc2n1C	0.267015
ZINC000000899756	CC(C)[C@@](O)(C(=O)OCC1=CCN2CCC[C@@H]12)[C@@H](C)O	0.266974
ZINC000001704707	CC1=CC(=O)c2c(O)ccc(O)c2C1=O	0.266956
ZINC000085809062	CCCCCCCCCCCCCCCCCCCCCCCCCC(=O)OC[C@@H](O)CO	0.266924
ZINC000253388330	C[C@@H]1C2=CC(=O)O[C@]2(O)C[C@@H]2[C@@H]1[C@H](O)C[C@@H]1[C@@](C)(CO)CCC[C@]12C	0.26691
ZINC000067898847	C[C@@H]1c2nc(CSc3ccccc3)sc2C[C@]2(C)CC[C@H]([C@H](C)C(=O)NCCN3CCOCC3)[C@H](O)[C@@H]12	0.266741
ZINC000005191489	OC[C@@H]1CCCOC1	0.266659
ZINC000012153064	C=C(CCC[C@H](C)CCC[C@H](C)CCCC(C)C)[C@@H](O)CO	0.266512
ZINC000257394512	N=C1N[C@H](O)[C@@H]2[C@H]3O[C@@]4(O)O[C@@H]([C@H](O)[C@@]2(N1)[C@H]4O)[C@@]3(O)CO	0.266429
ZINC000003840754	C[C@@H]1c2nc(NC(=O)CC(C)(C)C)sc2C[C@]2(C)CC[C@H]([C@H](C)C(=O)N(C)CCC#N)[C@H](O)[C@@H]12	0.266427
ZINC000013459998	CO[C@H]1CCC(=O)c2cccc(O)c21	0.266419
ZINC000257521009	CC1(C)CC[C@]2(CO)C(=C3C=C[C@H]4[C@](C)(CC[C@H]5[C@@](C)(CO)[C@@H](O)CC[C@]54C)[C@@]3(C)C[C@H]2O)C1	0.266094
ZINC000095909678	CC[C@H]1NC(=O)[C@@H]2[C@@H](Cl)[C@H](Cl)CN2C(=O)[C@H]([C@@H](C)O)NC(=O)C[C@@H](c2ccccc2)NC(=O)[C@H](CO)NC1=O	0.26597
ZINC000020466293	C[C@@H]1[C@@H](NC(=O)c2ccccc2)CC[C@]2(C)CC[C@H]([C@H](C)C(=O)N(C)CCC#N)[C@H](O)[C@@H]12	0.265948
ZINC000103554607	C=C1C[C@H](O)[C@@H](O)[C@@]2(C)[C@@H]1[C@@H](O)C(=O)[C@@]1(C)[C@H]3C(=O)O[C@H]([C@@H]3C)[C@H](O)[C@@H]12	0.265875
ZINC000077257541	CC[C@H]1NC(=O)C[C@@H](c2ccccc2)NC(=O)[C@@H](CO)NC(=O)[C@@H]([C@@H](C)O)NC(=O)[C@H]2[C@@H](Cl)[C@H](Cl)CN2C1=O	0.265126
ZINC000035442705	CCCc1nnc(C[C@@H]2C[C@@H](C(C)C)[C@H](CN3CCC[C@H]3CO)C=C2C)o1	0.265052
ZINC000253388186	CC(C)[C@@H]1NC(=O)CNC(=O)[C@@H]2CCCN2C(=O)[C@H](Cc2c[nH]c3ccccc23)NC(=O)CNC(=O)[C@@H]([C@@H](O)c2ccc(O)cc2)NC(=O)CNC1=O	0.264975
ZINC000263585461	CC(=O)c1c(O)c(C)c(O)c2c1OC1=CC(=O)/C(=C(/C)N[C@@H](CC(C)C)C(N)=O)C(=O)[C@@]12C	0.264916
ZINC000004046508	CC(C)[C@H](CCN)[C@H]1CCOC(C)(C)C1	0.264484
ZINC000014593823	CC[C@H](C)C(=O)c1c(O)cc(O)c(C)c1O	0.264005
ZINC000253389643	CC1(C)CC[C@]2(C(=O)O[C@@H]3O[C@H](CO)[C@@H](O)[C@H](O)[C@H]3O)[C@H](O)C[C@]3(C)C(=CC[C@H]4[C@@]5(C)CC[C@@H](O[C@@H]6O[C@H](CO)[C@@H](O)[C@H](O)[C@H]6O[C@@H]6O[C@H](CO)[C@@H](O)[C@H](O)[C@H]6O)C(C)(C)[C@@H]5CC[C@]43C)[C@H]2C1	0.263996
ZINC000077257548	CC[C@@H]1NC(=O)[C@H]2[C@@H](Cl)[C@@H](Cl)CN2C(=O)[C@@H]([C@@H](C)O)NC(=O)C[C@@H](c2ccccc2)NC(=O)[C@H](CO)NC1=O	0.263878
ZINC000225493777	Cc1ccc2c(n1)N(C)[C@H](CO)CCN(CC1CCCCC1)C2	0.263515
ZINC000077264099	COCC(=O)NC[C@H]1OC[C@@H](N(C)C)[C@@H]1O	0.263439
ZINC000008877168	CC(C)[C@@H](CO)NC(=O)[C@H](Cc1ccccc1)NC(=O)[C@H]1N2C(=O)c3ccccc3[C@H]2SC1(C)C	0.26338
ZINC000604382677	OC[C@H]1[C@H](O)C[C@@H](NCC2CC2)[C@@H]1Cc1ccnc(-c2cccnc2)n1	0.263178
ZINC000012881858	CC[C@H](C)[C@H](NC(=O)[C@H]1N2C(=O)c3ccccc3[C@@H]2SC1(C)C)C(=O)N[C@@H](C)CO	0.263034
ZINC000085531484	CCCCCCC[C@H](CC)c1ccccc1	0.263
ZINC000085493268	C=C[C@H]1[C@H](O[C@@H]2O[C@H](CO)[C@@H](O)C(O)(O)[C@H]2O)OC=C(C(=O)OC)[C@@]1(O)/C=C/c1c[n+](CCO)cc(C(=O)O)c1/N=C(\N)NC	0.26278
ZINC000003840886	COCCNC(=O)[C@@H](C)[C@H]1CC[C@@]2(C)Cc3sc(NC(=O)c4cnccn4)nc3[C@@H](C)[C@@H]2[C@H]1O	0.262728
ZINC000095910083	C=C[C@H](O)C#CC#C[C@H](O)[C@@H](O)[C@H](Cl)CCCCCCC	0.26265
ZINC000095910056	CC(C)(O[C@@H]1O[C@H](CO)[C@@H](O)[C@H](O)[C@H]1O)[C@@H]1CC[C@@]2(CO)[C@H](O)CCC(=O)[C@@H]2C1	0.262593
ZINC000253411776	CC(=O)c1c(O)c(C)c(O)c2c1OC1=CC(=O)/C(=C(/C)NCCNC(=O)c3cc4ccccc4[nH]3)C(=O)[C@@]12C	0.262536
ZINC000257522677	C=C1C(=O)O[C@@H]2CC(C)=C([C@H](C)CCCOC(C)=O)[C@H](O)[C@H]12	0.262465
ZINC000253389648	CC1(C)CC[C@]2(C(=O)O[C@@H]3O[C@H](CO)[C@@H](O)[C@H](O)[C@H]3O)[C@H](O)C[C@]3(C)C(=CC[C@H]4[C@@]5(C)CC[C@@H](O[C@@H]6O[C@H](CO)[C@@H](O)[C@H](O)[C@H]6O[C@@H]6O[C@H](CO)[C@@H](O)[C@H](O)[C@H]6O)C(C)(C)[C@H]5CC[C@]43C)[C@H]2C1	0.262461
ZINC000095099155	C[C@@H]1OC=C2C(=O)OCC[C@H]2[C@@H]1CO	0.262236
ZINC000085645082	CCC/C=C/CCCCC[C@](O)(CO)[C@H](CO)NC(=O)[C@@H](O)CCCCCCCCCCCCCCCCCCCCCCCCCCC	0.262156
ZINC000085505620	C[C@H](O)[C@H](C(=O)O)[C@@H]1[C@@H](CCN)[C@H](CCC/C=C\CCC2CCCCC2)C=C[C@H]1C1(c2ccccc2)CCCCC1	0.261963
ZINC000030884141	CCNC(=O)N[C@H]1CC[C@]2(C)CC[C@@H]([C@H](C)C(=O)NCc3ccccc3OC)[C@H](O)[C@H]2[C@@H]1C	0.26187
ZINC000039130605	C=C(CCC[C@H](C)CCC[C@H](C)CCCC(C)C)[C@H](O)CO	0.261787
ZINC000040423387	C/C=C\[C@H](O)[C@H](O)C1=C(C)C(=O)[C@]2(O1)C(=O)N[C@@](OC)(C(=O)c1ccccc1)[C@@H]2O	0.261728
ZINC000095099420	CN1C(=O)[C@@H](O)[C@H](c2ccccc2O)[C@@H]1[C@H](O)c1ccccc1	0.261548
ZINC000155041556	CO[C@@H]1[C@]2(O)C(=O)N3C=CC(C)(C)c4[nH]c5ccccc5c4C=C3C(=O)N2[C@]23[C@H](CO)C(C)(C)N2c2ccccc2[C@]13O	0.261226
ZINC000604382369	CC(C)(C)c1nccc(C[C@@H]2[C@@H](CO)[C@H](O)C[C@H]2NC2CCCC2)n1	0.26121
ZINC000008791805	CC(C)CCNC(=O)[C@@H](NC(=O)[C@H]1N2C(=O)c3ccccc3[C@H]2SC1(C)C)C(C)C	0.261072
ZINC000077257543	CC[C@H]1NC(=O)[C@H]2[C@@H](Cl)[C@@H](Cl)CN2C(=O)[C@@H]([C@@H](C)O)NC(=O)C[C@@H](c2ccccc2)NC(=O)[C@@H](CO)NC1=O	0.26089
ZINC000077257546	CC[C@H]1NC(=O)[C@H]2[C@@H](Cl)[C@@H](Cl)CN2C(=O)[C@@H]([C@@H](C)O)NC(=O)C[C@@H](c2ccccc2)NC(=O)[C@H](CO)NC1=O	0.260653
ZINC000077257544	CC[C@@H]1NC(=O)[C@H]2[C@@H](Cl)[C@@H](Cl)CN2C(=O)[C@@H]([C@@H](C)O)NC(=O)C[C@@H](c2ccccc2)NC(=O)[C@@H](CO)NC1=O	0.260611
ZINC000004084331	C[C@H](NC(=O)[C@H](C)NC(=O)[C@H]1N2C(=O)c3ccccc3[C@H]2SC1(C)C)C(=O)O	0.260382
ZINC000004084293	C[C@H](NC(=O)[C@H]1N2C(=O)c3ccccc3[C@H]2SC1(C)C)C(=O)N[C@H](C)C(=O)O	0.260382
ZINC000013539780	OC[C@H]1O[C@H](O[C@H]2[C@H](O)[C@@H](CO)O[C@]2(O)CO)[C@H](O)[C@@H](O)[C@@H]1O	0.260371
ZINC000013135984	O=C1C=C(O)C(=O)c2c(O)cccc21	0.260369
ZINC000070665138	CCCCCCCCCCCCCCCC(=O)Nc1c(O)c2ccccc2[nH]c1=O	0.260254
ZINC000005955487	C[C@@H]1[C@H]2C[C@@]3(CC(=O)O2)[C@H](C)C[C@@H](O)[C@]3(O)[C@]1(C)CO	0.260253
ZINC000030883806	COCC(=O)N[C@H]1CC[C@]2(C)CC[C@H]([C@H](C)C(=O)NCc3ccc4c(c3)OCO4)[C@H](O)[C@H]2[C@@H]1C	0.260215
ZINC000012489950	CCNC(=O)N[C@@H]1[C@H]2CO[C@H](O2)[C@H](N(C)CCc2ccccn2)[C@H]1O	0.260195
ZINC000096023857	CC(C)=CCC/C(C)=C/CC/C(C)=C/CC/C(C)=C/CC/C(C)=C\CC/C(C)=C\CC/C(C)=C\CC/C(C)=C\CC/C(C)=C\CC/C(C)=C\CC/C(C)=C\CO	0.260118
ZINC000229762273	CC1=C[C@H]2O[C@H]3[C@H](O)C[C@@](C)([C@@]34CO4)[C@@]2(CO)[C@H](O)C1=O	0.260112
ZINC000604382261	CC(C)c1nccc(C[C@@H]2[C@@H](CO)[C@H](O)C[C@H]2NCc2cccnc2)n1	0.260085
ZINC000253505099	C[C@@H]1O[C@H](O)[C@H](O)[C@H](O)[C@H]1O[C@@H]1CC[C@@H](O[C@H]2O[C@@H](CO)[C@H](O[C@@H]3O[C@H](CO)[C@@H](O[C@@H]4O[C@H](CO)[C@H](O)[C@@H](O)[C@@H]4O)[C@H](O)[C@@H]3O)[C@@H](O)[C@@H]2O)[C@H](O)[C@@H]1O	0.260055
ZINC000020466446	C[C@@H]1[C@@H](NC(=O)c2ccc(C#N)cc2)CC[C@]2(C)CC[C@H]([C@H](C)C(=O)NC3CCCCC3)[C@H](O)[C@@H]12	0.260038
ZINC000067911403	CCCCCCCCCCCCCCCC[C@@H]1C(=O)O[C@@H](C)[C@H]1OC	0.25996
ZINC000001709414	c1c2c(cc3c1OCO3)-c1cc3ccc4c(c3c[n+]1CC2)OCO4	0.259676
ZINC000030883677	C[C@@H]1[C@@H](NC(=O)c2ccccc2)CC[C@]2(C)CC[C@H]([C@H](C)C(=O)NCCN3CCOCC3)[C@H](O)[C@@H]12	0.259576
ZINC000604382568	CC(C)c1nccc(C[C@@H]2[C@@H](CO)[C@H](O)C[C@H]2NCC(C)(C)C)n1	0.259556
ZINC000013335080	COc1ccc2c(c1O)C(=O)C=C(C)C2=O	0.259145
ZINC000038139912	CC[C@H](C)[C@H](NC(=O)[C@@H]1Cc2c([nH]c3ccccc23)[C@@H]2c3ccccc3C(=O)N12)C(=O)N1CCC[C@@H]1C(=O)O	0.25912
ZINC000031158272	CC[C@@H](C)[C@@H]1NC(=O)[C@@H]([C@H](C)CC)NC(=O)[C@H](C(C)C)NC(=O)[C@H]2CSSC[C@@H](NC1=O)C(=O)N2	0.259119
ZINC000085492630	CCCCC[C@@H]1C=C[C@@H](CCCCC[C@H](C(=O)O)[C@H](O)CC[C@]2(O)C[C@H](CC3=C[CH+]N=C3)C[C@H]2O)[C@H](O)C1	0.258991
ZINC000085492598	CCCCC[C@@H]1C=C[C@@H](CCCCC[C@H](C(=O)O)[C@H](O)C[C@@H](CNC)[C@]2(O)C[C@@H](CNCC)[C@H](Cc3ccnc(N)c3)C2)[C@H](O)C1	0.25898
ZINC000067898872	COc1ccc(C(=O)N[C@H]2CC[C@]3(C)CC[C@H]([C@H](C)C(=O)NCc4ccc(F)cc4)[C@H](O)[C@H]3[C@@H]2C)cc1	0.258857
ZINC000253529661	CCCCCCCCCC(=O)O[C@@H]1[C@@H](O[C@]2(CO)O[C@@H](CO)[C@H](O)[C@@H]2OC(=O)C(C)C)O[C@@H](COC(=O)C(C)C)[C@H](O)[C@H]1OC(=O)C(C)C	0.2586
ZINC000604382610	CC(C)c1nccc(C[C@@H]2[C@@H](CO)[C@H](O)C[C@H]2NCCC(C)(C)C)n1	0.258382
ZINC000015959507	CC[C@H](C)[C@H](NC(=O)[C@@H](NC(=O)[C@@H]1Cc2c([nH]c3ccccc23)[C@H]2c3ccccc3C(=O)N12)C(C)C)C(=O)O	0.25832
ZINC000085505920	CCCCCC/C=C\CCCCC[C@H](CCc1ccccc1)[C@H](C(=O)O)[C@H](C)O	0.257978
ZINC000070457362	CO[C@H]1O[C@H]2O[C@@]3(C)CC[C@@H]4[C@H](C)CC[C@@H]([C@H]1C)[C@@]24OO3	0.257677
ZINC000012887476	CC[C@H](C)[C@H](NC(=O)[C@@H]1Cc2c([nH]c3ccccc23)[C@H]2c3ccccc3C(=O)N12)C(=O)NCCCOC	0.257607
ZINC000604382201	OC[C@H]1[C@H](O)C[C@@H](NC2CCC2)[C@@H]1Cc1ccnc(-c2cccnc2)n1	0.25726
ZINC000004061954	CC[C@H](C)N1C[C@@]23C=C[C@@H](O2)[C@H](C(=O)OC)[C@H]3C1=O	0.257121
ZINC000067898849	C[C@@H]1c2nc(CS(=O)(=O)C(C)(C)C)sc2C[C@]2(C)CC[C@H]([C@H](C)C(=O)NCCN3CCOCC3)[C@H](O)[C@@H]12	0.256994
ZINC000085492505	CCCCC[C@@H]1C=C[C@@H](CCCCC[C@H](C(=O)O)[C@H](O)CC[C@@]2(O)C[C@H](Cc3ccnc(N)c3)C3(CCCC3)[C@H]2O)[C@H](O)C1	0.256961
ZINC000604382196	OC[C@H]1[C@H](O)C[C@@H](NCC2CCCCC2)[C@@H]1Cc1ccnc(-c2cccnc2)n1	0.256843
ZINC000004061953	CC[C@@H](C)N1C[C@@]23C=C[C@@H](O2)[C@H](C(=O)OC)[C@H]3C1=O	0.25666
ZINC000020467356	C[C@@H]1[C@@H](NC(=O)Nc2cccc(F)c2)CC[C@]2(C)CC[C@H]([C@H](C)C(=O)N3CCCC3)[C@H](O)[C@@H]12	0.256604
ZINC000000901405	O=C1C=CC(=O)c2ccccc21	0.256468
ZINC000100152937	CC1=C[C@@H]2C(=O)c3cccc(O)c3C(=O)[C@@H]2C(O)=C1	0.256054
ZINC000020466907	C[C@@H]1[C@@H](NC(=O)COc2ccccc2)CC[C@]2(C)CC[C@H]([C@H](C)C(=O)N3CCCC3)[C@H](O)[C@@H]12	0.255904
ZINC000000519363	CC1=C[C@H](C)[C@@]2(CO)CO[C@@H](c3cccnc3)[C@@H]1[C@@H]2C	0.255894
ZINC000004085174	C[C@@H](CO)NC(=O)[C@H](C)NC(=O)[C@H]1N2C(=O)c3ccccc3[C@H]2SC1(C)C	0.255867
ZINC000254877417	CCN(CC)C1=C2NC(=O)C(C)=CC=C[C@H](C)[C@@H]3OC(C)(C)O[C@H]([C@H](C)[C@H](OC(C)=O)[C@H](C)[C@@H](OC)C=CO[C@@]4(C)Oc5c(C)c(O)c(c(c5C4=O)C1=O)C2=O)[C@@H]3C	0.255738
ZINC000038321922	C[C@@H]1C(=O)O[C@@H]2C[C@@H](C)[C@@H]3C=CC(=O)[C@@]3(C)[C@H](O)[C@H]12	0.255675
ZINC000095911456	C[C@H]1C[C@H](O)[C@@H](O)[C@@]2(C)[C@@H]1[C@@H](O)C(=O)[C@@]1(C)[C@H]3C(=O)O[C@H]([C@@H]3C)[C@H](O)[C@H]21	0.255672
ZINC000095486086	CC/C=C(/C)CCC[C@H](C)CCC[C@H](C)CCCC(C)C	0.255645
ZINC000004027014	CCCCCC[C@@H]1OC[C@]2(COC(C)=O)[C@H](C)C=C(C)[C@H]1[C@H]2C	0.255573
ZINC000077263674	O=C(NC[C@H]1OC[C@@H](N(Cc2c[nH]cn2)Cc2c[nH]cn2)[C@@H]1O)c1ccccc1	0.255357
ZINC000030884169	CCNC(=O)N[C@H]1CC[C@]2(C)CC[C@H]([C@H](C)C(=O)N3CCCCC3)[C@H](O)[C@H]2[C@@H]1C	0.255109
ZINC000098001439	CCCCCCCCCCCCCCCCCC(=O)Nc1ccc(Cc2ccncc2)cc1	0.254297
ZINC000012887698	CC[C@H](C)[C@H](NC(=O)[C@@H]1Cc2c([nH]c3ccccc23)[C@H]2c3ccccc3C(=O)N12)C(=O)NCCOC	0.254276
ZINC000252463726	CC[C@H](C)[C@@H]1NC(=O)[C@@H]2CCCN2C(=O)[C@H](C[C@H](C)C(=O)O)OC(=O)CCNC(=O)[C@@H](C)N(C)C(=O)[C@H](C(C)C)N(C)C1=O	0.254255
ZINC000150363991	CCC(=O)C1=C(O)C(C)(C)C(O)=C(Cc2c(O)c(Cc3c(O)c(CC4=C(O)C(C)(C)C(O)=C(C(=O)CC)C4=O)c(O)c(C(=O)CC)c3O)c(O)c(C(=O)CC)c2O)C1=O	0.253902
ZINC000253594941	CC1(C)CC[C@]2(C(=O)O)[C@@H](C1)C1=CC[C@H]3[C@]4(C)CC[C@@H](O[C@H]5O[C@@H](CO)[C@H](O)[C@@H](O)[C@@H]5O)C(C)(C)[C@@H]4CC[C@@]3(C)[C@@]1(C)C[C@H]2O	0.253322
ZINC000035465117	C[C@H]1C2=CC(=O)O[C@]2(O)C[C@@H]2[C@@H]1[C@H](O)C[C@@H]1[C@@](C)(CO)CCC[C@@]12C	0.253251
ZINC000070698935	CC[C@H](C)[C@H](NC(=O)[C@@H]1Cc2c([nH]c3ccccc23)[C@H]2c3ccccc3C(=O)N12)C(=O)N1CCC[C@H]1C(=O)O	0.253143
ZINC000012296943	O=C(CCCc1c[nH]c2ccccc12)NCCNC(=O)CCCc1c[nH]c2ccccc12	0.253037
ZINC000150356479	CC(C)C[C@@H]1NC(=O)[C@H](NC(=O)c2ncccc2O)OC(=O)[C@@H](c2ccccc2)N(C)C(=O)[C@@H](C)NC(=O)[C@@H]([C@H](C)C(C)C)N(C)C(=O)C(C)(C)N(C)C(=O)[C@@H]2C[C@@H](O)CN2C1=O	0.253007
ZINC000238758947	C=C1C(=O)O[C@@H]2[C@H]3C(C)=CC[C@@H](O)[C@]3(C)C[C@H](O)[C@@H]12	0.252629
ZINC000085505604	CNC[C@@]1(CCC/C=C\CCC2CCCCC2)C=C[C@@H](Cc2ccccc2)[C@H]([C@H](C(=O)O)[C@H](C)O)[C@H]1CCN	0.252505
ZINC000225453832	CCCCC/C=C/[C@@H](CCCCCCC/C=C/C=C/C(=O)NCC(C)C)OO	0.25234
ZINC000085546107	CC1(C)CC[C@]2(CO)[C@@H](O)C[C@]3(C)C(=CC(=O)[C@@H]4[C@@]5(C6CCCCC6)CC[C@H](O)[C@@](C)(CO)[C@H]5CC[C@]43C)[C@H]2C1	0.252194
ZINC000604382048	OC[C@H]1[C@H](O)C[C@@H](NC2CCCC2)[C@@H]1Cc1ccnc(-c2cccnc2)n1	0.252165
ZINC000252463728	CC[C@H](C)[C@@H]1NC(=O)[C@@H]2CCCN2C(=O)[C@H](C[C@H](C)C(=O)O)OC(=O)CCNC(=O)[C@H](C)N(C)C(=O)[C@@H](C(C)C)N(C)C1=O	0.251889
ZINC000824595802	COc1cc([C@H](CC(=O)N[C@@H](Cc2ccccc2)C(N)=O)C2=C(O)[C@@]3(Oc4c(Cl)c(OC)cc(OC)c4C3=O)[C@H](C)CC2=O)ccc1O	0.251827
ZINC000012881941	CC[C@@H](C)[C@H](NC(=O)[C@H](C)NC(=O)[C@H]1N2C(=O)c3ccccc3[C@@H]2SC1(C)C)C(=O)O	0.251506
ZINC000067898908	C[C@@H]1[C@@H](NC(=O)c2ccc(C#N)cc2)CC[C@]2(C)CC[C@H]([C@H](C)C(=O)NCc3cccnc3)[C@H](O)[C@@H]12	0.251376
ZINC000253389439	C=C[C@H]1[C@H](O[C@@H]2O[C@H](CO)[C@@H](O)[C@H](O)[C@H]2O)OC=C2C(=O)N3CCc4c([nH]c5ccccc45)[C@H]3C[C@@H]21	0.251196
ZINC000012297063	O=C(CCc1c[nH]c2ccccc12)NCCNC(=O)Cc1c[nH]c2ccccc12	0.251163
ZINC000012888551	CC[C@H](C)[C@H](NC(=O)[C@H]1N2C(=O)c3ccccc3[C@@H]2SC1(C)C)C(=O)NCCCOC	0.250909
ZINC000067913308	CC1(C)CC[C@@]2(C(=O)O)[C@@H](C1)C1=CC[C@@H]3[C@@]4(C)CC[C@H](O[C@@H]5OC[C@@H](O)[C@H](O)[C@H]5O)[C@@](C)(C(=O)O)[C@@H]4CC[C@@]3(C)[C@]1(C)C[C@H]2O	0.250879
ZINC000019330058	CC(C)C12CN3CN(C1)CC(C(C)C)(C3)C2O	0.250801
ZINC000001216555	CC1=C[C@H](C)[C@H]2CO[C@H](c3ccc[n+](C)c3)[C@@H]1[C@H]2C	0.250333
ZINC000012889563	CC[C@H](C)[C@H](NC(=O)[C@H](CC(C)C)NC(=O)[C@H]1N2C(=O)c3ccccc3[C@H]2SC1(C)C)C(=O)O	0.250233
ZINC000020463975	C=CCNC(=O)N[C@@H]1[C@H]2CO[C@H](O2)[C@H](N(C)CCN(C)C)[C@H]1O	0.250102
ZINC000008791371	CCCCNC(=O)[C@H](C)NC(=O)[C@@H]1Cc2c([nH]c3ccccc23)[C@H]2c3ccccc3C(=O)N12	0.249988
ZINC000005165363	CC(C)N[P@@](=O)(O[C@@H]1C[C@H](C)CC[C@@H]1C(C)C)c1ccccc1	0.249939
ZINC000070451016	CCCCCCCCCCCCCCCCCCCCCC(=O)OCC	0.24985
ZINC000217772805	CC[C@H](C)[C@H](C(=O)N[C@H](CO)C(C)C)N1Cc2ccccc2C1=O	0.249654
ZINC000252585164	CC[C@H](C)[C@@H](C(=O)N[C@H](CO)C(C)C)N1Cc2ccccc2C1=O	0.249547
ZINC000070454588	CC1(C)C[C@@H]2C3=CC[C@@H]4[C@@]5(C)CC[C@H](O)[C@](C)(CO)[C@@H]5CC[C@@]4(C)[C@]3(C)C[C@H]3O[C@@H]1[C@H](O)[C@]32CO	0.249503
ZINC000252480869	N=C1N[C@H](O)[C@@H]2[C@H]3O[C@@]4(O)O[C@@H]([C@@H](O)[C@@]2(N1)[C@@H]4O)[C@@]3(O)CO	0.249295
ZINC000008876312	CC[C@@H](C)[C@H](NC(=O)[C@H]1N2C(=O)c3ccccc3[C@H]2SC1(C)C)C(=O)NCCCc1ccccc1	0.24929
ZINC000195825698	CC[C@H](C)[C@H]1C(=O)O[C@H](C(C)C)C(=O)N(C)[C@@H](CC(C)C)C(=O)O[C@H](C(C)C)C(=O)N(C)[C@@H]([C@H](C)CC)C(=O)O[C@H](C(C)C)C(=O)N1C	0.249261
ZINC000195825705	CC[C@H](C)[C@H]1C(=O)O[C@H](C(C)C)C(=O)N(C)[C@@H]([C@H](C)CC)C(=O)O[C@H](C(C)C)C(=O)N(C)[C@@H](CC(C)C)C(=O)O[C@H](C(C)C)C(=O)N1C	0.249261
ZINC000014769174	COC(=O)CCCCCCCCCCCCCCCCCCCCCCCCCCCCC(=O)OC	0.249253
ZINC000004221474	Cn1cccc1C(=O)N[C@H]1C[C@@H](C(=O)O)N(C(=O)CSCC(=O)N2C[C@@H](NC(=O)C3CC3)C[C@H]2C(=O)O)C1	0.249225
ZINC000030884218	C[C@@H]1[C@@H](NC(=O)Nc2cccc(F)c2)CC[C@]2(C)CC[C@H]([C@H](C)C(=O)NCc3cccs3)[C@H](O)[C@@H]12	0.248961
ZINC000001826519	CC(C)Oc1ccc([C@@H](CCNCc2ccccc2)C(C)C)cc1	0.248881
ZINC000020467310	CCNC(=O)N[C@H]1CC[C@]2(C)CC[C@H]([C@H](C)C(=O)NCc3ccc(OC)cc3)[C@H](O)[C@H]2[C@@H]1C	0.248721
ZINC000085809059	CCCCCCCCCCCCCCCCCCCCCCCCCC(=O)OC[C@H](O)CO	0.24869
ZINC000004085362	Cc1nc(C(=O)N[C@@H](C)C(=O)NC[C@H]2CCCO2)cc2c1[nH]c1ccccc12	0.248671
ZINC000012296653	O=C(CCCc1c[nH]c2ccccc12)NCCNC(=O)CCc1c[nH]c2ccccc12	0.248654
ZINC000084154686	C=C[C@H]1[C@@H](O[C@@H]2O[C@H](CO)[C@@H](O)[C@H](O)[C@H]2O)OC=C(C(=O)OC)[C@@H]1Cc1nc(C(=O)O)cc2c1[nH]c1ccc(O)cc12	0.248488
ZINC000604382060	CC(C)(C)c1nccc(C[C@@H]2[C@@H](CO)[C@H](O)C[C@H]2NC2CCC2)n1	0.248411
ZINC000028536516	C=C1C(=O)O[C@@H]2O[C@@]3(C)CC[C@H]4[C@H](C)CC[C@@H]1[C@@]24OO3	0.248153
ZINC000604382157	OC[C@H]1[C@H](O)C[C@@H](NC2CCCCC2)[C@@H]1Cc1ccnc(-c2cccnc2)n1	0.24774
ZINC000254614660	CCOc1c(C)c(O)c2c3c1C(=O)OC=C[C@H](OC)[C@@H](C)[C@@H](OC(C)=O)[C@H](C)[C@H](O)[C@H](C)[C@@H](O)[C@@H](C)C=CC=C(C)C(=O)NC(=C[C@]31OCC(=O)O1)C2=O	0.24767
ZINC000254614661	CCOc1c(C)c(O)c2c3c1C(=O)OC=C[C@H](OC)[C@@H](C)[C@@H](OC(C)=O)[C@H](C)[C@H](O)[C@H](C)[C@@H](O)[C@@H](C)C=CC=C(C)C(=O)NC(=C[C@@]31OCC(=O)O1)C2=O	0.247575
ZINC000604382032	OC[C@H]1[C@H](O)C[C@@H](NCC2CCOCC2)[C@@H]1Cc1ccnc(C2CC2)n1	0.247567
ZINC000253502387	CC(=O)Nc1ccc(NC(C)=O)c(N[C@H]2O[C@H](CO)[C@@H](O[C@H]3O[C@@H](CO)[C@H](O)[C@@H](O)[C@@H]3O)[C@H](O)[C@H]2O)c1	0.247464
ZINC000070699457	CC[C@H](C)[C@H](NC(=O)[C@@H](NC(=O)[C@@H]1Cc2c([nH]c3ccccc23)[C@@H]2c3ccccc3C(=O)N12)C(C)C)C(=O)O	0.247316
ZINC000095586500	CC1(C)CC[C@]2(C(=O)O)CC[C@]3(C)C(=CC[C@@H]4[C@@]5(C)CC[C@@H](O)[C@@](C)(C(=O)O)[C@@H]5CC[C@]43C)[C@@H]2C1	0.247016
ZINC000067912726	C[C@H]1[C@@H](O)[C@@H](O)[C@H]2[C@@]3(C)[C@@H](C[C@H]4[C@](C)(O)C[C@H](O)[C@@H](O)[C@]24C)OC(=O)[C@H](O)[C@@]13O	0.246988
ZINC000004085326	CC(C)[C@H](NC(=O)[C@H]1N2C(=O)c3ccccc3[C@@H]2SC1(C)C)C(=O)O	0.246982
ZINC000009136086	O=C([C@H](Cc1c[nH]c2ccccc12)n1c(=O)[nH]c2ccccc2c1=O)N1CCC[C@H]1CO	0.246922
ZINC000096023849	C=C1CC[C@H]2[C@](C)(OC(C)=O)CC[C@@H](C(C)C)[C@]2(O)C1	0.246903
ZINC000067911064	CC[C@@H](C)[C@@H]1NC(=O)[C@H]2CCCN2C(=O)[C@@H](NC(C)=O)[C@@H](C)OC(=O)[C@@H](Cc2ccc(OC)cc2)N(C)C(=O)[C@H]2CCCN2C(=O)[C@@H](C(C)C)NC1=O	0.24686
ZINC000034238687	CC(C)[C@H]1[C@H](OC(=O)/C=C/c2ccccc2)C[C@@]2(C)O[C@H]2CC[C@@]2(C)O[C@@H]2[C@@H]1O	0.24685
ZINC000253412596	CC(=O)c1c(O)c(C)c(O)c2c1OC1=CC(=O)/C(=C(/C)NCC(=O)Nc3nccs3)C(=O)[C@@]12C	0.246682
ZINC000009514245	CC(C)[C@H]1CC[C@H](C)C[C@H]1OC(=O)c1ccc(CCc2ccc(C(=O)O[C@@H]3C[C@H](C)CC[C@@H]3C(C)C)cc2)cc1	0.24668
ZINC000017654095	NC[C@@H]1O[C@@H](O[C@@H]2[C@@H](N)C[C@@H](N)[C@H](O[C@@H]3O[C@@H](CO)[C@H](O)[C@@H](N)[C@@H]3O)[C@H]2O)[C@@H](O)[C@H](O)[C@H]1O	0.246668
ZINC000070455480	CCCCCCCCCCCCCCCCCCCCCCC(=O)OC	0.246553
ZINC000100014175	O=C1CCC(=O)c2c1c(O)c1ccccc1c2O	0.246523
ZINC000095909730	CCCCCC[C@@H](C)[C@H]1CC(=O)N[C@H](C(C)C)C(=O)N[C@@H](Cc2ccccc2)C(=O)N[C@H]([C@H](C)CC)C(=O)O1	0.246349
ZINC000037432747	Cc1nc(CC(=O)N[C@H](C(=O)O)C(C)C)cs1	0.246314
ZINC000150484449	CC(C)C[C@H](NC(=O)[C@H]1CCCN1C(=O)[C@@H](C)NC(=O)COc1cc(O)c2c(=O)c(-c3ccc4c(c3)OCCO4)coc2c1)C(=O)CC(N)=O	0.246175
ZINC000013346979	CC[C@@H](NC)C(=O)O	0.245894
ZINC000077263764	O=C(NC[C@H]1OC[C@@H](N(Cc2c[nH]cn2)Cc2c[nH]cn2)[C@@H]1O)c1cccs1	0.245707
ZINC000100076297	CC(=O)C1=C(N)C(=O)c2c(O)cccc2C1=O	0.245468
ZINC000067911067	CC[C@H](C)[C@@H]1NC(=O)[C@H]2CCCN2C(=O)[C@@H](NC(C)=O)[C@@H](C)OC(=O)[C@@H](Cc2ccc(OC)cc2)N(C)C(=O)[C@H]2CCCN2C(=O)[C@@H](C(C)C)NC1=O	0.245251
ZINC000100042462	C=C1[C@H]2[C@H](O)C[C@@H]([C@H]2O)C1(C)C	0.245177
ZINC001077996419	C/C=C1/CN(C)[C@@H]2Cc3c([nH]c4ccccc34)C(=O)C[C@@H]1[C@]2(CO)C(=O)OC	0.245088
ZINC000015894202	COCCCNC(=O)[C@@H]1[C@@H]2C=C[C@@]3(CN(CCc4c[nH]c5ccccc45)C(=O)[C@H]13)O2	0.245035
ZINC000229932354	C[C@H](O)[C@H](NC(=O)CCC(=O)O[C@@H]1O[C@@H]2O[C@]3(C)CC[C@H]4[C@H](C)CC[C@@H]([C@H]1C)[C@]42OO3)C(=O)O	0.244936
ZINC000012153097	C=C[C@](C)(O)CCC[C@H](C)CCC[C@H](C)CCCC(C)C	0.244847
ZINC000095099419	O=C1[C@@H](O)[C@](O)(c2ccccc2)[C@H]([C@H](O)c2ccccc2)N1CO	0.244739
ZINC000103568094	Cc1c(O)c(CC2=C(O)C(C)(C)C(O)=C(C(=O)C(C)C)C2=O)c(O)c(C(=O)C(C)C)c1O	0.244668
ZINC000012883501	CC[C@H](C)[C@H](NC(=O)[C@H]1N2C(=O)c3ccccc3[C@@H]2SC1(C)C)C(=O)N[C@H](C)C(=O)O	0.244444
ZINC000103579770	C[C@@]12C[C@@]3(O)O[C@H](O1)[C@@]1(CO)[C@@H]3C[C@@]21O[C@@H]1O[C@H](CO)[C@@H](O)[C@H](O)[C@H]1O	0.244306
ZINC000001805489	CCCCOc1ccccc1C1(C(=O)N[C@H]2C(=O)N3[C@H]2SC(C)(C)[C@@H]3C(=O)O)CCCC1	0.244202
ZINC000150484452	CC(C)C[C@H](NC(=O)[C@@H]1CCCN1C(=O)[C@@H](C)NC(=O)COc1cc(O)c2c(=O)c(-c3ccc4c(c3)OCCO4)coc2c1)C(=O)CC(N)=O	0.244005
ZINC000824595938	COc1cc([C@@H](CC(=O)N[C@H](C)C(=O)NCc2cc(=O)n(C)c(=O)n2C)C2=C(O)[C@@]3(Oc4c(Cl)c(OC)cc(OC)c4C3=O)[C@H](C)CC2=O)ccc1O	0.243612
ZINC000004046506	CC(C)[C@H](CCN)[C@@H]1CCOC(C)(C)C1	0.243502
ZINC000038290703	CC1(C)CC[C@]2(C(=O)O)CC[C@]3(C)C(=CC[C@@H]4[C@@]5(C)C(=O)C[C@H](O)[C@@](C)(CO)[C@@H]5CC[C@]43C)[C@@H]2C1	0.243479
ZINC000031158267	CC[C@H](C)[C@@H]1NC(=O)[C@@H]([C@@H](C)CC)NC(=O)[C@H](C(C)C)NC(=O)[C@H]2CSSC[C@@H](NC1=O)C(=O)N2	0.243406
ZINC000004200936	CSc1cccc(NC(=O)N[C@H]2CCN(C(=O)c3cccn3C)[C@@H]2C(=O)N2CCC[C@@H]2C(N)=O)c1	0.243401
ZINC000230206390	CC[C@H](C)[C@H](C(=O)N[C@@H](CO)C(C)C)N1Cc2ccccc2C1=O	0.243322
ZINC000020467123	COCCC(=O)N[C@H]1CC[C@]2(C)CC[C@H]([C@H](C)C(=O)N3CCCCC3)[C@H](O)[C@H]2[C@@H]1C	0.243308
ZINC001077996756	C/C=C1/CN2[C@@H]3C[C@@H]1[C@@](CO)(C(=O)OC)[C@H]2Cc1c3[nH]c2ccccc12	0.243307
ZINC000033354914	CCCCCCCCCCCCCCCCCCNC(=O)c1ccc(NC(=O)CCCCCCCCC)cc1	0.243116
ZINC000230207582	CC[C@H](C)[C@H](CO)NC(=O)[C@@H]([C@@H](C)CC)N1Cc2ccccc2C1=O	0.243058
ZINC000070699979	CC(C)C[C@H](NC(=O)[C@@H]1Cc2c([nH]c3ccccc23)[C@H]2c3ccccc3C(=O)N12)C(=O)N[C@@H](C(=O)O)[C@H](C)O	0.243014
ZINC000015959163	CC[C@@H](C)[C@H](NC(=O)[C@@H]1Cc2c([nH]c3ccccc23)[C@H]2c3ccccc3C(=O)N12)C(=O)N1CCC[C@@H]1C(=O)O	0.242878
ZINC000020504533	C[C@@H]1c2nc(CSc3ccccc3)sc2C[C@]2(C)CC[C@H]([C@H](C)C(=O)N3CCN(C)CC3)[C@H](O)[C@@H]12	0.242818
ZINC000070698942	CC[C@H](C)[C@H](NC(=O)[C@@H]1Cc2c([nH]c3ccccc23)[C@@H]2c3ccccc3C(=O)N12)C(=O)N1CCC[C@H]1C(=O)O	0.24254
ZINC000252695233	C[C@]12CC[C@@H]3[C@H](CC[C@H]4C[C@@H](N=[N+]=[N-])CC[C@@]43C)[C@H]1CCC2=O	0.242516
ZINC000012887826	CC(C)[C@H](NC(=O)[C@@H]1Cc2c([nH]c3ccccc23)[C@@H]2c3ccccc3C(=O)N12)C(=O)NC[C@@H]1CCCO1	0.242501
ZINC000103566248	CC(C)[C@H]1CC[C@H](C)[C@@]23CC[C@](C)(C=C12)OO3	0.242493
ZINC000095485913	CCCCCCCCCCCCCCCCC/C=C/[C@H](O)C(=O)N[C@@H](CO)[C@@](C)(O)/C=C/CCCCCCCCCCCCCCCCCC	0.242349
ZINC000254710067	CO[C@H]1C=CO[C@@]2(C)Oc3c(C)c(O)c4c(c3C2=O)C(=O)C=C(NC(=O)C(C)=CC=C[C@H](C)[C@@H]2OC(C)(C)O[C@@H]([C@H]2C)[C@H](C)[C@H](OC(C)=O)[C@@H]1C)C4=O	0.242275
ZINC000952844785	CN(C)[C@@H]1[C@H]2CO[C@H](O2)[C@H](n2cccn2)[C@H]1O	0.242232
ZINC000009514248	CC(C)[C@@H]1CC[C@H](C)C[C@H]1OC(=O)c1ccc(CCc2ccc(C(=O)O[C@@H]3C[C@H](C)CC[C@@H]3C(C)C)cc2)cc1	0.24222
ZINC000225494147	Cc1ccc2c(n1)N(C)[C@H](CO)CCN(Cc1c[nH]c3ccccc13)C2	0.242218
ZINC000032124250	Cn1c(C(=O)NCCNC(=O)CCc2c[nH]c3ccccc23)cc2ccccc21	0.242171
ZINC000030731446	CC(=O)O[C@@H]1CCN2CC=C(COC(=O)[C@](O)(C(C)C)[C@H](C)O)[C@H]12	0.241995
ZINC000033833637	CC1(C)CC[C@]2(CO)C(=O)C[C@]3(C)C(=CC[C@@H]4[C@@]5(C)CC[C@H](O)C(C)(C)[C@@H]5CC[C@]43C)[C@@H]2C1	0.241707
ZINC000230206397	CC[C@H](C)[C@@H](C(=O)N[C@@H](CO)C(C)C)N1Cc2ccccc2C1=O	0.241425
ZINC000012888598	CC[C@@H](C)[C@H](NC(=O)[C@H]1N2C(=O)c3ccccc3[C@@H]2SC1(C)C)C(=O)NCCCOC(C)C	0.24138
ZINC000085492883	CCCCC[C@H](O)[C@H](CNC)C[C@H](O)[C@@H](CCCCC[C@H]1C=C[C@H](CCCCC)CC1)C(=O)O	0.241198
ZINC000020504524	C[C@@H]1c2nc(-c3ccccc3)sc2C[C@]2(C)CC[C@H]([C@H](C)C(=O)N3CCN(C)CC3)[C@H](O)[C@@H]12	0.241082
ZINC000103568112	CC[C@H](C)C(=O)C1=C(O)C(C)(C)C(O)=C(Cc2c(O)c(C)c(O)c(C(=O)[C@H](C)CC)c2O)C1=O	0.240745
ZINC000020466315	C[C@@H]1[C@@H](NC(=O)c2ccccc2)CC[C@]2(C)CC[C@H]([C@H](C)C(=O)N3CCCCC3)[C@H](O)[C@@H]12	0.240737
ZINC000229977883	CC[C@H](C)[C@H](NC(=O)CCCNC(=O)CCC(=O)O[C@@H]1O[C@H]2O[C@@]3(C)CC[C@H]4[C@H](C)CC[C@@H]([C@@H]1C)[C@@]24OO3)C(=O)O	0.240606
ZINC000085546003	CC1(C)CC[C@]2(CO)[C@@H](O)C[C@]3(C)C(=CC(=O)[C@@H]4[C@]56CCCC[C@@]43CC[C@@H]5[C@](C)([C@H](O)CO)[C@@H](O)CC6)[C@H]2C1	0.240507
ZINC000085547539	C[C@@]12CCC[C@@](O)(C1)[C@@H]1CC[C@]1(CO)[C@H](O)C2	0.240101
ZINC000032124444	Cn1c(C(=O)NCCNC(=O)CCCc2c[nH]c3ccccc23)cc2ccccc21	0.240007
ZINC000096023783	CC[C@H](CC[C@@H](C)[C@H]1CC[C@H]2[C@@H]3C[C@H](O)[C@H]4C[C@@H](O)CC[C@]4(C)[C@H]3CC[C@@]21C)C(C)C	0.240002
ZINC000004023108	COC(=O)[C@]1([C@@H](C[N+](=O)[O-])c2ccco2)C(=O)NC[C@@H]1c1ccc(C)cc1	0.239597
ZINC000004085358	Cc1nc(C(=O)N[C@@H](C)C(=O)NC[C@@H]2CCCO2)cc2c1[nH]c1ccccc12	0.239576
ZINC000238751808	C=C1C[C@@H]2OC(=O)C(=C)[C@H]2[C@H](O)[C@@H](O)[C@]2(C)CC[C@@H]1O2	0.239543
ZINC000252463727	CC[C@H](C)[C@@H]1NC(=O)[C@@H]2CCCN2C(=O)[C@H](C[C@H](C)C(=O)O)OC(=O)CCNC(=O)[C@@H](C)N(C)C(=O)[C@@H](C(C)C)N(C)C1=O	0.239187
ZINC000028541553	C=C[C@@H]1[C@@H]2C[C@H]3c4[nH]c5ccccc5c4CCN3C(=O)C2=CO[C@@H]1O[C@@H]1O[C@H](CO)[C@@H](O)[C@H](O)[C@H]1O	0.23918
ZINC000105365634	CC1=C[C@H](C)[C@@]2(CO)CO[C@@H](C)[C@H]1[C@H]2C	0.23915
ZINC000604405221	CC(=O)c1c(O)c(C)c(O)c2c1OC1=CC(=O)/C(=C(/C)Nc3ccc4c(c3)C(=O)N3CCC[C@H]3C(=O)N4)C(=O)[C@@]12C	0.239054
ZINC000230017307	C[C@@H]1[C@@H](OC(=O)CCC(=O)NCCCC(=O)ON2C(=O)CCC2=O)O[C@H]2O[C@@]3(C)CC[C@H]4[C@H](C)CC[C@H]1[C@@]24OO3	0.238987
ZINC000100016128	CC(=O)c1c(O)c(C)c(O)c2c1OC1=CC(=O)[C@@H](C(C)=O)C(=O)[C@@]12C	0.238974
ZINC000095910484	CC[C@H](C)[C@@H]1NC(=O)[C@H](CO)NC(=O)[C@H](Cc2ccccc2)NC(=O)[C@@H](C(C)C)NC(=O)CNC(=O)[C@@H]2CCCN2C1=O	0.238967
ZINC000003946009	CC1(C)CC[C@]2(C(=O)O)CC[C@]3(C)C(=CC[C@@H]4[C@@]5(C)CC[C@H](O)[C@@](C)(CO)[C@@H]5CC[C@]43C)[C@@H]2C1	0.238932
ZINC000253666576	CO[C@H]1C=CC=C(C)C(=O)NC2=CC(=O)C=C(C2=O)[C@H](OC)[C@@H](C)C[C@H](OC)[C@H](OC)[C@@H](C)C=C(C)[C@@H]1OC(N)=O	0.238921
ZINC000095913443	C=C1[C@@H]2CC[C@@H]3[C@@](C2)([C@@H]1O)[C@]1(O)OC[C@]32CC[C@H](O)[C@@](C)(CO)[C@H]2[C@@H]1O	0.238798
ZINC000004026030	CC[C@H](C)[C@@H]1NC(=O)[C@H]([C@@H](C)CC)NC1=O	0.238505
ZINC000004026031	CC[C@@H](C)[C@@H]1NC(=O)[C@H]([C@H](C)CC)NC1=O	0.238505
ZINC000003839096	C=CCNC(=O)N[C@H]1CCN(C(=O)c2cccn2C)[C@@H]1C(=O)N1CCC[C@@H]1C(=O)OC	0.238489
ZINC000008791599	CC(C)OCCCNC(=O)[C@H](C)NC(=O)[C@@H]1Cc2c([nH]c3ccccc23)[C@H]2c3ccccc3C(=O)N12	0.238444
ZINC000077257600	CC(C)(O)[C@H]1O[C@H]2CC[C@@]3(C)[C@@](O)(CC[C@H]4Cc5c([nH]c6ccccc56)[C@@]43C)C2=C[C@@H]1O	0.238414
ZINC000085505916	CCCCCC/C=C\C[C@H](CCC[C@H](CCc1ccccc1)[C@H](C(=O)O)[C@H](C)O)CCc1ccccc1	0.238391
ZINC001077996681	C[C@@H]1[C@@H](CO)[C@@H]2C[C@@H]3c4[nH]c5ccc(O)cc5c4C[C@H]([C@H]2CO)N31	0.23838
ZINC000096222348	COc1ccc2[nH]cc(-c3csc(NC(=O)[C@H]4CC(=O)OC4(C)C)n3)c2c1	0.238303
ZINC000082063246	CC(C)[C@H](/N=C(\O)N1c2ccccc2N=C(O)[C@@H]1C(C)C)C(=O)N1CCC[C@H]1C(=O)O	0.238147
ZINC000003839095	C=CCNC(=O)N[C@H]1CCN(C(=O)CSC)[C@@H]1C(=O)N1CCC[C@@H]1C(N)=O	0.23805
ZINC000182632037	CC(C)[C@@H](CO)NC(=O)CCCC[C@@H]1CCSS1	0.237895
ZINC000014588751	CC1=C[C@H](O)[C@@H](C(C)C)C[C@@H]1O	0.237888
ZINC000229932341	C[C@H](O)[C@@H](NC(=O)CCC(=O)O[C@@H]1O[C@@H]2O[C@]3(C)CC[C@H]4[C@H](C)CC[C@@H]([C@H]1C)[C@]42OO3)C(=O)O	0.23763
ZINC000004222585	C=CCOc1cc(C)c2c(c1C)[C@H](O)[C@H]([C@H](C)C(=O)NC1CC1)CC2	0.237593
ZINC000005826019	CCCCCCNC(=O)c1cc2c([nH]c3ccccc32)c(-c2ccc(C)cc2)n1	0.237565
ZINC000002145703	CCCCOC(=O)[C@@H]1[C@H]2C=C[C@]3(CN([C@@H](C)c4ccccc4)C(=O)[C@H]13)O2	0.237448
ZINC000254555275	CCCCCCN(CCCCCC)C1=C2NC(=O)C(C)=CC=C[C@H](C)[C@H](O)[C@@H](C)[C@H](O)[C@H](C)[C@H](OC(C)=O)[C@H](C)[C@@H](OC)C=CO[C@@]3(C)Oc4c(C)c(O)c(c(c4C3=O)C1=O)C2=O	0.237275
ZINC000004026029	CC[C@H](C)[C@@H]1NC(=O)[C@H]([C@H](C)CC)NC1=O	0.237134
ZINC000096533291	CC(=O)N1CCN([C@@H]2[C@@H](O)[C@H](NCc3cccn3C)[C@H]3CO[C@@H]2O3)CC1	0.236987
ZINC000019322815	CC(C)C12CN3CC(C(C)C)(CN(C1)C3c1cccnc1)C2O	0.236968
ZINC000038139910	CC[C@@H](C)[C@H](NC(=O)[C@@H]1Cc2c([nH]c3ccccc23)[C@@H]2c3ccccc3C(=O)N12)C(=O)N1CCC[C@@H]1C(=O)O	0.236944
ZINC000034238686	CC(C)[C@@H]1[C@H](OC(=O)/C=C/c2ccccc2)C[C@@]2(C)O[C@H]2CC[C@@]2(C)O[C@@H]2[C@@H]1O	0.236759
ZINC000247637487	CCCOc1cccc([C@]2(C(=O)N[C@@H]3C(=O)N4[C@@H]3SC(C)(C)[C@H]4C(=O)O)CCC[C@H]2Cc2ccccc2)c1	0.236414
ZINC000104017980	CCCOc1cccc([C@]2(C(=O)N[C@@H]3C(=O)N4[C@@H](C(=O)O)C(C)(C)S[C@H]34)CCC[C@H]2Cc2ccccc2)c1	0.236414
ZINC000952844624	CN(C)[C@@H]1[C@H]2CO[C@H](O2)[C@H](n2cncn2)[C@H]1O	0.23622
ZINC000085492616	CCCCC[C@@H]1C=C[C@@H](CCCCC[C@H](C(=O)O)[C@H](O)CC[C@]2(O)C[C@@H](CNC3(C)CCCC3)[C@H](Cc3ccnc(N)c3)C2)[C@H](O)C1	0.235944
ZINC000038312995	CO[C@H]1CCC(=O)c2c(O)ccc(O)c21	0.235559
ZINC000085659352	CCCCCCCCCCCCCCCCCCCCCC[C@@H]1CCC(=O)O1	0.235548
ZINC000253389915	CC(C)[C@@H]1NC(=O)[C@H]([C@@H](C)c2ccccc2)NC(=O)[C@@H](C(C)C)NC(=O)[C@H](C)NC(=O)CCCNC(=O)[C@H](Cc2c[nH]c3ccccc23)NC(=O)[C@H](C)NC1=O	0.235412
ZINC000604382641	CC(C)(C)c1nccc(C[C@@H]2[C@@H](CO)[C@H](O)C[C@H]2NCC2CC2)n1	0.235386
ZINC000038325416	CO[C@@H]1CCC(=O)c2c(O)ccc(O)c21	0.23538
ZINC000067911062	CC[C@H](C)[C@H]1NC(=O)[C@H]2CCCN2C(=O)[C@@H](NC(C)=O)[C@@H](C)OC(=O)[C@@H](Cc2ccc(OC)cc2)N(C)C(=O)[C@H]2CCCN2C(=O)[C@@H](C(C)C)NC1=O	0.235348
ZINC000150662906	CC(C)[C@@H]1NC(=O)[C@H](C)NC(=O)CCCNC(=O)[C@H](Cc2c[nH]c3ccccc23)NC(=O)[C@H](C)NC(=O)[C@H](C(C)C)NC(=O)[C@H]([C@H](C)c2ccccc2)NC1=O	0.235295
ZINC000070699983	CC(C)C[C@H](NC(=O)[C@@H]1Cc2c([nH]c3ccccc23)[C@@H]2c3ccccc3C(=O)N12)C(=O)N[C@@H](C(=O)O)[C@H](C)O	0.235196
ZINC000253529716	CCCCCCCCCCCCC/C=C/C(=O)N[C@H]1[C@H](O[C@@H]2O[C@H](CO)[C@@H](O)[C@H](O)[C@H]2NC(C)=O)O[C@H](C[C@H](O)[C@H]2O[C@@H](n3ccc(O)nc3=O)[C@H](O)[C@@H]2O)[C@H](O)[C@@H]1O	0.235094
ZINC000085492842	CCCCC[C@H](O)CC[C@H](O)[C@@H](CCCCC[C@@H]1C=C[C@@H](CCCCC)C[C@H]1O)C(=O)O	0.23487
ZINC000252517107	C=C1C[C@H](O)[C@@H]2C(C)(C)CCC[C@]2(C)[C@H]1CO	0.234858
ZINC000523041422	CC(=O)[C@H]1[C@@H]2OC(=O)C(C)=C2C=C2[C@]1(O)[C@@H]1O[C@@H]1[C@]2(C)O	0.234851
ZINC000004097733	C=C1[C@H]2CC[C@@]3([C@H]4C[C@H]5[C@@]6(CCC[C@@]5(C)CN(CCO)[C@@H]6O4)[C@@H]3C2)[C@@H]1O	0.234666
ZINC000033832224	COC(=O)C1=CO[C@H](O)[C@@H]2[C@@]3(C)O[C@H]3[C@@H](O)[C@]12O	0.234606
ZINC000033833639	CC1(C)CC[C@]2(CO)C(=O)C[C@]3(C)C(=CC[C@H]4[C@@]5(C)CC[C@H](O)C(C)(C)[C@@H]5CC[C@]43C)[C@@H]2C1	0.234557
ZINC000008876524	CC(C)C[C@H](NC(=O)[C@H]1N2C(=O)c3ccccc3[C@@H]2SC1(C)C)C(=O)N[C@H](C(=O)O)C(C)C	0.234546
ZINC000253389257	CC(=C\C(=O)O)/C=C(\C)C[C@H](C)CCCC[C@H](O)[C@H](CO)C(=O)O[C@H](CCCC[C@@H](C)C/C(C)=C/C(C)=C/C(=O)O)[C@H](CO)C(=O)O	0.234485
ZINC000008790138	CC[C@@H](C)[C@H](NC(=O)[C@H]1N2C(=O)c3ccccc3[C@@H]2SC1(C)C)C(=O)N[C@@H](C)CO	0.234482
ZINC000070450850	CC(=O)CCCCCC(C)(C)C(=O)/C=C/C(C)=C/C=C/C(C)=C/C=C/C=C(C)/C=C/C=C/C=C(C)/C=C(\C)[C@H]1C(C)=CCCC1(C)C	0.234185
ZINC000252463751	C=C[C@]1(C)C[C@H](O)[C@H](C(=C)C(=O)OC)[C@H](O)[C@H]1C(=C)CO	0.234182
ZINC000067898966	COCCC(=O)N[C@H]1CC[C@]2(C)CC[C@@H]([C@H](C)C(=O)NCCc3ccc(OC)c(OC)c3)[C@H](O)[C@H]2[C@@H]1C	0.234082
ZINC000085487333	CC[C@H](C)[C@H]1NC(=O)[C@H]2[C@H](CCN2C(=O)[C@H](NC(=O)[C@@H](Cc2ccccc2)N(C)C)[C@H](C)CC)Oc2ccc(cc2)/C=C\NC1=O	0.234014
ZINC000085860729	CC(C)=C[C@H]1C2=C(C(=O)c3c(O)ccc(O)c3C2=O)[C@H]2C1=C1C(=O)c3c(O)ccc(O)c3C(=O)[C@@H]1[C@@H]2C=C(C)C	0.233792
ZINC000252587252	CC[C@H](C)[C@@H](C(=O)N[C@@H](CO)[C@@H](C)CC)N1Cc2ccccc2C1=O	0.233774
ZINC000012887483	CC[C@H](C)[C@H](NC(=O)[C@@H]1Cc2c([nH]c3ccccc23)[C@@H]2c3ccccc3C(=O)N12)C(=O)NCCCOC	0.233769
ZINC000067898987	C[C@@H]1[C@@H](NC(=O)Nc2cccc(F)c2)CC[C@]2(C)CC[C@H]([C@H](C)C(=O)NCc3ccccc3)[C@H](O)[C@@H]12	0.233706
ZINC000253389916	CC(C)[C@@H]1NC(=O)[C@H]([C@H](C)c2ccccc2)NC(=O)[C@@H](C(C)C)NC(=O)[C@H](C)NC(=O)CCCNC(=O)[C@H](Cc2c[nH]c3ccccc23)NC(=O)[C@H](C)NC1=O	0.233529
ZINC000008217403	NC[C@H]1O[C@H](O[C@@H]2[C@@H](N)C[C@@H](N)[C@H](O[C@@H]3O[C@@H](CO)[C@H](O)[C@@H](N)[C@@H]3O)[C@H]2O)[C@H](O)[C@@H](O)[C@@H]1O	0.233406
ZINC000085542062	C=C1C(=O)[C@]23[C@H](O)[C@H]1CC[C@@H]2[C@@]12CO[C@]3(O)[C@@H](O)[C@@H]1[C@](C)(COC(C)=O)CC[C@H]2O	0.233137
ZINC000150356482	CC(C)C[C@@H]1NC(=O)[C@H](NC(=O)c2ncccc2O)OC(=O)[C@@H](c2ccccc2)N(C)C(=O)[C@@H](C)NC(=O)[C@@H]([C@H](C)C(C)C)N(C)C(=O)C(C)(C)N(C)C(=O)[C@@H]2C[C@H](O)CN2C1=O	0.232946
ZINC000070454112	C=C[C@H]1CN(C)[C@@H]([C@H](O)c2ccnc3ccc(OC)cc23)C[C@@H]1CC	0.232922
ZINC000004061231	CC[C@H](C)N1C[C@@]23C=C[C@@H](O2)[C@H](C(=O)OC(C)C)[C@H]3C1=O	0.232716
ZINC000012889020	CC[C@H](C)[C@H](NC(=O)[C@H]1N2C(=O)c3ccccc3[C@H]2SC1(C)C)C(=O)NCCC(C)C	0.232646
ZINC000253369770	C=C1C(=O)O[C@@H]2CC(C)=C([C@H](C)CCCO[C@@H]3O[C@H](CO)[C@@H](O)[C@H](O)[C@H]3O)[C@H](O)[C@@H]12	0.232616
ZINC000014693313	CC[C@H](C)[C@H](C(=O)N[C@H]1C(=O)N[C@H](Cc2ccccc2)C(=O)N/C=C\c2ccc(cc2)O[C@@H]1C(C)C)N(C)C	0.232506
ZINC000020610823	CCN(CC)CCCNC(=O)c1cc2c([nH]c3ccccc32)c(-c2ccc(C)cc2)n1	0.232389
ZINC000003841680	COCCNC(=O)[C@@H](C)[C@@H]1CCc2c(C)cc(OCc3cccnc3)c(C)c2[C@@H]1O	0.232252
ZINC000085530851	C=C1C(=O)O[C@H]2C[C@@H](C)[C@@H]3C=CC(=O)[C@H]3[C@H](O)[C@H]12	0.232209
ZINC000059587657	CC1(C)CC[C@]2(C(=O)O)CC[C@]3(C)C(=CC[C@H]4[C@@]5(C)CC[C@H](O)[C@@](C)(C(=O)O)[C@H]5CC[C@]43C)[C@@H]2C1	0.232151
ZINC000077263735	O=C(NC[C@H]1OC[C@@H](N(Cc2c[nH]cn2)Cc2c[nH]cn2)[C@@H]1O)C1CCCC1	0.23203
ZINC000085659355	CCCCCCCCCCCCCCCCCCCCCC[C@H]1CCC(=O)O1	0.231869
ZINC000019563732	Cc1nc2c(c3c1[nH]c1ccccc13)[C@@H](N)CC(C)(C)C2	0.231819
ZINC000002123948	CCCCCCCCCCCC1=NCCc2c1[nH]c1ccc(OC)cc21	0.23154
ZINC000070698934	CC[C@@H](C)[C@H](NC(=O)[C@@H]1Cc2c([nH]c3ccccc23)[C@H]2c3ccccc3C(=O)N12)C(=O)N1CCC[C@H]1C(=O)O	0.231516
ZINC000020467193	C[C@@H]1[C@@H](NC(=O)c2ccccn2)CC[C@]2(C)CC[C@H]([C@H](C)C(=O)N3CCOCC3)[C@H](O)[C@@H]12	0.231411
ZINC000085492916	CCCCC[C@H]1C=C[C@H](CCCCC[C@H](C(=O)O)[C@H](O)CCC2(O)CCCC2)CC1	0.2314
ZINC000104017993	CCCOc1cccc([C@]2(C(=O)N[C@@H]3C(=O)N4[C@@H](C(=O)O)C(C)(C)S[C@H]34)CCC[C@@H]2Cc2ccccc2)c1	0.231382
ZINC000247637478	CCCOc1cccc([C@]2(C(=O)N[C@@H]3C(=O)N4[C@@H]3SC(C)(C)[C@H]4C(=O)O)CCC[C@@H]2Cc2ccccc2)c1	0.231382
ZINC000000518634	O=c1c[n+]([O-])c2ccccc2n1O	0.231078
ZINC000059065086	CCCCCCCCCCCCCCCCCCCCCCCCCCCCCCCCC(=O)O	0.231022
ZINC000020467344	C[C@@H]1[C@@H](NC(=O)Nc2cccc(F)c2)CC[C@]2(C)CC[C@H]([C@H](C)C(=O)NCc3ccco3)[C@H](O)[C@@H]12	0.230899
ZINC000253389914	CC(C)[C@@H]1NC(=O)[C@H](C)NC(=O)CCCNC(=O)[C@H](Cc2c[nH]c3ccccc23)NC(=O)[C@H](C)NC(=O)[C@H](C(C)C)NC(=O)[C@H]([C@@H](C)c2ccccc2)NC1=O	0.230791
ZINC000009514244	CC(C)[C@H]1CC[C@@H](C)C[C@H]1OC(=O)c1ccc(CCc2ccc(C(=O)O[C@@H]3C[C@H](C)CC[C@@H]3C(C)C)cc2)cc1	0.230629
ZINC000020466563	C[C@@H]1[C@@H](NC(=O)C2CCCCC2)CC[C@]2(C)CC[C@H]([C@H](C)C(=O)N(C)CCC#N)[C@H](O)[C@@H]12	0.230519
ZINC000012658034	CCCCC[C@@H]1OC[C@]2(CO)[C@@H](C)C=C(C)[C@H]1[C@@H]2C	0.230414
ZINC000012887709	CC[C@H](C)[C@H](NC(=O)[C@@H]1Cc2c([nH]c3ccccc23)[C@@H]2c3ccccc3C(=O)N12)C(=O)NCCOC	0.230308
ZINC000182632058	CC(C)[C@@H](CO)NC(=O)CCCC[C@H]1CCSS1	0.230274
ZINC000095910092	C[C@H](CO)CCC[C@@H](C)[C@H]1[C@@H](O)[C@H](O)[C@H]2[C@]3(O)[C@H](O)[C@H](O)[C@H]4C[C@@H](O)CC[C@]4(C)[C@H]3CC[C@@]21C	0.230266
ZINC000033354966	CCCCCCCCCCCCCCCC(=O)O[C@@H]1C[C@H](n2cc(C)c(=O)[nH]c2=O)O[C@@H]1CO	0.230264
ZINC000070450996	CC[C@@H](C)[C@@H]1NC(=O)[C@H](CO)NC(=O)[C@H](Cc2ccccc2)NC(=O)[C@H](C(C)C)NC(=O)CNC(=O)[C@@H]2CCCN2C1=O	0.230226
ZINC000006037259	C[C@@H]1OC(=O)[C@H](C)[C@]1(C)C(=O)OCC1=CCN2CC[C@@H](O)[C@H]12	0.229954
ZINC000150484457	CC(C)C[C@@H](NC(=O)[C@H]1CCCN1C(=O)[C@@H](C)NC(=O)COc1cc(O)c2c(=O)c(-c3ccc4c(c3)OCCO4)coc2c1)C(=O)CC(N)=O	0.229944
ZINC000008791603	CC[C@H](C)NC(=O)[C@@H](NC(=O)[C@@H]1Cc2c([nH]c3ccccc23)[C@H]2c3ccccc3C(=O)N12)[C@H](C)CC	0.229905
ZINC000245380112	C[n+]1cccc([C@@H]2O[C@@H]3CCCC[C@H]3C3=CCCC[C@H]32)c1	0.229854
ZINC000004201023	CSc1cccc(NC(=O)N[C@H]2CCN(C(=O)CC(C)(C)C)[C@@H]2C(=O)N[C@@H](CCCNC(=O)CC(C)(C)C)C(N)=O)c1	0.22972
ZINC000256122317	C[C@H]1O[C@@H](Oc2cc(O)c3c(=O)c(O)c(-c4ccc(O)cc4)oc3c2O)[C@H](O)[C@@H](O[C@H]2O[C@@H](CO)[C@H](O)[C@@H](O)[C@@H]2O)[C@@H]1O	0.229711
ZINC000004081259	CC1(C)S[C@H]2c3ccccc3C(=O)N2[C@@H]1C(=O)NC[C@@H]1CCCO1	0.229673
ZINC000070454188	C=C1C(=O)[C@]23[C@H](O)[C@H]1CC[C@@H]2[C@@]12CO[C@]3(O)[C@@H](O)[C@@H]1C(C)(C)CC[C@@H]2O	0.22965
ZINC000012888164	COc1ccc(CNC(=O)[C@@H](NC(=O)[C@H]2N3C(=O)c4ccccc4[C@H]3SC2(C)C)C(C)C)cc1	0.229583
ZINC000004201015	C=CCNC(=O)N[C@H]1CCN(C(=O)CSC)[C@@H]1C(=O)N[C@@H](CCCNC(=O)CSC)C(N)=O	0.229464
ZINC000085492879	CCCCC[C@H]1C=C[C@H](CCCCC[C@H](C(=O)O)[C@H](O)C[C@@H](CNC)C2(O)CCCC2)CC1	0.229434
ZINC000070701050	CC(C)C[C@H](NC(=O)[C@@H]1Cc2c([nH]c3ccccc23)[C@H]2c3ccccc3C(=O)N12)C(=O)N[C@H](C(=O)O)[C@H](C)O	0.22941
ZINC000004081261	CC1(C)S[C@H]2c3ccccc3C(=O)N2[C@@H]1C(=O)NC[C@H]1CCCO1	0.229401
ZINC000095912271	CCCCCCCCCCCCCCCC[C@@H](O)[C@@]1(O)C(=O)C=C[C@@H]1O	0.229161
ZINC000085492906	CCCCC[C@H]1C=C[C@H](CCCCC[C@H](C(=O)O)[C@H](O)CCC2(O)CCCCC2)CC1	0.229137
ZINC000085492428	CCCCC[C@@H]1C=C[C@@H](CCCCC[C@H](C(=O)O)[C@H](O)CC[C@]2(O)C[C@H](Cc3ccnc(N)c3)C[C@H]2[C@H](O)c2[cH-]c(CC)cn2)[C@H](O)C1	0.22908
ZINC000020466242	COc1ccc(C(=O)N[C@H]2CC[C@]3(C)CC[C@H]([C@H](C)C(=O)N4CCCCC4)[C@H](O)[C@H]3[C@@H]2C)cc1	0.229036
ZINC000020311221	COc1c2c(cc3c1[C@H](C[N+](=O)[O-])N(C)CC3)OCO2	0.228976
ZINC000015894200	COCCCNC(=O)[C@@H]1[C@@H]2C=C[C@@]3(CN(CCc4c[nH]c5ccccc45)C(=O)[C@@H]13)O2	0.228907
ZINC000085546098	CC1(C)CC[C@]2(CO)[C@@H](O)C[C@]3(C)C(=CC(=O)[C@@H]4[C@@]5(C)[C@@H]6C=CC[C@@](CO)([C@@H](O)C6)[C@H]5CC[C@]43C)[C@H]2C1	0.228901
ZINC000085505792	CCCCCC/C=C\CCCC[C@H](CCN)[C@H](CCc1ccccc1)[C@H](C(=O)O)[C@H](C)O	0.228863
ZINC000004085495	Cc1nc(C(=O)N[C@@H](C)C(=O)NCCCc2ccccc2)cc2c1[nH]c1ccccc12	0.228861
ZINC000254527805	CO[C@H]1C=CO[C@@]2(C)Oc3c(C)c(OC(C)=O)c4c(c3C2=O)C(=O)C=C(NC(=O)C(C)=CC=C[C@H](C)[C@H](O)[C@@H](C)[C@H](O)[C@H](C)[C@H](OC(C)=O)[C@@H]1C)C4=O	0.228766
ZINC000085858143	C=CC(=O)C[C@@H](O)CCCCCCCCCCCCCCCCCCCCC	0.22869
ZINC000150484461	CC(C)C[C@@H](NC(=O)[C@@H]1CCCN1C(=O)[C@@H](C)NC(=O)COc1cc(O)c2c(=O)c(-c3ccc4c(c3)OCCO4)coc2c1)C(=O)CC(N)=O	0.22869
ZINC000032788659	CCCCCCCC[C@@H]1OCCC[C@@H]1CCCCCCC	0.228559
ZINC000100287877	O=C(CC(=O)c1ccccc1)C(=O)Nc1ccccc1	0.228521
ZINC000009514247	CC(C)[C@@H]1CC[C@@H](C)C[C@H]1OC(=O)c1ccc(CCc2ccc(C(=O)O[C@@H]3C[C@H](C)CC[C@@H]3C(C)C)cc2)cc1	0.228486
ZINC000012887471	CC[C@@H](C)[C@H](NC(=O)[C@@H]1Cc2c([nH]c3ccccc23)[C@H]2c3ccccc3C(=O)N12)C(=O)NCCCOC	0.228456
ZINC000040936022	C=C1C(=O)O[C@@H]2CC(C)=C([C@@H](C)CCCO)[C@H](O)[C@H]12	0.22837
ZINC000095911723	C=C1CC[C@@H](O[C@@H]2O[C@H](CO)[C@@H](O)[C@H](O)[C@H]2O)[C@]2(C)CC[C@@H](C(C)C)[C@H](O)[C@@H]12	0.227839
ZINC000103557305	CC1=CC(=O)[C@@H](O)[C@@]2(C)[C@@H]1[C@@H](O)C(=O)[C@@]1(C)[C@H]3C(=O)O[C@H]([C@@H]3C)[C@H](O)[C@@H]12	0.227795
ZINC000019563728	Cc1nc2c(c3c1[nH]c1ccccc13)[C@H](N)CC(C)(C)C2	0.227782
ZINC000000155911	C[C@H]([C@H](O)c1ccccc1)N(C)C	0.227736
ZINC000014655558	COc1cnc([C@@H]2CCCc3c4[nH]c5ccccc5c4c(OC)c[n+]32)c2[nH]c3ccccc3c12	0.227629
ZINC000252495852	CC1(C)CC[C@@]2(CO)C(=C3C=C[C@@H]4[C@@]5(C)CC[C@H](O[C@@H]6O[C@H](CO[C@@H]7O[C@H](CO)[C@@H](O)[C@H](O)[C@H]7O)[C@@H](O[C@@H]7O[C@H](CO)[C@@H](O)[C@H](O)[C@H]7O)[C@H](O)[C@H]6O)[C@@](C)(CO)[C@@H]5CC[C@@]4(C)[C@]3(C)C[C@@H]2O)C1	0.227612
ZINC000085493258	C=C[C@H]1[C@H](O[C@@H]2O[C@H](CO)[C@@H](O)[C@H](O)[C@H]2OC(C)C)OC=C(C(=O)OC)[C@H]1/C=C/c1c[n+](CCO)cc(C(=O)O)c1/N=C(\N)NCCCO	0.227559
ZINC000604382673	CC(C)c1nccc(C[C@@H]2[C@@H](CO)[C@H](O)C[C@H]2NC2CCOCC2)n1	0.227465
ZINC000020467130	COCCC(=O)N[C@H]1CC[C@]2(C)CC[C@@H]([C@H](C)C(=O)N3CCc4ccccc4C3)[C@H](O)[C@H]2[C@@H]1C	0.227387
ZINC000012888399	CC[C@H](C)[C@H](NC(=O)[C@H]1N2C(=O)c3ccccc3[C@H]2SC1(C)C)C(=O)N[C@@H](C)c1ccccc1	0.227257
ZINC000085493517	C=C[C@H]1[C@H](O[C@@H]2O[C@H](CO)[C@@H](O)[C@H](O)[C@H]2OCNC)OC=C(C(=O)OC)[C@H]1/C=C/c1cc(C(=O)O)c[n+](CCO)c1	0.227183
ZINC000254682674	CO[C@H]1C=CO[C@@]2(C)Oc3c(C)c(O)c4c(c3C2=O)C(=O)C(N2CCCC2)=C(NC(=O)C(C)=CC=C[C@H](C)[C@@H]2OC(C)(C)O[C@H]([C@H](C)[C@H](OC(C)=O)[C@@H]1C)[C@@H]2C)C4=O	0.226972
ZINC000229753264	COC(=O)[C@@]1(C)CCC[C@@]2(C)[C@@H]1CC[C@@]13c4c(OC)ccc(OC)c4[C@H](C[C@H]12)[C@@H](C(C)C)[C@@H]3O	0.226916
ZINC000824595947	COc1cc([C@H](CC(=O)N[C@H](C)C(=O)NCc2cc(=O)n(C)c(=O)n2C)C2=C(O)[C@@]3(Oc4c(Cl)c(OC)cc(OC)c4C3=O)[C@H](C)CC2=O)ccc1O	0.226739
ZINC000033354104	CCCCCCCCCCCCCCCCCCNC(=O)c1ccc(NC(=O)CCCCCCC)cc1	0.226588
ZINC000072332936	CC[C@H](C)[C@H](NC(=O)[C@H]1N2C(=O)c3ccccc3[C@H]2SC1(C)C)C(=O)N[C@H](C)c1ccccc1	0.226528
ZINC000067911060	CC[C@@H](C)[C@H]1NC(=O)[C@H]2CCCN2C(=O)[C@@H](NC(C)=O)[C@@H](C)OC(=O)[C@@H](Cc2ccc(OC)cc2)N(C)C(=O)[C@H]2CCCN2C(=O)[C@@H](C(C)C)NC1=O	0.22633
ZINC000008791372	CCCCNC(=O)[C@H](C)NC(=O)[C@@H]1Cc2c([nH]c3ccccc23)[C@@H]2c3ccccc3C(=O)N12	0.226234
ZINC000020464998	CN(C)CCN(C)[C@@H]1[C@H](O)[C@H](CO)O[C@@H]1CN(C)C	0.226129
ZINC000004026884	CCC[C@@H]1OC[C@]2(CO)[C@H](C)C=C(C)[C@H]1[C@H]2C	0.226082
ZINC000004023107	COC(=O)[C@]1([C@@H](C[N+](=O)[O-])c2ccco2)C(=O)NC[C@H]1c1ccc(C)cc1	0.22604
ZINC000252679219	CC1=C[C@@H]2[C@](O)(C[C@H](CO)[C@]3(O)OOC(C)(C)[C@@H]4C(=O)[C@H](O)[C@H](C)[C@]2(O)[C@H]43)C1=O	0.225855
ZINC000004086243	CC(C)[C@H](NC(=O)[C@H]1N2C(=O)c3ccccc3[C@@H]2SC1(C)C)C(=O)N[C@@H](C)CO	0.225798
ZINC000020466220	COc1ccc(C(=O)N[C@H]2CC[C@]3(C)CC[C@@H]([C@H](C)C(=O)N(C)CCC#N)[C@H](O)[C@H]3[C@@H]2C)cc1	0.225758
ZINC000004087618	CC(C)CC[C@@H](CCNCc1ccc(OC(C)C)cc1)[C@@H]1CCOC(C)(C)C1	0.225752
ZINC000004517652	CC[C@]1(O)C(=O)OCc2c1cc1n(c2=O)Cc2cc3cc(O)ccc3nc2-1	0.225701
ZINC000012885634	CC[C@H](C)[C@H](NC(=O)[C@H]1N2C(=O)c3ccccc3[C@@H]2SC1(C)C)C(=O)N[C@@H](C)C(=O)O	0.225641
ZINC000070698938	CC[C@@H](C)[C@H](NC(=O)[C@@H]1Cc2c([nH]c3ccccc23)[C@@H]2c3ccccc3C(=O)N12)C(=O)N1CCC[C@H]1C(=O)O	0.225632
ZINC000238778294	CC(C)[C@@H]1CC[C@]2(C)O[C@@H]2CC[C@]2(C)O[C@@H]2[C@@H]1O	0.225616
ZINC000085902236	CC(C)C[C@H](NC(=O)[C@H](Cc1ccc(O)cc1)NC(=O)CNC(=O)[C@@H](NC(=O)[C@H](C)NC(=O)[C@@H](N)Cc1ccc(O)cc1)C(C)C)C(=O)N1CCC[C@@H]1C(N)=O	0.225574
ZINC000238782646	CC(C)=CCC/C(C)=C/CC/C(C)=C/CC/C(C)=C/CC/C(C)=C\CC/C(C)=C\CC/C(C)=C\CC/C(C)=C\CC/C(C)=C\CO	0.225565
ZINC000253390428	C/C=C/C=C/[C@@H]1C=C[C@@H]2C[C@H](C)CC[C@@H]2[C@]1(C)/C(O)=C1/C(=O)N[C@H]([C@H](C)O)C1=O	0.225524
ZINC000012891640	CC[C@H](C)[C@H](NC(=O)c1cn(CC)c2cc3c(cc2c1=O)OCO3)C(=O)NC[C@@H]1CCCN1CC	0.225459
ZINC000248334790	Cc1c([C@H](C)[C@@H]2NC[C@H](C)C[C@@H]2O)ccc2c1C[C@@H]1[C@@H]2CC=C2C[C@@H](O)CC[C@]21C	0.225402
ZINC000012153065	C=C(CCC[C@H](C)CCC[C@@H](C)CCCC(C)C)[C@@H](O)CO	0.224883
ZINC000248334786	Cc1c([C@H](C)[C@@H]2NC[C@H](C)C[C@@H]2O)ccc2c1C[C@@H]1[C@@H]2CC=C2C[C@H](O)CC[C@]21C	0.224756
ZINC000015959676	CC[C@@H](C)[C@H](NC(=O)[C@@H](Cc1ccccc1)n1c(=O)[nH]c2ccccc2c1=O)C(=O)N[C@H](C(=O)O)C(C)C	0.224732
ZINC000004000331	CC1(C)[C@]2(C)CC[C@@]1(C(=O)O)c1nc3c(ccc4ncccc43)nc12	0.224582
ZINC000015709026	C[C@@H]1c2nc(-c3ccsc3)sc2C[C@]2(C)CC[C@H]([C@H](C)C(=O)N3CCCC3)[C@H](O)[C@@H]12	0.224507
ZINC000002166535	CC[C@H](C)CCC[C@H](C)CCCC(C)C	0.224427
ZINC000015894199	COCCCNC(=O)[C@H]1[C@@H]2C=C[C@@]3(CN(CCc4c[nH]c5ccccc45)C(=O)[C@@H]13)O2	0.224119
ZINC000004201104	COC(=O)[C@H](NC(=O)[C@@H]1[C@@H](NC(=O)Nc2cccc(SC)c2)CCN1C(=O)c1cccn1C)C(C)C	0.223756
ZINC000003999783	CC1(C)[C@]2(C)CC[C@@]1(C(=O)O)c1nc3ccc4ncccc4c3nc12	0.223572
ZINC001077996744	C[C@@H]1[C@@H](CO)[C@@H]2C[C@@H]3c4[nH]c5ccccc5c4C[C@H]([C@@H]2CO)N31	0.223131
ZINC000252695232	C[C@]12CC[C@@H]3[C@H](CC[C@H]4C[C@H](N=[N+]=[N-])CC[C@@]43C)[C@H]1CCC2=O	0.222905
ZINC000030884239	C[C@@H]1[C@@H](NS(C)(=O)=O)CC[C@]2(C)CC[C@H]([C@H](C)C(=O)NCc3cc(F)cc(F)c3)[C@H](O)[C@@H]12	0.222812
ZINC000253534715	CCCCCCCCCCCCCC/C=C/C(=O)N[C@H]1[C@H](O[C@@H]2O[C@H](CO)[C@@H](O)[C@H](O)[C@H]2NC(C)=O)O[C@H](C[C@H](O)[C@H]2O[C@@H](n3ccc(O)nc3=O)[C@H](O)[C@@H]2O)[C@H](O)[C@@H]1O	0.222773
ZINC000008791835	CC[C@@H](C)[C@H](NC(=O)[C@H]1N2C(=O)c3ccccc3[C@@H]2SC1(C)C)C(=O)NCCCOC	0.222765
ZINC000034161727	C=C1C(=O)O[C@@H]2CC(C)=C([C@@H](C)CCCOC(C)=O)[C@H](O)[C@H]12	0.222746
ZINC000008876459	CC[C@H](C)NC(=O)[C@@H](NC(=O)[C@@H]1Cc2c([nH]c3ccccc23)[C@H]2c3ccccc3C(=O)N12)C(C)C	0.222643
ZINC000253529845	CC(=O)N[C@H]1[C@H](O[C@@H]2O[C@H](C[C@@H](O)[C@H]3O[C@@H](n4ccc(O)nc4=O)[C@H](O)[C@@H]3O)[C@H](O)[C@H](O)[C@H]2NC(=O)/C=C/CCCCCCCCCCCC(C)C)O[C@H](CO)[C@@H](O)[C@@H]1O	0.222507
ZINC000253412317	CC(=O)c1c(O)c(C)c(O)c2c1OC1=CC(=O)/C(=C(/C)NCC(=O)Nc3ccc(C(N)=O)cc3)C(=O)[C@@]12C	0.222299
ZINC000253390443	C/C=C/C=C/[C@@H]1C=C[C@@H]2C[C@H](C)CC[C@@H]2[C@]1(C)/C(O)=C1/C(=O)N[C@@H]([C@H](C)O)C1=O	0.222271
ZINC000002094482	C=C1Cc2[nH]c3ccccc3c2C(C)(C)[C@@]12C(OCC)=Nc1ccccc12	0.222262
ZINC000098001616	CCCCCCCCCCCCCCCCCCCCCC(=O)Nc1cccc2ccccc12	0.222225
ZINC000070701054	CC(C)C[C@H](NC(=O)[C@@H]1Cc2c([nH]c3ccccc23)[C@@H]2c3ccccc3C(=O)N12)C(=O)N[C@H](C(=O)O)[C@H](C)O	0.222147
ZINC000012887691	CC[C@@H](C)[C@H](NC(=O)[C@@H]1Cc2c([nH]c3ccccc23)[C@H]2c3ccccc3C(=O)N12)C(=O)NCCOC	0.222048
ZINC000015959677	CC[C@H](C)[C@H](NC(=O)[C@@H](Cc1ccccc1)n1c(=O)[nH]c2ccccc2c1=O)C(=O)N[C@H](C(=O)O)C(C)C	0.222018
ZINC000013660217	CC/C=C\[C@H](O)[C@H](O)C1=C(C)C(=O)[C@]2(O1)C(=O)N[C@@](OC)(C(=O)c1ccccc1)[C@@H]2O	0.221958
ZINC000085546036	CC1(C)CC[C@]2(CO)[C@@H](O)C[C@]3(C)C(=CC(=O)[C@@H]4[C@@]5(C6CCCCC6)CC[C@H](O)[C@@](C)([C@H](O)CO)[C@H]5CC[C@]43C)[C@H]2C1	0.221851
ZINC000015167332	C=C1[C@@H]2CC[C@H]3[C@@]45CO[C@](O)(C[C@@H]4C(C)(C)CC[C@@H]5OC(C)=O)[C@@]3([C@H]1O)[C@@H]2O	0.221757
ZINC000002173417	CCCCCC[C@H](CCCCC)c1ccccc1	0.221731
ZINC000008876455	CC[C@@H](C)NC(=O)[C@@H](NC(=O)[C@@H]1Cc2c([nH]c3ccccc23)[C@H]2c3ccccc3C(=O)N12)C(C)C	0.221663
ZINC000169646834	C=C1C(=O)O[C@H]2CC(C)=C([C@H](C)CCCOC(C)=O)[C@H](O)[C@@H]12	0.221534
ZINC000238750104	CO[C@H]1C[C@]2(O)C(=CC3=C(C)C(=O)O[C@@H]3[C@H]2C(C)=O)[C@@]1(C)O	0.22152
ZINC000000000491	C[C@@H]([C@H](O)c1ccccc1)N(C)C	0.221478
ZINC000006069258	Cc1c2[n+](cc3c4c(ccc13)OCO4)CCc1cc3c(cc1-2)OCO3	0.221453
ZINC000254350292	CO[C@H]1C=CO[C@@]2(C)Oc3c(C)c(OC(=O)C(C)C)c4c(c3C2=O)C(=O)C=C(NC(=O)C(C)=CC=C[C@H](C)[C@H](O)[C@@H](C)[C@H](O)[C@H](C)[C@H](OC(C)=O)[C@@H]1C)C4=O	0.221421
ZINC000585660703	CO[C@H]1C=CC=C(C)C(=O)NC2=CC(=O)C(O)=C(C[C@@H](C)C[C@H](OC)[C@H](O)[C@@H](C)C=C(C)[C@@H]1OC(=N)O)C2=O	0.221267
ZINC000067896939	CN1C(=O)COC[C@@H]1[C@H](O)c1ccc(NC(=O)c2cnccn2)cc1	0.221266
ZINC000037357506	CN(C)[C@@H](C(=O)O)c1cnn(C)c1	0.221035
ZINC000070699670	CC[C@@H](C)[C@H](NC(=O)[C@H](Cc1ccccc1)n1c(=O)[nH]c2ccccc2c1=O)C(=O)N[C@H](C(=O)O)C(C)C	0.220999
ZINC000085902242	CC(C)C[C@H](NC(=O)[C@H](Cc1ccc(O)cc1)NC(=O)CNC(=O)[C@@H](NC(=O)[C@H](C)NC(=O)[C@@H](N)Cc1ccc(O)cc1)C(C)C)C(=O)N1CCC[C@H]1C(N)=O	0.220978
ZINC000095911656	CC(C)C[C@@H]1NC(=O)[C@@H](C(C)C)NC(=O)[C@H](C(C)C)NC(=O)CNC(=O)[C@@H](C)NC(=O)CNC(=O)[C@H]2CCCN2C1=O	0.220814
ZINC000067898876	COc1ccc(C(=O)N[C@H]2CC[C@]3(C)CC[C@H]([C@H](C)C(=O)NCc4ccccc4OC)[C@H](O)[C@H]3[C@@H]2C)cc1	0.22063
ZINC000003840563	C=CCN(C)C(=O)[C@@H](C)[C@H]1CC[C@@]2(C)Cc3sc(NCCCC)nc3[C@@H](C)[C@@H]2[C@H]1O	0.220293
ZINC000604382256	OC[C@H]1[C@H](O)C[C@@H](NC2CCOCC2)[C@@H]1Cc1ccnc(C2CC2)n1	0.220286
ZINC000004084593	CC1(C)S[C@@H]2c3ccccc3C(=O)N2[C@@H]1C(=O)N1CCC[C@@H]1C(=O)O	0.220163
ZINC000039130606	C=C(CCC[C@H](C)CCC[C@@H](C)CCCC(C)C)[C@H](O)CO	0.219933
ZINC000000517938	COC(=O)[C@@H](NC(=O)c1ccccn1)[C@H](C)O	0.219625
ZINC000525914808	C=C1C(=O)O[C@@H]2C[C@]3(C)[C@H]4C[C@@H]4C(=C)[C@H]3[C@H](O)[C@H]12	0.219476
ZINC000070706352	CC[C@@H](C)[C@H](NC(=O)[C@@H](Cc1ccccc1)n1c(=O)[nH]c2ccccc2c1=O)C(=O)N[C@@H](C(=O)O)C(C)C	0.219135
ZINC000020466494	C[C@@H]1[C@@H](NC(=O)c2ccc(C#N)cc2)CC[C@]2(C)CC[C@H]([C@H](C)C(=O)NCc3cccs3)[C@H](O)[C@@H]12	0.218789
ZINC000095918887	C=C(CCCCCCCCCCCCCCC)O[C@H]1CC[C@@]2(C)[C@@H](CC[C@]3(C)[C@@H]2CC[C@@H]2[C@H]4[C@H](C)C(=C)CC[C@]4(C)CC[C@]23C)C1(C)C	0.218638
ZINC000032124466	Cn1cc(C(=O)NCCNC(=O)CCCc2c[nH]c3ccccc23)c2ccccc21	0.21859
ZINC000004689165	c1ccc(-c2c3ccc(n3)c(-c3ccccc3)c3ccc([nH]3)c(-c3ccccc3)c3ccc(n3)c(-c3ccccc3)c3ccc2[nH]3)cc1	0.218475
ZINC000043273680	C[C@@H]1CC[C@@H]2[C@@H](C)C(=O)O[C@@H]3O[C@@]4(C)CC[C@@H]1[C@]32OO4	0.218356
[truncated: 222,208+ more rows]
