# Supplementary material for: A machine learning model trained on a high-throughput antibacterial screen increases the hit rate of drug discovery
Source: PLoS Comput Biol. 2022 Oct 13;18(10):e1010613. doi: 10.1371/journal.pcbi.1010613 (PMC9624395; doi:10.1371/journal.pcbi.1010613)
Supplement: S8 Table — (XLSX) [file pcbi.1010613.s015.xlsx]

## Sheet: Sheet1
Table S8: Top ranked compounds from the natural product library
Catalogue_number	Zinc_ID	SMILES	MWt (g/mol)	Pred_score	Rank
NP-015704	ZINC000014588537	CC(C)(O)C1CCC(C)(O)CC1O	188.26	0.974656	1
NAT2-252601	ZINC000004221858	CN[C@@H](C(C)C)C(=O)N[C@H]1C[C@](O)(C[C@@H](O)[C@@H]1O)C(=O)N[C@H](Cc1c[nH]c2ccccc12)C(N)=O	489.6	0.650833	13
NP-008121	ZINC000253480989	CC(C)C1CCC2(C)OC2CCC2(C)OC2C1O	254.36	0.488911	30
NP-019210	ZINC000252679621	CC(C)C(NC(=O)C(OC(=O)C(NC(=O)C(C)OC(=O)C(NC(=O)C(OC(=O)C(NC(=O)C(C)O)C(C)C)C(C)C)C(C)C)C(C)C)C(C)C)C(O)=O	758.9	0.484927	33
NP-006766	ZINC000253388223	CCC(C)CC(=O)OC1C(C(C)C)C(O)C=C(CO)C1=O	298.37	0.41863	43
NAT2-216697	ZINC000003839688	CN[C@@H](C(C)C)C(=O)N[C@@H]1C=C(C[C@@H](O)[C@@H]1O)C(=O)N[C@H](C)C(N)=O	356.42	0.573893	18
NAT5-256952	ZINC000003840509	CNc1nc2[C@@H](C)[C@@H]3[C@@H](O)C(CC[C@@]3(C)Cc2s1)[C@H](C)C(=O)NCCOC	395.6	0.78886	6
NAT5-396799	ZINC000030883722	C[C@@H](C1CC[C@@]2(C)CC[C@H](NC(=O)C3CCCCC3)[C@@H](C)[C@@H]2[C@H]1O)C(=O)NC1CCCCC1	460.7	0.480341	34
NAT5-396491	ZINC000020466044	C[C@@H](C1CC[C@@]2(C)CC[C@H](NC(C)=O)[C@@H](C)[C@@H]2[C@H]1O)C(=O)NCCN1CCOCC1	423.6	0.418956	42
NAT5-396496	ZINC000020466059	C[C@@H]([C@@H]1CC[C@@]2(C)CC[C@H](NC(C)=O)[C@@H](C)[C@@H]2[C@H]1O)C(=O)NC(C)(C)C	366.5	0.606781	16
NAT5-397833	ZINC000020467167	C[C@@H](C1CC[C@@]2(C)CC[C@H](NC(=O)c3ccccn3)[C@@H](C)[C@@H]2[C@H]1O)C(=O)NC1CC1	413.6	0.687324	10
NAT3-177993	ZINC000004201032	CSc1cccc(NC(=O)N[C@H]2CCN([C@@H]2C(=O)N[C@@H](CCCNC(=O)c2cnccn2)C(N)=O)C(=O)c2cnccn2)c1	620.7	0.497272	28
NP-012147	ZINC000253389464	C[C@H]1O[C@@H](OC[C@H]2O[C@@H](O[C@H]3CC[C@@]4(C)C(CC[C@]5(C)C4CC=C4C6CC(C)(C)CC[C@@]6(C(O)C[C@@]54C)C(O)=O)C3(C)C)[C@H](NC(C)=O)[C@@H](O)[C@@H]2O)[C@H](O[C@@H]2OC[C@@H](O)[C@H](O)[C@H]2O)[C@@H](O)[C@H]1O	954.1	0.533443	22
STK075029	ZINC000000519514	[I-].CC1C=C(C)C2C(C)C1COC2c1ccc[n+](C)c1	385.28	0.47222	37
STK802026	ZINC000000490558	Oc1ccc2c(CCl)cc(=O)oc2c1O	226.61	0.509969	25
STK760075	ZINC000004524372	C\C(=C/c1ccccc1)[N+]([O-])=O	163.17	0.796632	5
STL007987	ZINC000070707788	CC(C)[C@@H](CO)NC(=O)[C@H](Cc1c[nH]c2ccccc12)NC(=O)[C@H]1N2C(SC1(C)C)c1ccccc1C2=O	534.7	0.462924	41
STL512984	ZINC000000518255	On1ccc2c[n+]([O-])ccc12	150.13	0.414143	44
STL513145	ZINC000002099767	CCCCCCc1nc2c(ccc3ccccc23)cc1CCCCC	333.5	0.497772	27
STL525490	ZINC000070665345	CCCCCCCCCCCCCCCC(=O)N1CCc2c([nH]c3ccccc23)C1C	424.7	0.512725	24
STL533309	ZINC000004085258	CC(O)[C@H](NC(=O)[C@H]1N2C(SC1(C)C)c1ccccc1C2=O)C(O)=O	364.4	0.685987	11
STL534109	ZINC000004085354	CC(O)[C@H](NC(=O)[C@@H]1CSC2N1C(=O)c1ccccc21)C(O)=O	336.4	0.487142	31
STL534910	ZINC000253387690	CC1(C)C2(C)CCC1(C(O)C2O)C(O)=O	214.26	0.494102	29
STL546315	ZINC000263586245	C[C@H](N\C(C)=C1/C(=O)C=C2Oc3c(c(O)c(C)c(O)c3C(C)=O)[C@@]2(C)C1=O)C(N)=O	414.4	0.470883	39
STL558147	ZINC001286671837	CO[C@H]1\C=C\O[C@@]2(C)Oc3c(C2=O)c2C(=O)C(N4CCCC(C4)C(N)=O)=C(NC(=O)\C(C)=C/C=C/[C@H](C)[C@H](O)[C@@H](C)[C@H](O)[C@H](C)[C@H](OC(C)=O)[C@@H]1C)C(=O)c2c(O)c3C	821.9	0.833678	4
STL552768	ZINC000070664752	[I-].CCCCCCCCC[N+](C)(C)CCNC(=O)c1cc2c3ccccc3[nH]c2c(C)n1	550.5	0.527564	23
STL566358	ZINC000004023374	OC[C@H]1O[C@H]([C@H](O)[C@@H]1N=[N+]=[N-])n1cc(F)c(=O)[nH]c1=O	287.2	0.837726	3
STL547239	ZINC000263586242	CC(=O)c1c2OC3=CC(=O)\C(=C(\C)N[C@@H](C(N)=O)c4ccc(O)cc4)C(=O)[C@]3(C)c2c(O)c(C)c1O	492.5	0.478948	35
STL551969	ZINC000823491167	CC[C@H](C)[C@H](NC(=O)CC(C1=C(O)[C@@]2(Oc3c(C2=O)c(OC)cc(OC)c3Cl)[C@H](C)CC1=O)c1ccc(O)c(OC)c1)C(N)=O	645.1	0.468231	40
AG-205/33771006	ZINC000013826671	CCC1CN2CCC1CC2[C@@H](O)c1ccnc2ccccc12	296.4	0.485535	32
PHAR058999	ZINC000100743943	CC1OCC2(CO)C(C)C=C(C)C1C2C	210.31	0.564936	19
PHAR261659	ZINC000008876405	CCCCCCNC(=O)C(NC(=O)C1Cc2c([nH]c3ccccc23)C2N1C(=O)c1ccccc21)C(C)C	500.6	0.497986	26
STOCK1N-11202	ZINC000020111249	[Br-].[Br-].CCCCC1=C(C)\C(=C/c2[nH]cc(C)c2C)[NH+]=C1Cc1[nH]c(\C=C2\[NH+]=CC(C)=C2C)c(C)c1CCCC	658.567	0.646539	14
STOCK1N-54940	ZINC000020610558	CN1C(=O)N(C)C(=O)C(=CN[C@H]2[C@H](O)O[C@H](CO)[C@@H](O)[C@@H]2O)C1=O	345.31	0.543681	21
HTS004711	ZINC000002558641	COCC1OC(O)C(OC)C(OC)C1OC	236.26	0.561378	20
EN300-1710087	ZINC000000389626	CC[C@H]1C[N@@]2CC[C@H]1C[C@H]2[C@H](O)c1ccnc2ccc(OC)cc12	326.4	0.471966	38
EN300-20748	ZINC000000388512	Oc1cc(Cl)ccc1Cl	163	0.698838	9
Z1029465088	ZINC000061575948	CN(C)C1(CCCSC1)C(O)=O	189.28	0.582811	17
Z1205495496	ZINC000004829413	CC(C)[C@@H](N(C)C)C(O)=O	145.2	0.769009	7
Z1982493964	ZINC000078724303	Cl.Cl.CNC(CN)C(O)=O	191.05	0.638192	15
0167-0032	ZINC000000254599	[O-][N+](=O)\C=C\c1c[nH]c2ccccc12	188.18	0.475706	36
8019-5018	ZINC000005234413	CC(=O)NC1C(O)C2OC(OCC2OC1N=[N+]=[N-])c1ccccc1	334.33	0.705495	8
6414-0936	ZINC000000465709	[O-][N+](=O)\C=C\c1ccc(Sc2ccc(Cl)cc2)cc1	291.8	0.65498	12
AS-69879	ZINC000002539581	C[C@@H]1CC[C@H]([C@H](O)C1)C(C)(C)c1ccccc1	232.367	0.849894	2
